# Supplementary material for: Identification and validation of coding and non-coding RNAs involved in high-temperature-mediated seed dormancy in common wheat
Source: Front Plant Sci. 2023 Feb 1;14:1107277. doi: 10.3389/fpls.2023.1107277 (PMC9929302; doi:10.3389/fpls.2023.1107277)
Supplement: Supplementary file 2 [file Table_1.xlsx]

## Sheet: Table S1
Table S1 The field environment data of Hefei, China (31°58′N, 117°240′E) during 2017-2018 wheat cropping seasons.
Date (month/year)	Mean high temperature	Mean low temperature	average precipitation
10/2017	18 °C	12°C	97.5mm
11/2017	16 °C	7°C	10.8mm
12/2017	10 °C	0°C	13.6mm
1/2018	4 °C	-2°C	97.6mm
2/2018	9 °C	0°C	54.1mm
3/2018	17 °C	7°C	103.3mm
4/2018	23 °C	12°C	92.1mm
5/2018	26 °C	18°C	164.0mm
The temperature data source from website (https://www.tianqi.com/). The precipitation data source from website (http://www.stats.gov.cn/tjsj/ndsj/).

## Sheet: Table S2
Table S2 List of primers used in this study.
Primer name	Forward primer(5'-3')	Reverse primer(5'-3')	comment
HT-TaPYL4-1D-EXF/R	GTGGTGGAGTCGTACGTGGT	AGCGACTGGAGGTTGCAC	RT-PCR for mRNA involved in plant hormones
HT-TaNCED3-5D-EXF/R	GGAGCTCACCAAGTTCGAGT	GGTGAGAATGTACCCGTCGT	RT-PCR for mRNA involved in plant hormones
HT-TaGID1-1D-EXF/R	ATACACGGCAACATCCTGCT	TACCAGTCCCTGTCCTGGAG	RT-PCR for mRNA involved in plant hormones
HT-TaGA20ox1-3D-EXF/R	AGGTCGCTCACCTTCTTCCT	ATTCACGCCAAGTGAAGTCC	RT-PCR for mRNA involved in plant hormones
HT-TaGA20ox2-1A-EXF/R	CAATGCAGCAATGTCGTTTC	GTGGCACTGTTGCTGTCTGT	RT-PCR for mRNA involved in plant hormones
HT-TaOPR5-2B-EXF/R	GTCGACGACTTCAGGAAAGC	TCCTTGAGGAACTGCTCGAT	RT-PCR for mRNA involved in plant hormones
HT-TaOPR5-2D-EXF/R	GTCGACGACTTCAGGAAAGC	TCCTTGAGGAACTGCTCGAT	RT-PCR for mRNA involved in plant hormones
HT-TaOPR5-7D -EXF/R	CCCTCCCAGAAAACAAACAA	AGAGTTGCTGGCGATCTCAT	RT-PCR for mRNA involved in plant hormones
RT-GA20ox1(TraesCS3D02G393900)-F/R	CCAAGCCTGCAACTCTCGTA	CCACACCTCTCCCATGTCAC	RT-PCR for mRNA involved in GA pathway
RT-GASR7(TraesCS7B02G115300)-F/R	GGACGCAGTACAAGAAGG	TTGGTCTTCCAGTTGTTGT	RT-PCR for mRNA involved in GA pathway
RT-Amy1(TraesCS6D02G298500)-F/R	TCCAAGTACGGCAACAAG	GTGGTTGATGACGATGTC	RT-PCR for mRNA involved in GA pathway
RT-DELLA(TraesCS4D02G040400)-F/R	AAGCGGGAGTACCAGGACGCC	CGCCTGGCCGGGCCG	RT-PCR for mRNA involved in GA pathway
Mt-GA20ox1-F/R	CGGAAGGACGACATCCC	TGTTTTGAAAGCAATAGCGG	primers for detection of mutation
miR1868-F/R	TCTCCCGATGTTTCTCAC	TCCACAAGGACCTATTTCT	primers for sequence amplification
CAPS-miR1868-pre-F/R	TTGCCATCAGCTTTCCTACC	AAAGAAAAAGAGCGGCACAC	primers for molecular marker
RT-unconservative_chr1A_1868	TCCCCTCTGCCGTCTGCT	--	RT-PCR for miRNA1868
RT-U6-F/R	CCCTTCGGGGACATCCGATA	CTCAAAAAAATTTGGACCATTTCT	primers for internal control
RT-TaActin-F/R	CCTCTCTGCGCCAATCGT	TCAGCCGAGCGGGAAATTGT	primers for internal control
RT-OsActin-F/R	AGGAAGGCTGGAAGAGGACC	CGGGAAATTGTGAGGGACAT	primers for internal control
miR27319-F/R	ACATTGCGAAACATAGAAACC	ACGAAACGAGACGGAAAAGT	primers for sequence amplification
SALK_015986C-F/R	TCCTCGTTTGGTAGATTGTCC	CTTTTGAGGACAAAGACGCTG	primers for detection of mutation in Arabidopsis
LBP	GCGTGGACCGCTTGCTGCAACT		primers for detection of mutation in Arabidopsis
TaCDPK21-F/R	TGCGAATCCCGATGGGGGGCTGCTA	CGCGGATCCATCACGAGGAGGAAGTT	primers for overexpressed plant in Arabidopsis
RT-unconservative_chr5A_27319	TCGCCGGCACGGCCGGAAAA	--	RT-PCR for miRNA27319
RT-OsNCED1(Os03g0645900)-F/R	TGATCAACCCGGCTTTCCTC	ATCACCACGAACCGGTTCTC	RT-PCR for mRNA in rice
RT-OsABI5(Os01g0859300)-F/R	TGGGATCTGGCATGGTCAAC	GTGTCATGGCACTCATCCCA	RT-PCR for mRNA in rice
RT-OsGA20ox1(Os03g0856700)-F/R	GCTGTCGTTCCGGTACTCAT	GTCGTTGCGCTGGAAGAATC	RT-PCR for mRNA in rice
RT-OsGA2ox1(Os05g0158600)-F/R	TACGCCAGCAGCTTCACGG	TCCATCAGCTCCAGCGACA	RT-PCR for mRNA in rice
RT-OsAmy1B(Os01g0357400)-F/R	GCTGGTCAACTGGGTCAATC	GTATCATGCCACGGTGTATATC	RT-PCR for mRNA in rice
RT-CDPK21-F/R	ACAAGGACAAGAACGGCAAC	CAGCATCCTGATCTCCGACT	RT-PCR for CDPK21
Mt-CDPK21-F/R	GTTCGCCAACAAATCCG	TGCTCTGCCAATCACAA	primers for detection of mutation
check-Hyg-F/R	ACGGTGTCGTCCATCACAGTTTGCC	TTCCGGAAGTGCTTGACATTGGGGA	primers for positive test
STTM-miR27319	CCGGCCGTGCCCTAGGCGACG	--	primers for vector target
TraesCS3A02G006600	ACGACCTCTACACCCTCGTG	TCTGTTCCACCCGGTATGTT	primers for RT-PCR
TraesCS3D02G004100	ACGACCTCTACACCCTCGTG	TCTGTTCCACCCGGTATGTT	primers for RT-PCR
TraesCS5D02G408500	TCATGTTCGCAAGCTCAAAC	GACAATTTGCACAGCAGCAT	primers for RT-PCR
TraesCS7B02G045100	AAAAGATGCTGCCCATTTTG	TGCACAAAGGATCTGCTCAC	primers for RT-PCR
TraesCS5B02G149300	CGTTGCAAATTTAGGCGATT	TCTGGCTTTAAGTCGGTGGT	primers for RT-PCR
TraesCS3A02G282800	GATGGCAACCCTTTGAAGAA	GCCACCTTGTGACCAGTTTT	primers for RT-PCR
TraesCS1D02G306000	CGTGGTGCCTCAGATGGTGTAAC	AGCCTGCTTCCTCGCTCTGG	primers for RT-PCR
TraesCS2A02G089400	AGACTAGCGGCAACTGGAAG	TGGCTTGGTTTGGGAGTAAA	primers for RT-PCR
TraesCS5B02G236600	CGGCATCTACTGCATCTTCA	GTCGGAGAACTTGGTGTCGT	primers for RT-PCR
TraesCS4B02G344300	TACAACACCAGGAACCACGA	ATCTCGACGCAGGTGAAGTT	primers for RT-PCR
TraesCS7D02G168000	GGTGCTGCAAGGAGCTTTAC	TGGAATTGGGATCAGACCTC	primers for RT-PCR
TraesCS6B02G314600	ACGAGGGTGTTCCATCTCCT	AACTCTCGACGGAGAACGTG	primers for RT-PCR
TraesCS2B02G340200	AGCGAGTCCGAGTCAGGTT	TCGAGCTTCATGAGAAGCAA	primers for RT-PCR
TraesCS3D02G220500	GGTGGTAGGAGCAGTGAAGG	GTAGCCCGTCGCCAGTATTA	primers for RT-PCR
TraesCS6A02G285800	CAAGTTTCAGGTTGGGATGC	CATCTGCACGATCTTGTTGC	primers for RT-PCR
TraesCS6D02G266200	TCTCGTACCACTCGGAGAGC	AGAGTGGTCACCATGTGCAG	primers for RT-PCR
TraesCS2B02G403800	ACTTCAACCACCCCATGTTC	CGCAGGGGATGGTGATAC	primers for RT-PCR
TraesCS7D02G381000	GAGGAGGAGGAGAGGTTCGT	CTGCTGGAAGCCGTACTCC	primers for RT-PCR
TraesCS6D02G220700	GGGAGTCGATGAGGTACGTG	GTGCTCGAAGCCGAACTC	primers for RT-PCR
TraesCS2B02G124400	CTTGTGGTGCTCGTGGCTCTG	CGTCACGCCGCTCTTGATGG	primers for RT-PCR
TraesCS3A02G510600	GCAGCCAGCGCGACTTCTTC	CGTCAGCAGTGCCGGTGTTG	primers for RT-PCR
TraesCS2A02G467000	CTCGCTGCACGCCTTCTTCG	AGGATGTCGGCGCAGGAGAC	primers for RT-PCR
TraesCS2D02G467000	TTGTTCGATTAGGCCACCACCATG	TTAAGTGTGCTGGCTTGTCTGACC	primers for RT-PCR
TraesCS7B02G067700	CTTTGGGGTGCCATTCTCTA	ATCGATCACTCATGCCAACA	primers for RT-PCR
TraesCS5B02G380200	AGCTCATACCCCACTGCAAC	ACATCATCTGCACCTGCATC	primers for RT-PCR
TraesCS6D02G004300	GCTGCTGAAGCTCAAGATCA	TGGTGAGGATGAAGGAGAGC	primers for RT-PCR
TraesCS6A02G368000	AAGAAGCCGGGTACACACAG	GCACTTCCACCTCCATCTTC	primers for RT-PCR
TraesCS6B02G146300	TACAGGGCTCCTGAGTTGCT	GGCCAAGTAGCTCAGCAAAG	primers for RT-PCR
TraesCS4A02G121300	TCGTTTTGCAGCTTGTGAAG	GATTGATCATCGGCCATTCT	primers for RT-PCR
TraesCS7D02G185600	CCTTCTCCTCCGACCTCTGG	CTTCCTCACCCCTACACGCA	primers for RT-PCR
TraesCS2D02G087400	CAGGAACAGCAGAACACGAA	GATACGTGCCATGAATGACG	primers for RT-PCR
TraesCSU02G127200	GCAACCTGAACATGGAGGAG	CTGTCCATGTGGAAAGCGTA	primers for RT-PCR
TraesCSU02G122200	TCTTCTGAGGACGACGGCAT	CCATGTGCTGCTGGTTGTCT	primers for RT-PCR
TraesCS7B02G168300	CATTTTCGTCCTCATGTCCA	CCGACTCACCAGAGCAATTC	primers for RT-PCR
TraesCS1B02G202400	CCCCTTCCTCAAGTGTGTCATCAAG	ACGCAGTCCTCGGCAGTCTC	primers for RT-PCR
TraesCS1D02G403300	AGCTCGACATGACCGAAGCATTC	GGAACAGGCACACGGAGAACAG	primers for RT-PCR
TraesCS1A02G310500	TCCGAGACCGACTTCCAGAACC	TGTAGCCGCCGACCTTGACG	primers for RT-PCR
TraesCS3D02G427900	TGACGGTGATCCTTCAAACA	CCGGTTTCTCCAGCTTAGTG	primers for RT-PCR
TraesCS3A02G434900	TGATGACTCCGATGCCACTA	AGTTGCGCCAACATCTTCTT	primers for RT-PCR
TraesCS2B02G351600	TAATGCTCGGCTTGAACCTC	CTTCCCTTCAGCGGTGTACT	primers for RT-PCR
TraesCS2D02G117000	ATGTTTTCTCCTCCCCCATC	CCTCCTCGTACGCCATTAAG	primers for RT-PCR
TraesCS2A02G118100	ATCTTCCAACGCACTCCATC	AGGGTGAGGTCATCGAACAG	primers for RT-PCR
TraesCS7D02G119700	ACGCTGTTGGAGACTCTGGT	TGCCTTTTTCTTGGCAAGTT	primers for RT-PCR
TraesCS3D02G432300	CGAAGAGGAGGAGAAGCTGA	GACATGCCAGTGGTTCTTGA	primers for RT-PCR
TraesCS2A02G118000	AGGATGTTCCAGCTCCACAG	GTCCCCAGTGATGGCATAGT	primers for RT-PCR
TraesCS3A02G257800	ATCAGCTTCTCGCCGACTAC	GAATCGAGGAACGAGGTGAA	primers for RT-PCR
TraesCS2A02G307700	CCGACCTCGAGTGCAAGTAT	GGAAGCAGTTGTTCCTCAGC	primers for RT-PCR
TraesCS2B02G421700	TGTCCAGATGCTGCTTCACT	GGCGGAACTGCTATAACCAA	primers for RT-PCR
TraesCS2A02G102300	GAGGCGACGAAGGTGGTGTTC	CCGAAGGCGAGGCGTATCATC	primers for RT-PCR
TraesCS1B02G480400	GTTCATGCTGAGGGGAACAT	GCTCCGCTATATCCTTGTGC	primers for RT-PCR
TraesCS3B02G603900	AGTCCGACAAGGTCGTTGAG	GTCTTGGTGGTGTTGCAGTC	primers for RT-PCR
TraesCS1A02G362800	TCCTCCGGCGAGTCCAACAC	GCCACCTGACTAATCTGCTGCAC	primers for RT-PCR
TraesCS1B02G232300	GAGACATCAGGGGCAACAAC	CCGCTGTGGAACTTTGATCT	primers for RT-PCR
TraesCS7B02G363200	CAGATGCGGTCTTCCAATTT	GTAAGCCTGAACCAGGTGGA	primers for RT-PCR
TraesCS3A02G359200	AACTGGATCATGCCAAGGAC	AGCCATTAACCACCGATGAC	primers for RT-PCR
TraesCS2B02G289000	CATGCTCATCGTGACCTACG	ACGACGGTAATGGCAAAGAG	primers for RT-PCR
TraesCS6B02G386600	CACGGGTCTCATTTCTGACA	GGGACAAGCGGCAGTTATTA	primers for RT-PCR
TraesCS3A02G538400	TCCCACAAGATGGTTGAGGT	GTCTTGGTGGTGTTGCAGTC	primers for RT-PCR
TraesCS2B02G119400	TCGGATTCGTCACCTTCGTCTACC	CCTGCTGCTTCCTGAACTTGTCG	primers for RT-PCR
TraesCS7B02G112400	AAGTGGAGGATGAGGACGTG	GCAGGGGAAACAGAGCAAT	primers for RT-PCR
TraesCS2D02G386300	AGCAGCATCTCCGAGTACCT	ATACGGCTTGTTCGAGGAGA	primers for RT-PCR
TraesCS4B02G037000	AGGGTTGCCACTTCAGAGAA	GGAGTACATGCGGAACTCGT	primers for RT-PCR
tae-miR408	CTGCACTGCCTCTTCCCTG	--	primers for RT-PCR
tae-miR9779	CTTATGCAACGTCTGAGGATGC	--	primers for RT-PCR
tae-miR9772	GCTGAGATGAGATTACCCCATAC	--	primers for RT-PCR
tae-miR9774	CGCAAGATATTGGGTATTTCTGTC	--	primers for RT-PCR
tae-miR395b	TGAAGTGTTTGGGGGAACTC	--	primers for RT-PCR
unconservative_chr1A_1868	TCCCCTCTGCCGTCTGCT	--	primers for RT-PCR
unconservative_chr5A_27319	TCGCCGGCACGGCCGGAAAA	--	primers for RT-PCR
unconservative_chr5A_26651	GCAAGCGCCGTGCTGTAA	--	primers for RT-PCR
unconservative_chr3A_15287	CGCGGGAGCTCCGGCAAA	--	primers for RT-PCR
unconservative_chr1B_5016	TAGGATGGCGCGGCTGCC	--	primers for RT-PCR
MSTRG.3075109.1	GCCAGTGCTCCTCTGAGTGTTG	AATGTGCCGACAAATCCCGATAGG	primers for RT-PCR
MSTRG.1841654.4	TTTACCATTCGCCACCTAGC	GACCAACACTCAGACGAGCA	primers for RT-PCR
MSTRG.1231310.2	ATGTCTTGTAACCGGGATGC	GTGTCCCAACTTAGCCCATC	primers for RT-PCR
MSTRG.3326929.1	GGGCAGATGGGAATTTGTTA	ACGGTTACACACACGGTTGA	primers for RT-PCR
MSTRG.698866.1	GCCTGGTGTTTTGTTCCACT	AAGGGGTTCCCATTATGACC	primers for RT-PCR
MSTRG.2566925.15	TGGGCATATGGGAATTTGTT	GACCATCACGGTTACACACG	primers for RT-PCR
MSTRG.2220827.21	AGGCTACTCTCGCACCAGAC	TCAAGCCAGTCACAACAAGC	primers for RT-PCR
MSTRG.2566925.14	TGGGCATATGGGAATTTGTT	GACCATCACGGTTACACACG	primers for RT-PCR
MSTRG.3336427.1	GTAGAGTGGTCGCGCATGTAAGG	GAAGTGGTGTACCGAGGCAAGTG	primers for RT-PCR
MSTRG.3178868.2	GTTGATCGCCTGATTCGTTT	TATGCATCAGCTCCATCCAG	primers for RT-PCR
MSTRG.1000603.1	GCGTGGTTCCTCTTACGTTC	TCCAAGTATCCGTGTGTCCA	primers for RT-PCR
MSTRG.483519.21	TTCTGGACAACCAGCAACAG	CTTGCTGATCTGCATTTGGA	primers for RT-PCR
MSTRG.2700445.2	GCAAGGTCCCCAGAACATAA	ATGCAAGACCTTGCCTTCAC	primers for RT-PCR
MSTRG.2780598.38	AGGCTTCTTCTTGGCATTGA	TCCTGCTGTTGTTGGGTACA	primers for RT-PCR
MSTRG.3111190.1	GCTTGCTAGTTGCTCGCTCT	CAAGGTGGGTTAGAGGCTTG	primers for RT-PCR
MSTRG.3818768.1	CATTCCTTGGCAACTTGGTT	GACAATCCCGATAGGAGCTG	primers for RT-PCR
MSTRG.2417509.23	TTGCTCCTGAGCTCTTCCAT	CTTGATGCGGACAAGTCAGA	primers for RT-PCR
MSTRG.1965768.69	GAAATTGCGGTTGATGGAAT	TGCATCTTGCAGGAACTCAC	primers for RT-PCR
MSTRG.3631618.6	GCGGCTACATCCACTTTCTC	TCCATGCCTAGACGCACATA	primers for RT-PCR
MSTRG.918018.1	GGATTGGGGAGTGAACATTG	GCCACCATTCCATCAAGTTT	primers for RT-PCR
MSTRG.1837648.18	ACCACATAGAGGGAGCACCAGAC	CCAGCAACATCCGAGCCCAAC	primers for RT-PCR
MSTRG.516928.14	GCCCTCGTCGTGATGTTAAT	AGGACGAGAGCAGAGCACAT	primers for RT-PCR
MSTRG.2834813.1	TCCCAGCAGCAGGCATCTCC	ATAGGCACTCACGCTTCACCATTG	primers for RT-PCR
MSTRG.1922019.2	GGCATCACTCCCCTGTTTGTCTTC	CACTCCAAGTCCTCACATCCAAGC	primers for RT-PCR
MSTRG.1214197.1	GCGTTTGTGAGGACCCGTTCG	AGAGCGAGCATCTAGCAAGCAAAG	primers for RT-PCR
MSTRG.483519.29	CTGGTTCCGGTTGGTAAGAA	GATGCAGAGGAATCCAGAGG	primers for RT-PCR
MSTRG.621903.7	GCCATCGCTCTGGATACATT	TCATTACTCCGATCCCGAAG	primers for RT-PCR
MSTRG.512859.5	GTTTTGGCACATAGGCCACT	AGATGTGCCACACAACCAAA	primers for RT-PCR
MSTRG.317631.3	TGGTCTGATGGAGTTTCGTG	ATTTGCTGGAATGCTCTGCT	primers for RT-PCR
MSTRG.1455937.9	AGGGACAAGCCCTTGATTTT	TCCCTGGTCAAATTGGTAGC	primers for RT-PCR
MSTRG.3382939.9	GTACCGCTGCATCCTTTACC	TGAATTCCAGGCCGTTAATC	primers for RT-PCR
MSTRG.2408889.1	CCATGGACCTTTGCTCACTT	CCACCACTGCAGCTCTATCA	primers for RT-PCR
MSTRG.3962022.25	CTGCCACATTATGGACCGTGAGAC	GCCTGGTTTGGGTGTGCTACTG	primers for RT-PCR
MSTRG.4026896.3	CTGTCAATGTCCATGCCAAC	GGTGCGTGGTAAAGAAAGGA	primers for RT-PCR
MSTRG.3907181.21	TCTGAGACAGACGGATGCAC	TTGACTTCGCGAAACTTCCT	primers for RT-PCR
MSTRG.1391931.7	ACGAGAGGGCCAAGAAAAAT	CACGGCCAAAGAGATTTGAT	primers for RT-PCR
MSTRG.945644.8	GCTGGAGCAAGGAACACTTC	CCTCGGTTTGTCTCATCCAT	primers for RT-PCR
MSTRG.948545.2	GATCCGCCTTCTCCACCAACATC	TGCTCCTCGTCGGCCTCATG	primers for RT-PCR
MSTRG.1426527.4	GGAAGACTCTCCGTGCAAAG	TCCGATCTCATCTCCAATCC	primers for RT-PCR
MSTRG.3293426.1	AGGGCAAGGAAAGATGGAGT	GTTGTCGTCCTCGTCCAAGT	primers for RT-PCR
MSTRG.364559.2	GGGGGTATAGCTCCATTTCC	TTTCTGTGGCATGCTAGTGG	primers for RT-PCR
MSTRG.3243912.1	GTAGCCCCATCTCCAACAAA	TCAAATTCCTTGCTGTGTGG	primers for RT-PCR
MSTRG.136910.1	CTTTTCCTTCCTGCAGATCG	CCACCTCTCCTCCTCTCCTC	primers for RT-PCR
MSTRG.206641.2	CTCTCGAGTCCTTGCCAGTT	GTGGGCTAATCCTTCCACAA	primers for RT-PCR
MSTRG.3207268.12	GGCTCCTCTTCCTCTCGTCT	ATCATCACGGCACAAAAACA	primers for RT-PCR
MSTRG.3015536.1	CTCTTCCTTCATCCCCACCT	AATCCTGCGAGGATGCATAG	primers for RT-PCR
MSTRG.3946609.4	TGTATGTTGCACTGGGCACT	GCAGAACATGTTGAGGCAGA	primers for RT-PCR
MSTRG.282408.1	GGATGTGATGGCTTGGAAGT	AGCACCAAATGGTCCAGAAC	primers for RT-PCR
MSTRG.2834999.8	GCGACGTTAGGAAGTCCAGA	TGAACCGTTTCTAGGGTTGG	primers for RT-PCR
MSTRG.2039747.29	GAGCTCAGTTGCGAGAGCTT	AGCAGTAGCACACCCAGACC	primers for RT-PCR
chr2D:624323990|624324666	GGTGGTTCAGCACGGATGGT	CCCCTGACAGACACGCACATAG	primers for RT-PCR
chr2D:624324010|624324666	TCCAACGGGGTGGTTCAGC	TCCTCGCCTGGTCGTGGTGC	primers for RT-PCR
chr3B:127321663|127322231	TGCATCCACAGGAGGGC	GCGAGGCTACCACATCAAA	primers for RT-PCR
chr3D:866248|867183	AAGACTGAGATTGCTGGAAGA	TGGGCTTATTTGTGGATGA	primers for RT-PCR
chr3D:477885083|477889020	CAAGCACCTGAGGGAGG	AAGGGCTGGTTTGGAAT	primers for RT-PCR

## Sheet: Table S3
Table S3 Average germination percentage of each sample.
	NT-GP	HT-GP
21DPA	0.002	--
28DPA	0.002	0.09
35DPA	0.002	0.63
HT indicates high temperature treatment (35°C day/25°C night), NT indicates normal temperature treatment (25°C day/20°C night).

## Sheet: Table S4
Table S4 Summary of sequencing data for the 15 samples.
sample name	Number	clean reads	mapped ratio	unique mapped ratio	raw reads of small RNA	clean reads of small RNA
21DPA-NT-1	Wheat_L263_01	129085760	0.8535	0.7597	30369989	12259514
21DPA-NT-2	Wheat_L263_02	154371000	0.8882	0.799	28747132	11940342
21DPA-NT-3	Wheat_L263_03	138070928	0.913	0.8224	27475993	12551498
28DPA-NT-1	Wheat_L263_04	134200296	0.8874	0.8132	20459931	11732796
28DPA-NT-2	Wheat_L263_05	146034222	0.9085	0.8186	20128266	11936031
28DPA-NT-3	Wheat_L263_06	142514916	0.8799	0.7964	27552606	18889220
28DPA-HT-1	Wheat_L263_07	126006808	0.8228	0.7617	19878109	10932919
28DPA-HT-2	Wheat_L263_08	147261516	0.8475	0.7525	21429965	11522032
28DPA-HT-3	Wheat_L263_09	140871332	0.8625	0.7657	24811618	10710776
35DPA-NT-1	Wheat_L263_10	123733478	0.8864	0.7889	18456405	11024677
35DPA-NT-2	Wheat_L263_11	133454010	0.892	0.8016	27799514	18855385
35DPA-NT-3	Wheat_L263_12	152194850	0.8784	0.7849	23365909	16170062
35DPA-HT-1	Wheat_L263_13	134838446	0.7937	0.7059	16997948	11604601
35DPA-HT-2	Wheat_L263_14	131614974	0.7716	0.6917	19945697	11624667
35DPA-HT-3	Wheat_L263_15	129230598	0.6919	0.6177	17205399	9659335

## Sheet: Table S5
Table S5 Pearson correlation analysis for biological replicates.
sample	21DPA-NT-1	21DPA-NT-2	21DPA-NT-3	28DPA-NT-1	28DPA-NT-2	28DPA-NT-3	28DPA-HT-1	28DPA-HT-2	28DPA-HT-3	35DPA-NT-1	35DPA-NT-2	35DPA-NT-3	35DPA-HT-1	35DPA-HT-2	35DPA-HT-3
21DPA-NT-1	1	0.989	0.9551	--	--	--	--	--	--	--	--	--	--	--	--
21DPA-NT-2	0.989	1	0.9519	--	--	--	--	--	--	--	--	--	--	--	--
21DPA-NT-3	0.9551	0.9519	1	--	--	--	--	--	--	--	--	--	--	--	--
28DPA-NT-1	--	--	--	1	0.9726	0.9555	--	--	--	--	--	--	--	--	--
28DPA-NT-2	--	--	--	0.9726	1	0.979	--	--	--	--	--	--	--	--	--
28DPA-NT-3	--	--	--	0.9555	0.979	1	--	--	--	--	--	--	--	--	--
28DPA-HT-1	--	--	--	--	--	--	1	0.9731	0.9833	--	--	--	--	--	--
28DPA-HT-2	--	--	--	--	--	--	0.9731	1	0.9772	--	--	--	--	--	--
28DPA-HT-3	--	--	--	--	--	--	0.9833	0.9772	1	--	--	--	--	--	--
35DPA-NT-1	--	--	--	--	--	--	--	--	--	1	0.9868	0.9908	--	--	--
35DPA-NT-2	--	--	--	--	--	--	--	--	--	0.9868	1	0.9925	--	--	--
35DPA-NT-3	--	--	--	--	--	--	--	--	--	0.9908	0.9925	1	--	--	--
35DPA-HT-1	--	--	--	--	--	--	--	--	--	--	--	--	1	0.981	0.9429
35DPA-HT-2	--	--	--	--	--	--	--	--	--	--	--	--	0.981	1	0.9595
35DPA-HT-3	--	--	--	--	--	--	--	--	--	--	--	--	0.9429	0.9595	1

## Sheet: Table S6
Table S6 Summary of different types of RNAs.
	mRNA	lncRNA	circRNA	miRNA
Totally	130312	40970	4414	785
Known	88996	--	--	79
Newly identify	41316	--	--	706

## Sheet: Table S7
Table S7 The counts of lncRNAs.
LncRNA ID	21DPA-NT-1	21DPA-NT-2	21DPA-NT-3	28DPA-NT-1	28DPA-NT-2	28DPA-NT-3	28DPA-HT-1	28DPA-HT-2	28DPA-HT-3	35DPA-NT-1	35DPA-NT-2	35DPA-NT-3	35DPA-HT-1	35DPA-HT-2	35DPA-HT-3
MSTRG.1.143	5	25	43	39	15	70	132	145	48	56	17	84	200	146	351
MSTRG.1.144	23	88	12	33	72	102	257	254	55	11	10	38	79	263	358
MSTRG.1.145	161	70	21	0	0	0	42	225	159	55	71	3	222	100	226
MSTRG.1.17	0	126	51	66	34	228	812	391	1	38	0	253	373	504	1905
MSTRG.1.190	0	93	4	56	16	0	224	234	230	6	0	98	0	800	469
MSTRG.1.235	8	1	1	1	27	62	197	2	1	166	7	36	292	280	392
MSTRG.1.236	77	1	1	1	7	0	1	0	0	2	0	2	135	1	1
MSTRG.1.24	70	0	4	13	45	5	125	120	29	17	16	54	21	29	73
MSTRG.1.242	103	48	68	0	16	22	111	68	53	39	15	47	144	199	168
MSTRG.1.262	0	91	63	0	0	28	0	0	0	51	0	0	24	0	0
MSTRG.1.31	65	107	6	33	13	40	58	427	74	13	21	33	562	463	203
MSTRG.1.40	152	85	31	51	41	102	235	209	155	25	27	87	353	441	629
MSTRG.1.76	0	51	0	0	0	0	0	0	0	0	0	0	0	0	0
MSTRG.1.84	29	22	1524	86	6	47	35	53	36	31	6	21	13419	393	64
MSTRG.1.92	49	42	48	31	1	2	85	46	46	1	15	36	174	141	191
MSTRG.1000603.1	21	11	13	51	113	88	2	0	0	70	50	112	0	0	0
MSTRG.1000627.1	1	2	14	11	16	1	3	9	12	6	5	26	10	6	1
MSTRG.1000698.2	7	0	0	0	43	0	0	0	0	26	0	0	0	18	0
MSTRG.1001.3	0	0	0	0	0	0	2	4	9	3	13	2	0	0	0
MSTRG.100132.1	0	0	0	0	0	0	6	0	0	0	0	0	0	0	0
MSTRG.1001339.6	201	249	152	28	219	143	229	257	272	181	69	47	225	208	139
MSTRG.1001340.1	0	0	0	4	0	0	0	0	4	0	0	9	0	0	0
MSTRG.1001415.1	0	0	0	9	0	0	0	0	0	0	0	0	0	0	0
MSTRG.1001659.1	0	0	0	2	0	0	13	0	0	0	0	0	0	0	0
MSTRG.1001660.1	0	0	0	8	0	0	0	0	0	0	0	0	0	0	0
MSTRG.10017.1	0	0	0	7	0	0	0	0	0	0	0	0	0	0	0
MSTRG.1001779.2	1	11	0	0	0	0	0	0	6	0	0	0	0	0	1
MSTRG.1001796.1	0	0	0	0	0	0	0	0	11	0	0	0	0	0	0
MSTRG.1001812.13	0	0	0	0	0	0	0	0	0	0	0	0	28	0	0
MSTRG.100279.1	0	7	3	1	15	10	0	1	7	0	0	0	0	5	1
MSTRG.100279.2	0	0	0	0	0	0	0	0	0	0	2	8	4	0	0
MSTRG.1002868.2	0	0	0	0	0	0	0	0	0	7	0	0	0	0	0
MSTRG.1003182.8	0	0	0	0	0	0	0	0	0	0	0	0	0	0	24
MSTRG.1003217.2	0	0	4	2	0	0	0	0	0	0	9	0	0	0	0
MSTRG.1003755.13	0	0	0	0	0	5	0	0	0	0	0	0	0	16	0
MSTRG.1003833.18	0	0	0	0	13	0	0	0	0	0	0	0	0	0	0
MSTRG.1003914.2	0	0	26	0	20	0	0	28	0	0	0	0	0	0	0
MSTRG.1003915.3	0	0	37	0	125	0	0	0	0	31	17	0	0	0	0
MSTRG.1003915.7	0	0	0	0	0	0	0	0	0	0	0	0	0	15	0
MSTRG.1003915.8	0	0	0	0	0	16	0	0	0	0	12	5	0	0	0
MSTRG.1003915.9	0	0	0	0	0	0	0	0	0	0	0	0	0	0	17
MSTRG.1003916.1	2	0	0	4	2	14	0	0	4	0	0	0	0	0	0
MSTRG.1004031.1	0	7	1	0	0	1	0	0	0	1	0	0	0	0	0
MSTRG.1004237.3	0	0	0	0	0	0	2	0	0	0	3	0	0	9	1
MSTRG.1004374.2	0	0	0	0	2	0	0	6	4	0	12	11	0	0	0
MSTRG.1004611.1	0	0	0	0	0	2	2	0	4	0	0	14	0	0	0
MSTRG.1004611.8	1	0	1	0	0	0	5	0	0	0	0	0	0	0	0
MSTRG.100469.1	0	0	0	13	0	0	0	0	0	0	0	0	0	0	0
MSTRG.1004884.12	27	0	19	59	0	6	0	0	1	0	47	0	0	26	0
MSTRG.1004884.13	0	3	4	0	0	8	0	13	0	0	0	0	0	0	26
MSTRG.1004884.15	0	0	0	0	0	0	54	0	0	36	0	0	0	0	0
MSTRG.1004884.2	0	2	28	0	0	3	0	0	65	0	27	0	12	5	1
MSTRG.1004887.1	0	0	13	0	0	0	0	0	2	0	0	0	2	0	0
MSTRG.100490.1	0	0	0	11	0	0	0	0	0	0	0	0	0	0	0
MSTRG.1004916.1	0	0	0	0	0	0	0	12	0	0	0	0	0	0	0
MSTRG.1004964.1	0	0	0	0	0	0	7	0	0	0	0	0	0	0	0
MSTRG.1004968.2	0	0	11	0	0	0	0	0	0	0	0	0	0	0	0
MSTRG.1005101.13	0	0	0	0	0	0	14	0	0	0	0	0	0	0	0
MSTRG.1005109.1	0	0	0	0	0	0	0	0	0	0	0	6	6	0	0
MSTRG.100534.1	0	0	0	9	0	0	0	0	0	0	0	0	0	0	0
MSTRG.1006179.1	0	0	0	0	7	0	0	0	0	0	0	0	0	0	0
MSTRG.100628.1	0	0	0	9	0	0	0	0	0	0	0	0	0	0	0
MSTRG.1006287.1	0	0	0	0	0	0	11	0	0	0	0	0	0	0	0
MSTRG.100676.1	0	0	0	0	0	0	19	0	0	0	0	0	0	0	0
MSTRG.100685.1	0	15	3	0	0	0	0	0	0	0	0	0	0	0	0
MSTRG.100689.1	0	0	0	0	0	0	0	0	0	0	0	0	7	0	0
MSTRG.1007105.1	0	0	2	0	0	0	0	0	0	7	0	0	0	10	27
MSTRG.1007106.1	0	23	0	0	0	0	0	0	0	0	0	6	9	17	11
MSTRG.1007108.1	12	0	0	0	0	0	0	6	0	0	0	0	4	8	0
MSTRG.1007187.1	9	14	36	27	40	18	19	16	3	10	33	25	0	30	0
MSTRG.1007760.1	0	0	0	0	0	0	13	0	0	0	0	0	0	0	0
MSTRG.1007917.1	0	0	2	0	0	0	0	0	0	0	9	0	0	0	0
MSTRG.1008.1	0	0	1	0	2	13	2	0	0	1	0	0	0	0	0
MSTRG.1008.3	0	0	1	3	2	9	0	0	0	2	2	0	0	0	0
MSTRG.10081.3	0	0	0	0	0	0	0	0	0	0	0	14	0	0	0
MSTRG.1008118.1	0	0	0	0	0	0	0	1	11	0	0	0	0	0	0
MSTRG.1008121.6	0	0	0	11	0	0	0	0	0	1	0	0	0	0	0
MSTRG.1008122.1	0	0	0	0	0	0	0	0	0	0	5	0	0	0	0
MSTRG.1008355.1	0	0	2	2	0	0	0	0	0	0	0	13	0	0	0
MSTRG.1008379.1	10	0	0	0	0	0	5	0	0	0	0	0	2	0	0
MSTRG.1008741.1	0	0	0	16	0	0	1	0	0	0	0	0	0	0	0
MSTRG.1009710.1	0	0	0	0	7	0	0	0	0	0	0	0	0	0	0
MSTRG.1009920.1	0	10	0	1	0	0	0	0	1	0	0	0	0	0	0
MSTRG.1009921.2	0	0	0	4	0	0	0	0	0	0	0	0	0	9	11
MSTRG.1009962.2	0	0	0	4	6	0	0	0	2	0	13	11	5	0	0
MSTRG.1010265.1	0	0	0	10	0	0	0	0	0	0	0	0	0	0	0
MSTRG.1010455.1	0	0	7	0	3	0	0	4	0	0	4	0	4	0	4
MSTRG.1010458.1	0	0	0	0	18	23	0	0	0	0	0	0	0	0	0
MSTRG.1010860.2	0	3	4	0	0	1	0	2	0	0	0	0	8	0	0
MSTRG.1011013.1	0	0	0	25	0	0	15	0	0	0	0	0	0	0	0
MSTRG.1011037.1	0	0	0	0	0	5	14	0	0	0	0	26	0	0	0
MSTRG.1011038.1	0	0	0	9	0	0	0	0	0	0	0	0	0	0	0
MSTRG.1011294.1	0	0	0	16	0	0	0	0	0	0	0	0	0	0	0
MSTRG.1011387.3	0	2	17	16	0	10	0	2	1	0	6	0	9	0	0
MSTRG.1011387.7	0	0	0	1	0	3	0	0	1	16	0	16	0	0	1
MSTRG.1011389.1	0	0	0	0	6	0	0	0	0	9	0	0	0	0	0
MSTRG.1011590.1	0	1	0	0	0	6	0	0	0	9	9	0	0	0	0
MSTRG.1011653.2	0	0	0	0	0	0	2	0	0	0	0	0	6	0	0
MSTRG.1011680.3	12	16	4	11	29	19	0	3	12	3	1	1	5	1	28
MSTRG.1011848.1	0	0	2	0	2	0	0	0	2	0	0	13	0	0	0
MSTRG.1011848.5	0	2	1	0	2	0	0	0	1	0	0	0	0	11	0
MSTRG.1011877.1	0	0	0	11	0	0	0	0	0	0	0	0	0	0	0
MSTRG.1012116.1	0	0	0	0	0	0	7	0	0	0	0	0	0	0	0
MSTRG.101266.6	33	84	15	22	63	24	15	30	57	63	91	101	20	33	13
MSTRG.1012715.1	12	0	0	0	0	0	0	0	0	0	0	0	0	0	0
MSTRG.1012839.9	0	27	0	0	40	0	0	0	0	0	19	0	0	0	0
MSTRG.1013589.1	2	38	29	100	220	269	28	31	97	141	0	12	263	64	97
MSTRG.1013589.2	175	0	2	0	0	0	0	28	49	6	137	167	5	9	0
MSTRG.1013589.3	25	21	69	21	0	50	3	46	21	11	3	53	32	15	11
MSTRG.1013696.1	0	0	0	16	0	0	0	0	0	0	0	0	0	0	0
MSTRG.101396.2	0	0	0	0	0	0	0	0	2	0	0	0	0	11	0
MSTRG.1014359.1	0	0	0	0	0	0	0	0	0	0	0	9	0	0	0
MSTRG.1014363.1	0	0	0	0	0	0	6	8	0	0	0	0	0	0	0
MSTRG.101440.1	0	0	0	0	0	0	6	0	0	0	0	0	0	0	0
MSTRG.1014558.18	9	58	56	18	17	24	161	3	20	70	76	52	32	51	16
MSTRG.1014558.3	0	27	113	12	1	28	0	1	9	20	1	0	4	16	1
MSTRG.1014559.1	0	0	0	0	8	0	5	0	0	0	0	0	0	0	11
MSTRG.1014736.1	1	9	0	3	13	5	7	7	0	0	7	7	1	6	2
MSTRG.101513.2	0	0	0	0	9	0	0	0	0	0	0	0	0	0	0
MSTRG.1015284.1	0	0	0	0	0	0	7	0	0	0	0	0	0	0	0
MSTRG.1015338.1	0	0	0	0	0	0	11	0	0	0	0	0	0	0	0
MSTRG.1015615.1	0	0	0	0	0	0	0	0	0	0	14	0	0	0	0
MSTRG.1015641.2	3	0	0	21	0	0	0	0	0	0	16	0	1	0	0
MSTRG.1015661.1	50	34	24	9	16	0	0	0	5	0	0	23	6	0	0
MSTRG.1015819.1	0	0	1	0	7	0	0	0	0	0	0	0	0	0	0
MSTRG.1015929.7	0	0	0	0	0	0	7	10	25	95	0	0	0	5	0
MSTRG.1015929.8	0	0	0	0	0	0	0	8	24	0	0	0	0	0	0
MSTRG.1015943.12	0	0	0	0	2	0	0	3	0	0	1	0	6	1	1
MSTRG.1016255.1	0	0	0	7	0	0	0	0	0	0	0	0	0	0	0
MSTRG.1016397.1	0	0	0	0	17	0	5	0	0	2	0	0	0	0	0
MSTRG.1016646.1	0	0	0	10	0	0	0	0	0	0	0	0	0	0	0
MSTRG.1016686.1	4	5	24	11	15	5	3	8	0	9	11	0	6	17	0
MSTRG.1016686.2	0	16	0	0	0	0	0	0	0	0	2	0	2	0	0
MSTRG.1016695.2	0	0	0	0	0	0	0	0	0	0	0	0	0	0	14
MSTRG.1016821.1	0	0	0	10	0	0	0	0	0	0	0	0	0	0	0
MSTRG.101726.1	0	0	0	0	0	0	11	0	0	0	0	0	0	0	0
MSTRG.101731.1	12	0	12	29	0	11	24	7	12	9	0	0	0	23	0
MSTRG.101739.1	0	0	1	0	0	0	0	0	0	0	0	0	0	7	0
MSTRG.1017418.2	0	0	0	0	0	0	0	0	0	0	27	0	0	0	0
MSTRG.101742.1	52	71	87	40	97	146	34	37	36	29	36	35	16	29	47
MSTRG.1017542.3	0	19	0	0	0	4	0	0	0	0	0	0	0	0	0
MSTRG.101781.2	0	0	0	0	0	0	0	13	0	0	0	0	0	0	0
MSTRG.101793.1	11	8	0	11	0	28	0	0	4	7	9	0	4	0	10
MSTRG.101793.2	0	10	35	9	5	24	0	12	21	4	45	41	38	0	0
MSTRG.101793.3	2	0	0	0	0	0	0	4	4	1	0	11	0	0	2
MSTRG.101801.1	0	0	0	0	0	0	7	0	0	0	0	0	0	0	0
MSTRG.1018479.1	0	2	2	0	0	4	2	0	0	0	0	0	1	9	0
MSTRG.1018524.1	0	0	0	0	0	0	7	0	0	0	0	0	0	0	0
MSTRG.1018784.1	0	0	0	0	0	0	0	0	6	0	0	0	0	0	0
MSTRG.1018786.1	0	2	0	14	14	5	0	0	0	4	4	4	2	0	0
MSTRG.1018786.2	0	0	0	0	9	0	0	0	0	3	0	0	0	0	0
MSTRG.1019223.1	0	0	0	0	13	7	0	0	5	9	0	0	15	0	0
MSTRG.1019337.9	7	0	0	20	19	0	0	0	5	0	0	0	0	0	0
MSTRG.1019342.1	3	2	8	0	14	0	0	0	0	0	0	0	0	0	0
MSTRG.1019443.1	0	0	0	30	2	23	21	0	29	0	13	0	11	0	3
MSTRG.1019448.3	0	7	0	0	9	16	0	69	19	0	29	0	1	65	52
MSTRG.1019448.5	0	0	0	0	0	0	4	8	0	0	0	2	0	0	6
MSTRG.1019753.1	0	0	0	0	5	0	0	0	0	0	7	0	0	0	0
MSTRG.1019907.1	0	0	0	0	0	0	7	0	0	0	0	0	0	0	0
MSTRG.1020069.1	0	0	0	8	0	0	0	0	0	0	0	0	0	0	0
MSTRG.1020106.1	32	39	205	24	61	7	9	29	28	9	5	9	47	96	0
MSTRG.1020106.10	0	0	0	0	0	30	0	0	0	0	0	1	0	0	0
MSTRG.1020106.11	0	0	0	0	0	21	0	42	0	0	0	0	0	0	0
MSTRG.1020106.2	35	56	3	15	20	26	10	1	0	54	0	0	18	0	0
MSTRG.1020106.3	0	0	153	0	0	0	0	0	0	0	0	0	0	0	0
MSTRG.1020106.4	0	0	0	1	0	0	0	0	0	0	90	0	0	0	0
MSTRG.1020106.9	0	0	0	27	37	11	26	0	0	0	0	0	0	0	0
MSTRG.102018.1	0	0	0	0	0	0	0	0	0	5	3	2	7	0	0
MSTRG.1020201.1	0	0	0	0	0	0	8	0	0	0	0	0	0	0	0
MSTRG.102024.1	0	0	0	0	0	0	5	0	0	0	0	0	0	0	0
MSTRG.1020421.1	0	0	0	2	0	0	8	0	0	0	0	0	0	0	1
MSTRG.1020448.1	0	0	0	0	0	0	0	0	0	0	0	0	5	0	0
MSTRG.1020573.1	1	2	33	7	10	27	0	4	3	15	64	33	19	10	4
MSTRG.1020573.12	0	0	0	0	0	12	0	0	6	37	2	0	12	1	0
MSTRG.1020573.13	0	0	0	0	30	8	0	0	40	6	1	0	4	6	0
MSTRG.1020573.14	0	0	0	0	0	29	0	0	40	19	60	0	42	22	0
MSTRG.1020573.2	31	5	0	0	0	0	0	0	4	0	0	0	7	0	0
MSTRG.1020573.5	0	3	0	3	0	0	0	0	0	18	0	0	0	1	1
MSTRG.1020573.6	1	1	3	9	41	4	213	3	2	28	1	2	6	1	1
MSTRG.1020573.7	10	3	27	3	2	62	0	64	6	25	1	84	11	31	1
MSTRG.1020573.8	48	5	18	7	75	33	0	28	3	31	1	121	27	22	4
MSTRG.1020573.9	4	21	2	2	1	1	0	68	7	26	60	152	10	25	113
MSTRG.1020574.1	7	0	0	4	7	0	2	0	0	0	0	9	7	2	5
MSTRG.1020589.1	0	0	1	0	0	0	0	0	0	0	0	0	12	0	0
MSTRG.1020589.2	0	7	7	5	12	15	9	0	11	3	15	20	3	0	13
MSTRG.1020589.3	0	0	1	0	0	0	0	0	0	6	0	0	0	0	0
MSTRG.1020660.4	11	0	6	0	0	3	0	6	13	0	0	3	18	1	2
MSTRG.1020903.1	0	0	0	0	0	0	11	0	0	0	0	0	0	0	0
MSTRG.1020904.1	0	0	0	14	0	0	0	0	0	0	0	0	0	0	0
MSTRG.1021989.1	0	0	0	0	0	8	0	0	0	0	0	0	0	0	0
MSTRG.1022040.1	0	0	12	2	4	0	0	0	0	0	0	0	0	0	0
MSTRG.1022322.3	0	0	0	0	0	9	0	0	0	0	0	0	0	0	0
MSTRG.1022363.1	0	0	0	0	0	0	10	0	0	0	0	0	0	0	0
MSTRG.1022798.1	0	0	0	0	0	0	11	0	0	0	0	0	0	0	0
MSTRG.1022866.2	0	0	0	0	0	0	0	0	0	0	0	0	0	10	0
MSTRG.1023692.1	0	0	0	0	0	0	0	0	0	0	0	5	2	0	0
MSTRG.1024018.1	0	0	0	7	0	0	0	0	0	0	0	0	0	0	0
MSTRG.1024152.1	0	0	0	17	0	0	8	0	0	0	0	0	0	0	0
MSTRG.1024223.1	0	0	0	0	0	0	11	0	0	0	0	0	0	0	0
MSTRG.1024389.1	0	0	0	0	0	0	8	0	0	0	0	0	0	0	0
MSTRG.102445.1	0	0	0	0	0	0	0	0	0	11	0	0	0	0	0
MSTRG.1024774.1	0	14	0	0	0	7	0	0	0	0	0	0	9	38	0
MSTRG.1024774.2	0	0	9	0	4	0	0	0	0	0	0	0	22	0	0
MSTRG.1024774.4	0	0	6	0	0	0	0	0	0	0	0	0	0	4	0
MSTRG.1024781.1	0	0	0	0	0	0	7	0	0	0	0	0	0	0	0
MSTRG.1024854.3	0	0	0	11	0	0	0	0	0	0	0	0	0	0	0
MSTRG.1025973.4	1	2	0	0	0	3	0	0	0	3	0	0	0	0	0
MSTRG.1025979.2	3	0	0	6	9	0	0	0	0	5	2	18	0	0	0
MSTRG.1026019.1	41	63	61	12	34	15	25	0	16	0	22	17	8	5	4
MSTRG.1026412.1	0	18	0	17	0	0	0	0	0	0	0	0	0	0	0
MSTRG.1026412.2	31	35	5	0	0	3	1	0	0	0	11	2	0	0	0
MSTRG.1026412.4	0	0	4	0	0	26	0	0	0	0	0	0	0	0	0
MSTRG.1026416.1	0	0	0	0	0	1	0	7	0	2	0	0	0	0	0
MSTRG.1026742.1	0	0	0	0	0	10	0	0	0	0	0	0	0	3	0
MSTRG.1026851.2	0	0	0	0	0	0	1	0	0	0	0	15	1	0	0
MSTRG.1026870.1	0	0	0	0	0	0	6	0	0	0	0	0	0	0	0
MSTRG.1027299.2	11	0	0	0	0	0	0	3	0	0	0	0	0	0	0
MSTRG.1027647.1	0	0	0	13	0	0	0	8	0	0	0	0	0	0	0
MSTRG.1027647.2	0	10	0	0	0	0	0	0	0	0	0	0	0	0	0
MSTRG.1027647.3	15	0	0	0	3	15	0	0	0	0	0	5	0	0	0
MSTRG.1027771.1	0	0	0	0	0	0	13	0	0	0	0	0	5	0	0
MSTRG.1027913.1	0	0	0	7	0	0	0	0	0	0	0	0	0	0	0
MSTRG.102820.1	0	0	0	9	0	0	0	0	0	0	0	0	0	0	0
MSTRG.1028218.1	0	0	0	5	0	0	0	0	0	0	0	0	0	0	0
MSTRG.1028587.1	0	0	0	0	0	0	11	0	0	0	0	0	0	0	0
MSTRG.10294.50	0	0	0	0	0	0	0	0	0	8	0	0	0	0	0
MSTRG.1029599.1	5	8	0	4	6	0	0	1	0	0	0	7	0	2	0
MSTRG.1029856.1	3	2	3	3	1	0	0	13	0	0	2	0	0	0	2
MSTRG.1029859.1	12	0	0	0	5	1	0	4	2	0	0	0	2	0	0
MSTRG.1030470.1	0	0	0	0	0	0	14	0	0	0	0	0	0	0	0
MSTRG.1030564.7	0	0	0	0	0	9	0	0	0	0	31	0	0	0	0
MSTRG.1030564.8	0	0	0	0	0	0	9	0	0	0	0	0	0	0	0
MSTRG.1030910.3	0	0	1	0	0	2	0	0	0	0	0	17	0	0	0
MSTRG.1031291.37	0	1	46	0	0	0	9	0	2	0	22	0	37	0	68
MSTRG.1031291.38	10	3	14	1	25	91	39	0	11	139	77	0	7	0	9
MSTRG.1031291.39	0	0	0	0	0	0	17	0	0	0	14	0	34	0	0
MSTRG.1031291.40	0	88	0	121	33	0	0	84	10	0	17	73	1	0	7
MSTRG.1031291.42	33	15	55	15	40	90	46	97	43	41	23	23	49	38	0
MSTRG.1031291.43	76	70	0	1	37	6	2	0	0	20	2	0	18	22	0
MSTRG.1031294.3	0	0	0	0	0	0	0	0	9	0	2	2	0	0	0
MSTRG.103132.1	0	0	7	0	0	0	0	0	3	7	0	0	0	0	0
MSTRG.103134.1	0	0	0	0	0	0	0	0	10	0	0	0	0	0	6
MSTRG.1031346.1	0	0	0	0	0	7	0	0	0	2	0	0	0	0	0
MSTRG.1031367.2	0	0	0	0	0	0	0	0	6	0	0	0	0	1	0
MSTRG.1031369.3	0	0	0	0	0	0	0	10	0	0	0	0	0	0	0
MSTRG.1031369.5	0	0	0	0	0	1	2	0	11	1	0	0	7	3	1
MSTRG.1031508.1	0	0	0	0	11	0	0	0	0	0	0	0	0	0	0
MSTRG.1031515.3	9	0	2	0	0	0	0	0	0	0	0	3	0	0	0
MSTRG.1031518.1	0	0	5	0	0	0	2	0	0	0	0	0	0	0	0
MSTRG.1031727.1	0	0	5	0	0	20	0	0	0	0	0	0	0	0	0
MSTRG.1031985.1	0	0	0	3	0	0	13	0	0	0	0	0	0	0	0
MSTRG.1031987.1	0	0	0	0	0	0	7	0	0	0	0	0	0	0	0
MSTRG.1032002.1	0	0	0	37	0	0	0	0	0	0	0	0	0	0	0
MSTRG.1032134.1	0	0	0	10	0	0	0	3	4	0	6	4	0	0	0
MSTRG.1032399.1	0	0	0	17	0	0	0	0	0	0	0	0	0	0	0
MSTRG.1032550.1	0	0	0	7	0	0	0	0	0	0	0	0	0	0	0
MSTRG.1032561.1	0	0	0	0	0	0	13	0	0	0	0	0	0	0	0
MSTRG.1032706.1	1	12	0	0	8	0	7	0	0	4	0	0	0	0	0
MSTRG.1032706.2	0	8	0	0	0	0	0	0	0	0	0	0	0	0	0
MSTRG.1032737.1	0	11	0	0	0	0	9	0	0	5	0	0	0	0	0
MSTRG.1033282.2	0	0	3	0	0	0	0	6	3	6	0	7	0	0	0
MSTRG.1033445.1	0	0	0	4	0	0	7	0	0	0	0	0	0	0	0
MSTRG.1033559.1	0	0	0	0	0	0	17	0	0	0	0	0	0	0	0
MSTRG.1033745.1	0	0	0	0	0	0	0	0	7	4	0	0	0	0	0
MSTRG.1033766.1	0	0	0	11	0	0	0	0	0	0	0	0	0	0	0
MSTRG.1033809.1	0	0	0	2	0	0	15	0	0	0	0	0	0	0	0
MSTRG.1034140.2	4	0	2	7	1	0	0	3	5	0	7	0	0	0	0
MSTRG.1034283.1	0	0	0	0	0	0	7	0	0	0	0	0	0	0	0
MSTRG.1034632.1	0	0	0	13	0	0	0	0	0	0	0	0	0	0	0
MSTRG.1035110.1	0	0	0	0	13	0	0	0	0	0	0	3	0	0	0
MSTRG.1035112.1	0	4	0	0	0	0	0	0	1	0	7	0	0	0	0
MSTRG.1035576.1	2	3	2	5	0	5	0	0	0	9	0	0	15	0	0
MSTRG.1035895.23	41	42	31	71	97	63	58	143	134	101	145	126	136	90	105
MSTRG.1035898.4	0	0	0	0	0	0	0	0	0	0	0	18	0	0	10
MSTRG.1036035.1	0	0	0	0	0	0	5	0	0	0	0	0	0	0	0
MSTRG.1036069.1	0	3	40	0	0	0	0	0	0	3	0	0	0	0	0
MSTRG.1036352.1	0	0	0	0	28	0	0	0	0	15	0	0	4	0	0
MSTRG.1036352.2	22	0	0	0	0	0	0	0	0	0	35	0	0	0	0
MSTRG.1036352.7	0	0	0	18	0	0	0	0	0	0	8	0	0	0	0
MSTRG.1036458.14	0	0	0	0	15	0	0	0	0	0	0	0	0	0	0
MSTRG.1036747.1	12	5	3	4	0	2	0	0	0	3	0	12	0	0	2
MSTRG.1036748.2	0	0	0	0	0	7	0	0	0	0	1	0	0	0	0
MSTRG.1036761.1	0	0	0	0	0	0	0	0	0	12	0	0	0	0	1
MSTRG.103695.6	12	13	0	16	0	0	0	15	5	4	2	6	7	0	2
MSTRG.1036984.1	0	0	0	0	0	0	7	0	0	0	0	0	0	0	0
MSTRG.1037316.1	0	0	0	0	16	0	0	0	0	0	0	0	0	0	0
MSTRG.1037316.2	0	0	0	0	0	0	0	0	0	0	0	8	0	0	0
MSTRG.1037609.1	0	0	0	0	0	0	7	0	0	0	0	0	0	0	0
MSTRG.1037759.1	0	0	0	0	0	0	7	0	0	0	0	0	0	0	0
MSTRG.1037962.1	11	0	0	0	23	0	0	0	3	0	0	13	0	0	5
MSTRG.1038076.1	0	0	0	0	0	0	0	0	6	0	0	0	5	0	0
MSTRG.1038080.1	30	40	48	66	158	63	65	74	38	44	91	107	13	45	39
MSTRG.1038080.11	0	11	0	1	7	1	0	4	9	8	24	1	1	0	0
MSTRG.1038080.13	0	0	0	11	0	63	0	10	0	0	0	0	1	0	24
MSTRG.1038080.2	4	2	78	31	13	1	18	13	11	26	4	1	1	5	6
MSTRG.1038080.3	30	17	39	14	47	1	0	1	14	9	36	26	11	7	0
MSTRG.1038080.5	29	5	13	6	10	12	7	21	8	17	34	14	0	27	0
MSTRG.1038080.6	0	10	0	5	12	8	17	10	9	8	10	12	16	0	20
MSTRG.1038080.8	10	19	16	7	7	4	0	1	7	4	12	9	0	5	0
MSTRG.1038080.9	32	1	23	5	7	5	0	6	9	9	4	3	1	5	0
MSTRG.1038479.2	2	0	0	0	0	12	0	0	0	0	0	0	0	0	0
MSTRG.1038479.3	0	14	4	0	0	0	0	0	0	0	0	10	0	0	0
MSTRG.1038479.4	0	0	0	0	0	0	0	0	0	0	0	0	0	0	7
MSTRG.103927.1	0	0	0	5	0	0	0	0	0	0	0	0	0	0	0
MSTRG.103943.7	0	0	1	0	0	7	7	4	0	0	25	3	10	2	3
MSTRG.1039554.1	0	0	0	0	0	0	11	0	0	0	0	0	0	0	0
MSTRG.1039562.1	0	0	0	0	0	2	0	2	0	11	0	0	0	0	0
MSTRG.1039563.1	3	0	11	0	0	0	0	0	0	0	15	0	0	0	0
MSTRG.1039652.1	11	0	0	0	0	0	0	0	0	0	0	0	15	0	0
MSTRG.1039931.1	0	0	0	0	0	0	9	0	0	0	0	0	0	0	0
MSTRG.1040086.1	0	0	0	13	0	0	9	0	0	0	0	0	0	0	0
MSTRG.104013.1	0	0	0	15	0	0	0	0	0	0	0	0	0	0	2
MSTRG.1040167.1	0	0	0	2	3	0	0	0	0	0	0	0	0	19	3
MSTRG.1040167.2	3	0	0	12	0	0	8	0	0	0	7	0	0	3	4
MSTRG.1040167.3	0	0	0	0	0	0	0	0	0	0	0	5	0	0	0
MSTRG.1040364.1	0	0	18	3	7	16	0	13	0	3	4	3	0	0	0
MSTRG.1040439.2	0	0	0	0	0	0	0	0	13	0	0	0	0	0	0
MSTRG.1040440.10	0	0	0	0	0	0	0	0	0	0	7	0	0	0	0
MSTRG.1040441.1	0	0	0	2	0	3	0	0	4	0	0	0	9	9	0
MSTRG.1040475.1	0	0	0	0	0	0	0	0	0	0	0	0	9	0	0
MSTRG.1040642.1	0	0	0	11	0	0	8	0	0	0	0	0	0	0	0
MSTRG.1040950.1	8	4	21	9	19	16	8	15	0	2	0	2	9	0	0
MSTRG.104098.9	0	0	0	0	0	17	0	0	0	0	0	0	0	0	0
MSTRG.1041059.1	0	0	0	0	0	7	2	0	0	0	0	0	1	1	0
MSTRG.104109.2	0	0	1	4	0	16	0	0	17	1	0	3	18	0	5
MSTRG.104123.1	0	0	0	7	0	0	0	0	0	0	0	0	0	0	0
MSTRG.104124.1	0	0	0	5	0	0	0	0	0	0	0	0	0	0	0
MSTRG.104139.1	0	6	0	0	0	1	0	0	0	0	0	2	0	0	0
MSTRG.104140.2	0	0	0	0	0	0	4	0	0	0	0	0	1	0	0
MSTRG.104144.1	23	13	7	0	18	17	27	11	47	0	0	32	34	9	12
MSTRG.104163.2	0	8	0	0	0	0	0	0	0	0	0	0	0	0	0
MSTRG.1041666.1	0	0	0	0	0	0	0	0	0	0	0	0	0	3	9
MSTRG.1042535.7	7	23	14	12	31	15	0	7	9	0	26	30	3	0	0
MSTRG.1042803.1	0	7	12	0	4	0	0	0	3	0	0	0	0	2	0
MSTRG.1043045.1	9	12	24	4	0	4	0	0	7	7	11	23	0	16	0
MSTRG.1043045.2	0	0	0	1	0	0	0	6	0	0	0	2	0	0	0
MSTRG.1043045.3	0	5	9	0	0	0	0	0	0	0	0	0	0	0	0
MSTRG.1043120.6	14	11	33	50	72	47	11	10	0	40	57	125	51	44	7
MSTRG.1043120.8	2	2	0	0	15	4	9	7	0	4	6	7	0	0	0
MSTRG.1043250.1	0	0	0	11	0	0	0	0	0	0	0	0	0	0	0
MSTRG.1043286.1	0	9	0	4	0	0	0	6	0	0	0	0	0	0	0
MSTRG.1043286.2	0	0	11	0	0	0	0	0	0	0	0	0	0	0	0
MSTRG.1043422.1	0	0	0	0	0	0	7	0	0	0	0	0	0	0	0
MSTRG.1043496.1	0	0	1	6	1	0	0	2	0	5	0	9	2	1	0
MSTRG.1043640.5	34	5	0	0	9	15	13	0	0	0	0	0	0	0	7
MSTRG.104374.1	0	0	0	0	0	0	11	0	0	0	0	0	0	0	0
MSTRG.1043758.1	0	9	19	13	7	17	0	1	0	7	19	14	3	7	0
MSTRG.1044065.2	0	37	0	0	0	0	0	0	0	0	0	0	0	0	0
MSTRG.1044135.2	0	0	0	0	0	6	0	2	0	5	0	0	0	0	0
MSTRG.1044138.1	0	16	0	0	0	0	0	0	0	0	0	0	0	0	0
MSTRG.1044235.1	0	0	0	0	0	0	0	0	0	0	0	5	0	0	0
MSTRG.1044238.1	0	0	0	0	0	0	0	0	3	0	0	0	7	1	2
MSTRG.1044249.3	1	0	4	0	0	0	0	0	0	0	0	0	1	0	15
MSTRG.1044249.5	0	0	0	0	0	0	0	0	0	0	28	0	0	0	0
MSTRG.1044251.1	0	0	0	0	0	0	0	0	0	0	0	0	0	0	4
MSTRG.1044287.1	0	0	0	5	0	0	0	0	0	0	0	0	0	0	0
MSTRG.104437.6	0	0	0	0	0	0	0	0	0	0	0	0	0	0	13
MSTRG.1044606.9	0	0	0	0	3	3	0	0	3	22	1	0	0	0	0
MSTRG.1044865.5	2	4	3	2	5	9	4	4	1	10	7	23	0	29	9
MSTRG.1045245.2	0	0	0	0	0	0	9	0	0	0	0	0	0	0	0
MSTRG.1045441.10	21	34	33	8	0	0	27	108	32	70	2	8	0	0	44
MSTRG.1045441.11	0	0	3	0	0	0	0	71	0	2	3	29	30	42	18
MSTRG.1045441.9	19	75	44	32	61	32	9	139	22	28	1	8	33	40	0
MSTRG.1045442.1	0	0	2	4	2	0	0	9	0	4	0	0	1	0	1
MSTRG.1045748.2	0	17	0	0	0	0	0	0	0	0	0	0	0	0	0
MSTRG.1045786.6	0	0	0	0	0	0	0	0	0	0	0	0	0	7	10
MSTRG.1045794.1	0	3	12	0	3	0	2	0	0	0	0	9	0	0	2
MSTRG.104664.1	0	0	0	0	0	0	13	0	0	0	0	0	0	0	0
MSTRG.1047532.7	0	0	0	0	0	0	0	0	13	0	9	20	0	0	0
MSTRG.1047643.1	0	0	0	9	0	0	0	0	0	0	0	0	0	0	0
MSTRG.1047751.1	0	0	0	7	0	0	0	0	0	0	0	0	0	0	0
MSTRG.1047825.1	0	0	0	0	0	0	7	0	0	0	0	0	0	0	0
MSTRG.1047905.1	0	0	0	5	0	0	0	0	0	0	0	0	0	0	0
MSTRG.1048265.2	0	0	0	0	0	0	0	0	0	0	10	0	0	0	0
MSTRG.1048365.1	0	0	0	0	2	0	0	0	0	2	0	9	0	2	9
MSTRG.1048538.5	0	0	0	0	0	0	0	0	0	39	0	0	0	0	0
MSTRG.1048544.17	0	0	0	0	0	0	24	0	0	0	0	0	0	0	0
MSTRG.1048652.7	12	0	0	0	0	0	0	0	0	0	0	0	0	16	0
MSTRG.1048653.1	0	1	0	0	0	5	0	0	0	0	0	0	0	0	0
MSTRG.1048688.1	0	0	0	0	0	0	16	0	0	0	0	0	0	0	0
MSTRG.1048714.1	0	0	0	0	0	0	0	0	0	0	0	0	0	9	0
MSTRG.104874.1	9	0	0	0	0	0	0	0	0	0	0	0	0	5	0
MSTRG.1048793.1	0	9	20	0	17	0	33	0	0	3	14	0	12	9	0
MSTRG.104892.1	0	0	0	0	0	0	6	0	0	0	0	0	0	0	0
MSTRG.1049149.1	0	0	0	13	0	0	0	0	0	0	0	0	0	0	0
MSTRG.1049242.3	0	5	0	0	0	9	0	0	0	0	0	2	3	0	0
MSTRG.1049242.4	0	1	0	0	0	0	0	10	0	0	0	3	1	0	0
MSTRG.1049373.1	0	0	0	0	0	0	7	0	0	0	0	0	0	0	0
MSTRG.1049404.2	0	0	0	0	4	0	0	0	0	0	0	3	0	9	0
MSTRG.1049404.4	0	0	0	0	0	0	0	0	20	0	0	0	7	0	0
MSTRG.1049404.5	0	0	0	0	0	0	0	17	0	0	0	0	0	0	0
MSTRG.1049413.16	0	8	34	0	0	0	0	0	0	0	0	0	0	0	0
MSTRG.1049413.2	0	50	14	0	0	0	4	0	0	0	0	0	0	0	0
MSTRG.1049415.1	0	0	1	1	4	9	0	2	0	6	3	5	0	0	8
MSTRG.1049415.2	0	0	0	0	0	0	0	0	0	0	9	0	0	4	0
MSTRG.1049429.1	0	0	0	0	0	0	9	0	0	0	0	0	0	0	0
MSTRG.104953.2	0	0	0	0	0	10	0	0	0	0	0	0	0	0	0
MSTRG.104954.2	0	0	0	0	0	0	0	0	0	0	0	0	0	0	6
MSTRG.1049846.1	0	0	0	0	0	0	11	0	0	0	1	8	0	0	0
MSTRG.1049848.1	3	8	8	9	23	29	4	0	7	31	25	9	28	13	8
MSTRG.104989.1	0	0	0	1	0	0	11	0	0	0	0	0	0	0	0
MSTRG.104990.1	0	0	0	1	0	0	10	0	0	0	0	0	0	0	0
MSTRG.104996.1	0	0	0	0	0	0	8	0	0	0	0	0	0	0	0
MSTRG.1050042.1	0	0	0	0	0	0	7	0	0	0	0	0	0	0	0
MSTRG.1050390.1	0	1	0	5	0	9	0	11	0	14	1	5	1	3	0
MSTRG.1050466.1	0	0	0	0	0	0	7	0	0	0	0	0	0	0	0
MSTRG.1050478.2	0	0	0	0	0	0	0	9	0	0	0	0	0	0	0
MSTRG.1050479.1	9	0	0	0	0	0	0	9	0	2	0	0	0	0	0
MSTRG.1050601.1	19	0	4	0	0	0	2	0	0	0	0	3	2	2	0
MSTRG.1051001.1	3	0	12	0	0	6	0	0	7	0	0	7	7	2	0
MSTRG.1051639.1	0	0	0	0	0	0	17	0	0	0	0	0	0	0	0
MSTRG.1051639.2	0	0	0	33	0	0	0	0	0	0	0	0	0	0	0
MSTRG.1051639.3	0	0	0	5	0	0	18	0	0	0	0	0	0	0	0
MSTRG.1051639.4	0	0	0	5	0	0	18	0	0	0	0	0	0	0	0
MSTRG.1051639.5	0	0	0	0	0	0	7	0	0	0	0	0	0	0	0
MSTRG.105171.2	0	0	1	5	0	0	6	0	0	0	0	0	0	0	0
MSTRG.1051720.1	3	19	13	0	1	17	4	0	2	0	0	15	2	0	0
MSTRG.1052038.1	0	0	0	10	0	0	0	0	0	0	0	0	0	0	0
MSTRG.1052138.1	0	0	0	0	0	0	7	0	0	0	0	0	0	0	0
MSTRG.105244.1	0	0	0	23	0	0	7	0	0	0	0	0	0	0	0
MSTRG.1052741.1	0	0	1	0	2	0	11	5	0	0	0	0	0	3	0
MSTRG.1052742.1	6	4	1	6	4	4	17	2	0	1	3	2	13	8	0
MSTRG.1052742.2	0	0	13	0	0	0	0	0	0	0	0	0	0	0	0
MSTRG.1052742.3	0	0	0	7	0	0	0	0	0	0	0	0	0	0	0
MSTRG.1052981.1	0	0	0	11	0	0	0	0	0	0	0	0	0	0	0
MSTRG.1053.1	0	0	0	0	0	0	0	0	0	0	9	0	0	0	0
MSTRG.1053013.1	0	0	0	19	0	12	0	0	0	0	0	0	0	0	15
MSTRG.1053081.1	6	9	5	17	0	2	0	1	19	0	16	31	4	0	0
MSTRG.1053337.3	7	1	2	20	11	16	0	0	2	8	10	19	9	4	6
MSTRG.1053516.1	0	0	0	0	0	0	0	0	0	0	0	6	0	0	0
MSTRG.1053667.1	0	7	3	14	0	11	0	15	0	5	4	0	1	14	0
MSTRG.1053669.1	0	0	0	0	0	0	0	0	0	0	0	13	0	0	0
MSTRG.1053768.2	0	12	0	0	0	0	0	0	0	0	0	0	0	0	0
MSTRG.1053779.4	4	0	0	0	0	0	2	0	7	0	2	0	0	5	7
MSTRG.1053905.1	0	0	0	0	7	0	0	0	0	0	0	0	0	0	0
MSTRG.1053995.1	0	0	0	17	0	0	0	0	0	0	0	0	0	0	0
MSTRG.1054621.1	0	0	0	5	0	0	0	0	0	0	0	0	0	0	0
MSTRG.1054684.1	0	0	0	10	0	0	1	0	0	0	0	0	0	0	0
MSTRG.1054806.1	0	0	0	0	0	0	12	0	0	0	0	0	0	0	0
MSTRG.1054907.1	18	13	0	17	33	20	0	4	14	14	14	17	12	4	0
MSTRG.1055489.1	8	54	7	55	29	102	5	0	11	17	128	77	5	0	0
MSTRG.1055572.1	0	0	1	0	0	1	1	1	0	2	23	0	1	1	0
MSTRG.10556.1	0	0	2	0	0	0	0	8	1	0	16	0	0	0	0
MSTRG.10556.2	0	0	0	0	0	0	0	8	0	0	0	0	0	0	0
MSTRG.105596.1	0	0	0	0	0	0	5	0	0	0	0	0	0	0	0
MSTRG.1056089.2	0	0	0	0	5	0	0	0	0	0	22	0	0	2	0
MSTRG.1056168.1	0	0	1	0	0	0	0	0	6	0	0	0	0	0	0
MSTRG.1056250.1	0	3	0	0	0	0	0	0	7	0	0	0	0	0	0
MSTRG.1056251.2	0	0	0	0	0	0	0	0	0	0	0	9	0	0	0
MSTRG.1056254.1	0	5	0	17	16	0	7	0	0	0	0	0	0	5	0
MSTRG.105678.1	0	0	0	0	0	0	9	0	0	0	0	0	0	0	0
MSTRG.10569.1	118	230	122	152	305	289	75	223	292	132	181	146	251	265	153
MSTRG.105716.1	0	0	0	0	0	0	9	0	0	0	0	0	0	0	0
MSTRG.1057254.1	78	64	97	28	29	38	5	0	0	5	0	0	0	7	0
MSTRG.1057494.1	0	0	0	0	0	0	13	0	0	0	0	0	0	0	0
MSTRG.1057495.1	0	0	0	0	0	0	6	0	0	0	0	0	0	0	0
MSTRG.1057775.29	0	0	0	0	0	0	98	0	0	0	0	0	17	0	0
MSTRG.1057778.2	66	10	29	3	51	13	0	8	122	0	77	14	150	0	21
MSTRG.1057903.4	13	2	8	0	2	19	0	10	0	0	0	7	3	9	0
MSTRG.1057903.5	0	12	15	18	5	0	5	2	0	0	0	9	2	12	17
MSTRG.105795.1	0	0	0	0	0	30	0	12	17	10	3	25	10	5	9
MSTRG.1057961.1	0	0	0	0	0	0	7	0	0	0	0	0	0	0	0
MSTRG.1058.1	0	13	0	0	0	0	0	0	0	0	0	0	0	0	0
MSTRG.1058040.1	0	0	0	0	0	0	0	0	2	0	0	0	9	2	0
MSTRG.1058166.4	0	0	0	0	0	0	0	0	0	7	0	2	3	0	2
MSTRG.1058191.3	4	5	0	0	4	0	0	0	3	0	7	15	0	0	5
MSTRG.1058191.4	0	0	0	2	1	1	0	0	0	1	51	2	0	0	0
MSTRG.1058191.5	0	0	0	1	30	9	0	0	0	0	0	0	0	0	0
MSTRG.1058192.1	0	0	0	0	17	7	0	0	0	11	0	5	0	0	0
MSTRG.1058316.2	21	22	27	49	70	46	23	60	140	118	92	97	140	50	61
MSTRG.10585.1	13	0	0	21	4	23	5	2	4	15	7	2	5	0	0
MSTRG.105855.1	0	0	0	13	0	0	0	0	0	0	0	0	0	0	0
MSTRG.1058604.1	0	0	0	0	16	0	0	0	0	0	0	0	0	0	0
MSTRG.1058772.1	0	0	0	0	0	0	15	0	0	0	0	0	0	0	0
MSTRG.1058975.1	0	0	0	11	0	0	0	0	0	0	0	0	0	0	0
MSTRG.1058990.1	5	0	0	0	0	0	0	0	0	0	0	0	0	0	0
MSTRG.1058992.1	0	0	0	4	0	8	0	0	0	0	0	0	0	0	0
MSTRG.105918.1	0	0	0	0	0	0	7	0	0	0	0	0	0	0	0
MSTRG.1059538.1	0	0	11	19	3	3	0	0	3	3	16	2	1	15	7
MSTRG.1059538.2	1	0	6	0	0	2	28	0	0	1	5	19	1	2	1
MSTRG.1059769.1	4	0	0	0	0	9	2	0	0	0	0	0	0	2	0
MSTRG.1060258.4	0	6	5	0	2	12	4	26	0	8	8	11	0	1	0
MSTRG.1060341.1	275	152	172	190	201	273	58	0	50	48	89	79	0	78	30
MSTRG.1060484.1	0	0	0	10	0	0	0	0	0	0	0	0	0	0	0
MSTRG.106117.1	0	0	0	10	0	0	0	0	0	0	0	0	0	0	0
MSTRG.1061309.7	0	0	0	61	0	0	0	0	0	0	0	180	0	0	0
MSTRG.1061464.1	9	0	0	0	0	0	0	0	0	0	0	0	0	4	0
MSTRG.106163.1	1	48	0	8	13	55	0	41	46	19	2	8	0	23	0
MSTRG.106163.2	47	5	34	10	6	6	2	0	4	27	0	0	7	18	44
MSTRG.106163.3	0	34	18	0	0	29	0	41	0	0	24	65	10	0	43
MSTRG.1061806.1	0	0	0	0	0	0	7	0	0	0	0	0	0	0	0
MSTRG.1061932.1	0	15	7	0	0	0	0	5	0	0	0	0	0	2	0
MSTRG.1061933.1	9	3	5	0	1	0	3	0	0	0	0	13	0	0	4
MSTRG.1061934.1	2	0	0	0	0	1	0	0	0	6	0	0	0	0	0
MSTRG.1062220.6	0	0	0	0	0	0	8	0	0	0	0	3	0	0	0
MSTRG.1062223.1	0	0	0	0	0	0	0	0	0	0	0	0	0	0	6
MSTRG.1062224.1	4	0	2	0	0	0	0	0	0	11	0	1	0	0	2
MSTRG.1062453.1	0	0	0	5	0	0	0	0	0	0	0	0	0	0	0
MSTRG.1062528.1	0	0	0	7	0	0	5	0	0	0	0	0	0	0	0
MSTRG.1062620.1	0	5	0	0	0	0	0	0	5	1	0	1	3	0	0
MSTRG.1062691.3	37	70	33	45	42	51	68	25	115	25	55	65	34	35	67
MSTRG.1062708.1	0	0	0	6	0	0	0	0	0	0	0	0	0	0	0
MSTRG.106282.1	0	0	0	12	0	0	0	0	0	0	0	0	0	0	0
MSTRG.1062850.1	0	0	0	7	0	0	0	0	0	0	0	0	0	0	0
MSTRG.106306.1	0	0	0	0	0	0	0	0	0	0	0	9	0	4	0
MSTRG.106307.1	23	2	0	14	1	4	3	0	0	11	0	0	0	0	2
MSTRG.106307.2	0	0	6	0	6	0	0	0	0	0	7	0	0	0	0
MSTRG.1063190.1	0	0	0	0	0	0	12	0	0	0	0	0	0	0	0
MSTRG.1063483.1	0	0	0	10	0	0	0	0	0	0	0	0	0	0	0
MSTRG.1063521.1	0	2	4	5	0	5	0	2	0	0	0	0	0	0	0
MSTRG.1063522.1	0	0	0	0	0	9	0	0	0	0	0	0	0	0	0
MSTRG.1063859.1	0	0	0	16	0	0	0	0	0	0	0	0	0	0	0
MSTRG.1064039.3	0	0	0	0	0	0	0	4	0	0	0	0	0	0	0
MSTRG.1064368.3	9	0	0	0	0	0	2	16	0	2	2	7	0	0	0
MSTRG.1064370.1	0	1	0	0	0	0	0	7	0	0	2	0	0	3	0
MSTRG.1064827.1	0	0	0	0	0	0	7	0	0	0	0	0	0	0	0
MSTRG.1064931.1	0	0	0	0	4	15	0	0	0	0	0	0	0	3	0
MSTRG.1065017.3	0	0	0	0	0	3	0	14	0	14	0	0	0	0	0
MSTRG.1065023.5	5	3	15	2	1	1	0	0	2	2	0	39	8	2	0
MSTRG.1065023.6	0	0	0	0	0	0	0	0	0	0	0	97	0	1	20
MSTRG.1065024.1	0	0	0	0	0	0	0	4	0	1	0	7	0	0	0
MSTRG.1065024.2	0	0	0	0	0	10	0	1	0	0	0	0	0	0	0
MSTRG.1065071.1	0	0	0	0	0	0	0	0	0	5	8	0	0	0	2
MSTRG.1065336.1	0	0	12	10	0	0	0	0	0	0	0	0	0	2	0
MSTRG.1065369.1	16	9	0	0	0	9	0	7	20	4	5	0	0	7	6
MSTRG.1065370.1	0	0	0	0	0	9	0	3	0	0	0	0	0	0	0
MSTRG.1065408.1	0	4	3	0	4	4	0	4	4	8	0	15	0	0	3
MSTRG.1065413.1	0	0	0	10	0	0	29	0	0	0	0	0	0	0	0
MSTRG.106551.1	5	5	0	0	11	0	0	0	3	0	0	0	0	0	0
MSTRG.1065729.2	13	0	39	10	25	0	0	51	9	9	14	0	0	5	15
MSTRG.1065730.1	0	0	4	11	0	1	0	7	0	17	13	0	8	6	4
MSTRG.1065731.1	2	3	0	0	0	8	0	0	7	0	0	0	3	0	1
MSTRG.1065762.1	55	37	49	39	48	130	19	6	13	20	28	49	13	40	0
MSTRG.1065762.2	17	33	6	0	0	20	12	4	0	4	6	61	0	0	0
MSTRG.1065762.5	0	0	0	0	0	0	0	0	14	0	0	0	0	0	0
MSTRG.1065863.3	31	0	0	0	0	0	0	0	0	0	0	0	0	0	0
MSTRG.106601.4	4	0	0	0	0	0	0	0	0	0	0	0	0	0	0
MSTRG.1066048.1	14	2	4	3	0	0	1	0	0	0	0	0	0	0	0
MSTRG.1066050.3	0	0	0	2	0	0	0	0	0	11	0	0	0	0	0
MSTRG.1066057.1	0	0	0	0	0	0	2	0	7	0	0	0	0	1	0
MSTRG.1066385.1	0	0	5	0	0	0	0	0	0	0	0	0	0	0	0
MSTRG.1066386.2	0	0	0	0	8	3	0	0	0	0	0	0	0	0	0
MSTRG.1066535.14	28	0	18	0	87	48	2	0	0	0	0	25	0	26	0
MSTRG.1066535.21	0	37	0	0	0	13	0	84	0	0	10	0	25	12	11
MSTRG.1066535.22	0	0	0	111	0	8	16	100	0	365	0	0	0	0	0
MSTRG.1066535.24	66	0	22	0	9	1	7	0	0	0	0	21	0	107	0
MSTRG.1066535.26	0	0	64	0	26	61	45	0	0	0	46	61	48	0	47
MSTRG.1066535.27	0	0	0	0	0	0	0	0	0	0	73	0	0	0	0
MSTRG.1066536.1	5	7	4	0	0	4	0	23	5	0	0	0	0	0	0
MSTRG.1066538.1	0	0	0	0	0	0	0	0	0	2	5	0	0	0	0
MSTRG.106721.1	0	0	0	0	0	2	7	0	0	0	2	0	0	2	3
MSTRG.106725.2	0	0	0	0	0	2	0	0	0	0	0	0	0	21	0
MSTRG.106725.3	0	0	0	0	0	0	0	0	0	0	0	0	28	0	0
MSTRG.106725.4	0	0	0	46	0	0	0	0	0	0	0	0	0	45	0
MSTRG.106726.1	0	5	0	0	0	0	0	0	0	0	0	0	0	0	0
MSTRG.1067272.1	0	0	0	20	0	0	0	0	8	0	0	0	0	0	2
MSTRG.1067273.5	0	0	0	0	0	16	0	0	0	0	0	0	0	0	0
MSTRG.106733.1	0	3	7	0	9	0	0	0	0	0	0	0	0	0	0
MSTRG.1067627.5	0	0	0	0	0	0	0	0	16	0	0	0	0	0	0
MSTRG.1067670.1	0	0	0	9	0	0	0	0	0	0	0	0	0	0	0
MSTRG.1067671.1	0	0	0	10	0	0	0	0	0	0	0	0	0	0	0
MSTRG.1067683.1	0	25	8	0	0	0	0	0	0	0	0	0	0	0	0
MSTRG.1067839.2	0	0	2	0	5	0	0	0	0	0	0	0	0	0	0
MSTRG.1067880.7	0	0	0	0	3	4	0	0	17	0	0	0	6	0	0
MSTRG.1068089.1	2	0	6	6	4	17	0	2	0	14	5	15	20	5	1
MSTRG.106828.2	0	0	0	0	0	19	0	0	0	0	0	0	0	0	0
MSTRG.1068480.1	9	0	0	0	8	0	0	0	0	0	0	0	0	0	0
MSTRG.1068636.1	0	1	0	0	0	0	0	0	0	0	0	0	0	1	11
MSTRG.1068711.4	1	0	3	7	0	1	0	0	0	0	0	1	0	3	0
MSTRG.1069187.1	0	0	9	0	0	4	0	0	0	0	0	0	0	0	0
MSTRG.1069191.1	0	0	1	0	0	2	0	1	15	0	0	1	1	1	0
MSTRG.1069204.1	0	0	0	0	0	0	10	0	0	0	0	0	0	0	0
MSTRG.1069625.1	0	0	0	15	0	0	0	0	0	0	0	0	0	0	0
MSTRG.1069630.1	0	0	0	6	0	0	7	13	16	0	10	10	7	3	10
MSTRG.1069634.1	0	0	0	8	0	0	0	0	0	0	0	0	0	0	0
MSTRG.1069688.1	0	0	0	7	0	0	0	0	0	0	0	0	0	0	0
MSTRG.1069726.1	0	2	0	6	3	14	0	2	3	0	0	0	0	0	0
MSTRG.1069728.1	0	2	9	0	3	0	7	9	0	0	0	0	0	0	0
MSTRG.10700.1	2	13	0	5	4	8	5	0	0	0	0	0	0	0	0
MSTRG.1070123.1	9	0	5	12	14	26	0	0	3	14	0	19	4	19	6
MSTRG.1070123.2	0	0	0	0	0	0	0	0	0	0	17	0	0	0	0
MSTRG.1070123.3	0	0	0	1	0	0	0	0	0	0	0	0	8	0	0
MSTRG.1070407.1	46	47	41	73	65	76	10	10	8	39	25	32	47	2	3
MSTRG.1070407.3	0	43	0	0	0	0	0	0	0	0	0	0	0	0	0
MSTRG.1070407.4	0	0	26	29	0	0	0	0	0	0	0	0	0	8	0
MSTRG.1070407.6	0	0	0	0	0	0	0	0	0	0	0	0	0	42	0
MSTRG.1070407.7	0	0	0	0	0	0	0	0	0	0	0	17	0	0	0
MSTRG.107057.2	0	0	15	9	0	0	0	0	0	0	0	0	2	3	0
MSTRG.1070637.1	0	0	0	0	0	11	0	0	0	5	0	0	0	0	0
MSTRG.1070856.1	0	0	0	0	0	0	33	0	0	0	0	0	0	0	0
MSTRG.1070910.1	0	0	0	9	0	0	0	0	0	0	0	0	0	0	0
MSTRG.1071082.1	0	0	0	0	3	0	0	0	7	6	13	0	0	0	1
MSTRG.1071131.1	0	0	0	0	0	0	21	0	0	0	0	0	0	0	0
MSTRG.1071364.9	0	0	0	0	0	17	0	0	0	0	0	0	0	0	0
MSTRG.1071526.1	0	0	0	0	0	0	6	0	0	0	0	0	0	0	0
MSTRG.1071541.1	0	0	9	0	0	0	0	0	0	0	0	0	0	0	0
MSTRG.1071563.1	0	0	13	0	0	0	0	0	0	0	11	0	0	0	1
MSTRG.1071566.1	14	6	3	0	0	3	4	0	4	0	0	45	6	10	5
MSTRG.1071567.2	0	0	0	0	21	0	0	0	0	0	0	0	0	0	0
MSTRG.1071576.1	4	0	4	6	2	4	5	10	3	5	4	13	6	11	0
MSTRG.1071694.1	0	0	0	0	0	0	11	0	0	0	0	0	0	0	0
MSTRG.1071999.2	21	0	30	5	9	4	5	21	9	4	19	0	2	25	5
MSTRG.1071999.3	0	17	27	12	22	12	0	0	4	10	0	13	4	12	7
MSTRG.1071999.4	0	0	1	9	2	19	0	0	2	5	14	0	0	0	5
MSTRG.1071999.5	0	7	0	0	0	0	0	0	0	7	0	13	0	0	0
MSTRG.1072000.1	10	0	2	1	0	0	4	0	0	8	0	0	0	0	10
MSTRG.1072001.1	0	0	0	1	0	0	0	0	0	0	0	11	0	0	0
MSTRG.1072002.1	0	0	3	6	5	0	0	0	5	0	0	21	0	0	1
MSTRG.1072521.5	0	7	0	0	0	0	0	0	0	0	0	0	0	0	0
MSTRG.1072604.1	9	0	0	0	0	0	0	0	0	0	0	0	0	0	2
MSTRG.1072800.1	0	0	0	0	0	0	9	0	0	0	0	0	0	0	0
MSTRG.1072997.1	0	0	0	0	0	0	0	0	8	0	0	0	0	0	0
MSTRG.10730.2	0	0	0	0	5	0	0	0	0	0	2	0	0	0	0
MSTRG.10730.3	4	1	0	0	30	12	3	0	0	0	0	0	0	1	0
MSTRG.10730.4	0	7	2	10	13	46	3	3	0	11	0	0	20	5	0
MSTRG.10730.5	0	16	0	8	7	0	0	10	0	0	14	0	0	0	0
MSTRG.107301.1	0	0	0	3	0	0	0	0	0	9	0	0	0	0	0
MSTRG.107312.1	0	0	0	0	0	0	7	0	0	0	0	0	0	0	0
MSTRG.1073177.2	0	0	0	0	0	44	0	32	29	44	20	39	32	0	3
MSTRG.1073273.1	0	0	0	3	0	2	7	3	11	0	3	6	0	0	0
MSTRG.1073276.2	0	0	0	0	0	12	0	0	0	0	0	0	0	0	0
MSTRG.1073740.1	7	0	0	0	0	0	0	13	0	1	0	0	0	0	0
MSTRG.1074141.1	0	0	0	0	0	0	16	0	0	0	0	0	0	0	0
MSTRG.1074150.1	0	1	0	0	0	0	2	0	18	0	42	2	4	0	0
MSTRG.1074150.2	0	0	0	0	0	0	0	0	0	21	1	0	0	0	0
MSTRG.1074511.1	0	0	0	0	0	0	0	0	0	0	9	0	0	0	0
MSTRG.1074655.1	15	0	9	13	10	0	7	15	12	34	6	0	7	0	7
MSTRG.1074868.9	0	0	0	1	0	2	0	15	0	0	0	0	0	0	1
MSTRG.107491.1	0	0	0	0	0	0	5	0	0	0	0	0	0	0	0
MSTRG.1075527.1	5	0	29	21	0	12	9	27	0	0	0	0	0	0	3
MSTRG.107563.8	0	0	0	0	0	0	0	0	0	0	0	4	0	0	0
MSTRG.107566.1	0	4	0	5	13	0	0	0	0	5	8	0	0	2	0
MSTRG.1075778.1	0	0	0	0	0	0	7	0	0	0	0	0	0	0	0
MSTRG.1075854.10	2	7	35	16	10	5	3	0	0	11	8	41	5	5	0
MSTRG.1075905.1	0	6	0	0	0	0	0	0	0	0	0	0	7	0	0
MSTRG.1075975.1	0	0	0	9	0	0	0	0	0	0	0	0	0	0	0
MSTRG.107615.1	2	0	7	1	0	0	0	0	2	0	0	0	0	0	0
MSTRG.1076594.4	0	0	0	0	12	0	0	0	0	0	0	3	12	0	0
MSTRG.1076807.1	0	0	0	0	0	0	19	0	0	0	0	0	0	0	0
MSTRG.107683.1	0	0	0	0	0	0	13	0	0	0	0	0	0	0	0
MSTRG.1077151.2	0	0	22	3	8	10	3	19	5	0	0	35	10	32	57
MSTRG.107738.1	0	0	0	36	0	0	0	0	0	0	0	0	0	0	0
MSTRG.1077390.2	0	0	0	0	0	0	0	0	0	0	0	12	0	0	0
MSTRG.1077390.3	11	0	0	0	0	0	0	0	0	0	8	0	0	0	0
MSTRG.1077405.1	0	0	0	0	0	0	1	0	0	0	0	0	3	0	5
MSTRG.1077551.1	0	0	0	0	0	0	11	0	0	0	0	0	0	0	0
MSTRG.1077552.1	0	0	0	1	0	0	16	0	0	0	0	0	0	0	0
MSTRG.1078279.1	0	0	0	0	0	0	10	0	0	0	0	0	0	0	0
MSTRG.1078312.1	0	9	0	4	0	0	0	0	0	5	0	0	0	0	0
MSTRG.1078588.1	8	0	10	0	0	0	0	0	0	14	0	5	2	2	0
MSTRG.1078734.3	0	16	0	0	0	0	0	1	0	0	0	0	0	0	0
MSTRG.1078872.1	0	9	0	0	0	0	0	0	0	0	0	0	0	0	0
MSTRG.1078942.1	50	30	25	26	6	22	5	0	9	4	0	2	7	0	0
MSTRG.1078942.2	0	0	3	0	7	14	0	0	0	0	0	0	0	0	0
MSTRG.1078942.3	0	0	0	0	0	0	0	0	0	0	0	11	0	0	0
MSTRG.10790.2	0	0	0	41	0	0	0	0	0	0	0	0	0	0	0
MSTRG.10790.3	0	0	0	0	0	24	0	0	0	0	0	0	0	0	0
MSTRG.1079014.2	9	0	0	0	0	0	0	0	0	0	0	0	0	0	0
MSTRG.1079014.3	0	0	0	9	0	0	0	0	0	0	0	0	0	0	0
MSTRG.1079125.3	0	2	0	0	8	0	0	0	6	0	0	0	0	0	0
MSTRG.1079183.1	7	9	5	15	0	0	14	0	0	0	10	11	0	0	3
MSTRG.1079273.1	0	0	0	0	0	0	1	0	9	0	0	0	0	0	0
MSTRG.1079586.2	0	0	0	0	11	0	0	0	0	0	0	0	0	0	0
MSTRG.107967.1	0	0	0	0	0	0	9	0	0	0	0	0	0	0	0
MSTRG.1079887.1	0	0	0	16	0	0	0	0	0	0	0	0	0	0	0
MSTRG.1079940.1	0	0	0	9	0	0	0	0	0	0	0	0	0	0	0
MSTRG.1080205.18	0	0	0	0	0	0	0	0	18	0	0	0	0	0	0
MSTRG.1080209.1	0	0	0	11	0	0	1	0	0	2	0	0	0	0	0
MSTRG.1080606.1	0	7	4	0	0	0	0	0	0	0	0	0	0	6	0
MSTRG.1080699.1	0	0	0	0	0	0	16	0	0	0	0	0	0	0	0
MSTRG.108120.1	0	0	0	15	0	0	0	0	0	0	0	0	0	0	0
MSTRG.108121.1	0	0	0	0	0	0	10	0	0	0	0	0	0	0	0
MSTRG.1081333.1	0	0	0	7	0	0	3	0	0	0	0	0	0	0	0
MSTRG.1081399.1	0	0	0	0	0	0	0	0	0	0	10	0	0	0	0
MSTRG.1082013.10	0	341	0	0	1953	0	0	0	2655	0	81	390	339	3309	0
MSTRG.1082013.11	0	3	226	0	132	0	0	0	0	0	0	21	0	0	0
MSTRG.1082013.12	4	1118	3086	629	1187	1043	110	882	523	150	210	2769	447	432	1845
MSTRG.1082013.13	1	0	67	0	21	4	1	1	1	0	0	8	0	1	1
MSTRG.1082013.14	0	0	0	0	0	0	0	0	0	0	6375	0	0	0	0
MSTRG.1082013.15	0	0	0	0	641	1	1	1	0	0	0	711	528	1	1
MSTRG.1082013.16	0	0	0	0	0	1905	0	0	0	0	843	0	0	0	0
MSTRG.1082013.17	0	0	0	0	0	26	1	1	1	0	0	3619	0	1	1
MSTRG.1082013.18	0	0	0	0	0	0	0	0	0	0	0	0	0	0	969
MSTRG.1082013.19	0	219	1	0	164	4	0	0	251	0	239	1571	143	128	0
MSTRG.1082013.20	0	0	0	268	0	0	0	0	0	0	0	0	0	0	0
MSTRG.1082013.21	0	0	0	933	0	0	0	0	0	0	0	0	0	0	0
MSTRG.1082013.23	6	7	4	0	3	4	0	268	5	452	6	0	2	6	7
MSTRG.1082013.24	0	0	0	0	0	1636	0	0	0	0	0	0	0	0	0
MSTRG.1082013.25	0	0	0	0	0	1125	0	0	0	0	0	0	1	29	0
MSTRG.1082013.27	0	0	0	0	0	0	0	0	0	0	0	0	0	1964	0
MSTRG.1082013.29	0	0	1547	0	0	0	0	0	0	0	0	0	0	0	0
MSTRG.1082013.31	3872	0	0	0	0	0	0	0	0	0	0	0	0	0	0
MSTRG.1082013.33	656	0	0	0	0	0	1	0	1	0	0	0	0	0	0
MSTRG.1082013.34	792	347	0	0	0	0	0	0	0	3535	0	0	0	0	0
MSTRG.1082013.36	896	0	0	0	0	0	0	0	0	0	0	0	0	0	0
MSTRG.1082013.8	953	4226	209	54	371	3	1	2	341	1359	10	845	26	359	50
MSTRG.1082013.9	0	3821	1	0	2	0	261	607	1	0	117	0	688	2	0
MSTRG.1082244.3	0	0	0	0	0	9	0	0	0	0	0	0	0	0	9
MSTRG.1082249.1	0	0	0	0	0	0	0	0	0	0	0	11	0	0	0
MSTRG.10823.1	0	0	0	0	0	0	7	0	0	0	0	0	0	0	0
MSTRG.1082539.1	0	0	0	2	0	7	0	0	0	0	0	0	2	0	0
MSTRG.108302.5	0	0	0	0	0	0	0	0	0	15	0	12	0	0	0
MSTRG.1083043.1	0	0	4	0	0	0	0	0	13	0	0	0	0	0	0
MSTRG.1083205.1	0	0	0	0	0	0	8	0	0	0	0	0	0	0	0
MSTRG.1083324.1	5	14	7	22	3	5	0	13	19	4	15	13	7	8	3
MSTRG.1083473.3	0	0	0	0	0	0	0	0	0	0	0	12	0	0	0
MSTRG.1083668.2	2	1	9	1	9	1	1	21	13	15	10	30	8	3	1
MSTRG.1083668.6	0	0	0	0	0	0	0	1	6	0	0	17	3	0	1
MSTRG.1083668.7	8	20	5	5	16	158	5	7	4	54	0	9	25	4	9
MSTRG.1083668.8	2	5	15	7	8	1	5	3	60	9	0	26	23	3	13
MSTRG.1083669.1	0	0	0	2	0	0	3	0	7	0	0	0	0	0	0
MSTRG.1083670.1	0	0	0	0	0	2	0	0	0	1	0	0	5	0	0
MSTRG.1083740.1	0	0	0	124	0	0	0	0	0	0	0	0	0	0	0
MSTRG.1083740.3	0	0	0	0	0	0	18	0	0	0	0	0	0	0	0
MSTRG.1083741.1	0	0	0	33	0	0	30	0	0	0	0	0	0	0	0
MSTRG.1083842.6	22	12	0	0	9	8	0	20	0	0	0	0	0	0	0
MSTRG.1083929.1	0	0	0	0	0	0	1	6	0	0	0	0	0	0	0
MSTRG.108401.1	0	0	0	0	0	0	17	0	0	0	0	0	0	0	0
MSTRG.1084191.2	0	0	0	0	4	0	0	0	0	0	0	0	0	0	0
MSTRG.1084192.2	0	0	0	6	0	0	0	0	0	0	0	0	0	0	0
MSTRG.108439.1	0	0	0	5	0	0	0	0	0	0	0	0	0	0	0
MSTRG.1084408.10	6	11	7	0	9	0	0	7	0	15	11	10	0	0	0
MSTRG.1084408.12	6	9	1	0	6	0	35	7	0	3	29	6	0	0	0
MSTRG.1084408.16	22	19	18	0	8	76	0	22	13	0	0	0	19	0	0
MSTRG.1084408.2	27	16	1	113	13	14	1	18	20	17	18	8	1	15	40
MSTRG.1084408.4	7	7	1	0	5	0	0	6	0	25	5	4	0	0	0
MSTRG.1084408.5	0	22	1	0	12	2	0	12	15	15	32	10	0	49	0
MSTRG.1084408.6	1	14	6	0	12	11	0	9	9	2	28	14	0	40	0
MSTRG.1084408.7	8	13	0	0	0	23	0	90	35	0	0	11	0	7	0
MSTRG.1084408.8	4	5	0	0	0	4	0	5	4	0	0	3	30	4	0
MSTRG.108453.1	4	2	0	0	17	0	0	0	4	0	0	0	4	0	0
MSTRG.1084743.1	0	0	0	0	0	0	7	0	0	0	0	0	0	0	0
MSTRG.1084879.7	0	8	0	0	3	0	0	0	0	0	16	0	0	0	0
MSTRG.1084879.9	0	0	0	0	0	0	0	0	7	0	0	0	0	0	0
MSTRG.1085123.4	12	9	0	0	0	0	0	0	0	0	0	19	0	0	0
MSTRG.1085203.2	0	0	0	0	0	0	0	0	0	18	0	0	0	0	0
MSTRG.1085524.6	1	19	5	13	5	9	0	0	14	14	3	5	11	0	2
MSTRG.1085641.3	0	5	0	0	3	0	0	7	0	0	0	0	0	0	0
MSTRG.1085643.1	0	5	0	0	0	0	0	0	0	0	0	0	0	0	0
MSTRG.1086398.1	0	0	0	0	0	0	0	7	0	2	0	0	0	0	0
MSTRG.1086666.1	0	0	0	0	0	0	6	0	0	0	0	0	0	0	0
MSTRG.1086733.1	0	0	0	0	0	0	0	7	0	0	0	13	0	0	0
MSTRG.1086765.2	0	0	0	0	0	0	0	7	0	0	0	0	0	0	0
MSTRG.1086841.2	0	0	0	3	9	0	0	0	0	0	0	3	0	0	0
MSTRG.1086841.3	0	0	2	0	0	0	5	2	4	0	0	0	0	0	0
MSTRG.1086849.1	13	0	7	0	0	0	0	0	0	0	0	0	0	0	0
MSTRG.1086852.1	0	0	0	0	0	0	0	0	11	0	0	0	0	0	0
MSTRG.1086894.1	0	0	0	0	0	0	7	0	0	0	0	0	0	0	0
MSTRG.1087019.1	0	0	0	0	0	0	1	6	7	0	0	0	0	0	0
MSTRG.1087285.2	0	0	0	0	0	9	1	0	0	0	0	15	0	3	4
MSTRG.1087319.1	0	0	0	0	0	0	21	0	0	0	0	0	0	0	0
MSTRG.108734.1	0	0	0	11	0	0	0	0	0	0	0	0	0	0	0
MSTRG.1087347.14	0	0	0	0	0	0	0	0	0	0	0	0	0	34	0
MSTRG.1087670.2	0	0	0	0	0	0	0	0	0	2	0	9	0	0	0
MSTRG.1087671.1	3	1	0	0	12	0	0	5	0	0	0	10	0	0	0
MSTRG.1087672.2	16	0	7	0	0	16	0	0	0	12	0	38	0	40	0
MSTRG.1087721.2	0	1	1	4	0	0	0	0	0	5	0	0	1	0	2
MSTRG.1087966.1	0	0	4	0	0	0	0	0	0	0	0	0	0	0	7
MSTRG.1088171.1	0	0	0	0	0	0	17	0	0	0	0	0	0	0	0
MSTRG.1088196.1	0	0	2	0	0	0	1	0	0	0	0	0	0	9	0
MSTRG.1088307.2	15	0	0	0	0	0	16	0	3	0	0	1	0	0	0
MSTRG.108833.1	0	0	0	0	12	0	0	0	0	0	0	0	0	0	0
MSTRG.108834.1	0	0	0	0	0	0	12	0	0	0	0	0	0	0	0
MSTRG.1088446.1	0	0	0	0	0	0	0	0	2	0	1	9	0	0	0
MSTRG.1088463.3	0	0	0	0	0	0	0	0	0	5	0	0	0	0	0
MSTRG.1088511.1	0	0	0	12	0	0	0	0	0	0	0	0	0	0	0
MSTRG.108902.1	0	0	0	0	0	0	8	0	0	0	0	0	0	0	0
MSTRG.1089093.1	0	0	0	0	0	0	10	0	0	0	0	0	0	0	0
MSTRG.1089159.11	0	0	0	0	8	0	0	0	0	74	27	0	0	0	0
MSTRG.1089159.12	0	0	0	0	0	0	0	0	0	32	7	0	0	0	0
MSTRG.1089159.14	0	0	0	0	0	0	0	40	0	16	13	0	0	0	0
MSTRG.1089160.1	0	19	0	5	0	0	0	0	0	1	0	0	0	0	0
MSTRG.1089784.1	0	0	12	30	11	12	1	0	0	0	10	12	1	0	0
MSTRG.1089784.6	0	0	0	0	0	34	0	2	0	0	10	11	0	0	0
MSTRG.1089784.7	8	3	0	0	4	0	7	0	0	0	0	0	4	0	0
MSTRG.108996.1	0	0	0	2	0	12	8	0	0	2	0	0	0	0	0
MSTRG.108997.2	0	0	0	0	0	0	0	0	0	0	9	0	0	0	0
MSTRG.109006.1	0	0	0	0	0	0	4	7	0	0	0	0	0	0	0
MSTRG.1090928.1	0	0	0	0	0	0	0	0	0	0	0	0	0	0	7
MSTRG.1090934.1	0	0	0	0	0	0	0	0	0	0	13	0	0	0	0
MSTRG.1091548.1	0	0	0	0	0	0	6	0	0	0	0	0	0	0	0
MSTRG.1091700.1	0	32	0	24	0	0	0	32	6	41	31	0	0	18	0
MSTRG.1091979.1	9	4	2	0	0	0	0	0	0	0	0	0	0	0	0
MSTRG.1092067.1	0	0	0	0	0	14	0	0	0	0	0	0	0	0	0
MSTRG.1092396.2	0	0	0	0	0	0	0	0	0	0	0	0	7	0	0
MSTRG.1092397.3	0	20	25	0	18	37	0	6	0	0	0	4	0	5	25
MSTRG.1092397.4	0	0	0	0	0	0	0	0	0	13	0	0	0	0	0
MSTRG.1092776.1	0	0	0	9	0	0	0	0	0	0	0	0	0	0	0
MSTRG.1092852.1	1	1	3	0	0	18	0	0	18	19	0	7	5	0	0
MSTRG.1092852.2	5	16	12	1	1	0	0	2	15	22	15	24	17	29	26
MSTRG.1092852.3	0	2	0	0	0	0	0	11	0	0	0	0	0	0	0
MSTRG.1092852.4	0	1	0	17	61	15	0	0	11	0	6	0	11	0	0
MSTRG.1092852.7	0	0	0	0	0	0	0	0	0	0	0	14	0	0	0
MSTRG.1092859.1	2	10	0	0	0	2	0	0	2	0	0	0	0	0	0
MSTRG.1092860.2	3	0	11	2	1	29	3	1	0	2	0	0	0	8	6
MSTRG.1092863.1	6	4	0	0	22	0	0	1	3	0	0	3	0	0	0
MSTRG.1092863.3	0	0	0	0	0	0	0	30	9	8	0	0	0	0	0
MSTRG.1092890.1	11	0	0	2	0	0	0	5	0	0	5	0	0	0	0
MSTRG.1093585.1	0	0	0	7	0	0	0	0	0	0	0	0	0	0	0
MSTRG.1093651.1	0	0	2	3	0	0	0	0	7	0	18	0	0	0	0
MSTRG.1093651.2	0	0	1	0	6	6	0	0	0	0	1	0	0	0	1
MSTRG.1093651.3	0	13	0	0	11	4	0	2	20	2	3	10	2	0	35
MSTRG.1093651.4	0	0	0	0	0	3	7	14	0	25	6	21	11	11	7
MSTRG.1093651.5	0	0	0	0	0	0	0	0	0	0	0	0	0	15	0
MSTRG.1093652.1	5	0	3	13	12	10	0	28	16	17	29	38	13	43	8
MSTRG.1093652.2	1	0	0	0	0	0	0	0	1	0	0	0	7	0	2
MSTRG.1093653.2	0	0	15	0	0	0	0	0	0	0	0	0	0	0	0
MSTRG.1093653.3	3	6	0	4	5	25	0	0	6	27	21	23	5	0	10
MSTRG.1093653.5	0	0	3	2	3	1	2	3	0	8	0	15	1	5	0
MSTRG.1093653.6	0	1	0	1	0	0	0	0	0	0	0	0	0	9	0
MSTRG.1093733.1	25	0	1	2	25	10	13	0	0	36	10	1	0	13	0
MSTRG.1093733.8	0	108	23	106	89	130	55	84	37	68	97	88	9	58	35
MSTRG.1093859.1	0	14	3	0	9	15	7	18	3	13	1	5	7	4	5
MSTRG.1093859.2	15	0	2	3	3	2	0	2	2	0	0	21	0	3	1
MSTRG.1093859.3	0	0	0	0	0	0	0	0	0	0	9	0	0	0	0
MSTRG.1093860.1	0	8	10	11	14	8	0	11	12	17	3	19	5	12	8
MSTRG.1093861.1	0	0	2	3	0	2	2	0	1	1	5	11	2	3	10
MSTRG.1094055.1	7	8	7	22	0	1	0	0	8	22	0	0	7	0	5
MSTRG.1094124.1	0	0	0	7	0	0	0	0	0	0	0	0	0	0	0
MSTRG.1094620.1	0	0	0	0	0	0	0	0	0	0	0	0	0	11	0
MSTRG.109473.2	0	10	6	0	0	0	0	0	0	0	0	9	0	0	0
MSTRG.1094822.7	3	0	0	9	0	0	0	8	0	0	0	0	0	0	0
MSTRG.1095397.8	2	8	0	7	0	0	0	0	0	0	0	0	0	0	0
MSTRG.1095399.1	0	0	0	0	0	6	0	0	0	0	0	0	0	0	0
MSTRG.1095588.4	0	0	35	0	12	0	0	0	0	0	0	0	0	0	0
MSTRG.1095592.1	0	0	0	0	7	0	0	0	0	0	0	0	0	0	0
MSTRG.1095740.1	0	1	0	0	0	11	0	0	11	0	0	0	0	0	0
MSTRG.1095740.2	0	0	0	0	0	0	2	0	0	0	0	0	0	11	0
MSTRG.1095832.1	0	0	0	12	0	0	0	0	0	0	0	0	0	0	0
MSTRG.10962.1	0	17	0	0	9	0	0	7	0	0	0	0	0	0	0
MSTRG.109656.1	0	0	0	13	0	0	0	0	0	0	0	0	0	0	0
MSTRG.109681.1	0	0	0	0	0	0	0	0	0	7	0	0	0	0	0
MSTRG.1096891.1	0	0	0	0	0	14	0	3	17	0	0	0	0	0	0
MSTRG.1097085.1	0	0	0	0	0	0	8	0	0	0	0	0	0	0	0
MSTRG.109710.1	0	0	0	15	0	0	0	0	0	0	0	0	0	0	0
MSTRG.1097136.1	0	0	0	7	0	0	0	0	0	0	0	0	0	0	0
MSTRG.1097454.1	8	0	0	0	0	0	0	0	0	0	0	0	0	0	0
MSTRG.1097615.2	0	0	0	12	0	0	0	0	0	0	0	0	0	0	0
MSTRG.1097989.1	0	0	0	15	0	0	0	0	0	0	0	0	0	0	0
MSTRG.109835.1	0	0	0	1	0	0	9	0	0	0	0	0	0	0	0
MSTRG.109836.1	0	0	0	1	0	0	7	0	0	0	0	0	0	0	0
MSTRG.1098705.1	0	0	0	9	0	0	0	0	0	0	0	0	0	0	0
MSTRG.1098836.2	0	0	10	0	0	0	0	0	0	0	0	0	0	0	0
MSTRG.1098999.1	0	1	1	0	0	8	0	0	0	0	0	0	0	0	0
MSTRG.1099023.2	2	0	0	2	0	8	0	0	0	0	0	0	0	0	0
MSTRG.1099093.1	0	0	1	0	1	0	0	0	0	0	0	0	0	4	0
MSTRG.1099168.1	0	0	0	0	0	0	0	0	0	0	0	0	7	0	0
MSTRG.1099174.1	0	0	4	1	0	11	0	0	0	3	0	0	0	0	0
MSTRG.1099439.1	0	0	0	0	0	0	7	0	0	0	0	0	0	0	0
MSTRG.1099450.1	0	0	0	0	0	0	0	0	0	9	0	0	0	0	0
MSTRG.1099462.1	0	0	0	0	0	0	0	0	9	0	0	0	0	0	0
MSTRG.1099590.1	0	0	0	3	0	0	5	0	0	0	0	0	0	0	0
MSTRG.1099670.2	0	0	0	0	15	0	0	0	0	0	0	25	0	0	0
MSTRG.1099688.1	11	0	0	0	0	0	0	0	0	0	0	0	0	0	0
MSTRG.1099982.12	0	0	0	0	3	0	6	0	12	0	0	0	0	0	0
MSTRG.1099983.12	0	0	0	0	0	0	11	0	0	0	0	0	0	0	0
MSTRG.1100103.3	0	0	0	39	108	0	0	0	0	0	0	47	0	146	98
MSTRG.1100103.4	0	0	13	0	0	0	0	0	0	26	0	0	0	0	0
MSTRG.110033.1	0	0	0	12	0	0	0	0	0	0	0	0	0	0	0
MSTRG.110042.1	29	138	24	98	145	47	25	47	58	70	39	114	66	6	36
MSTRG.110042.5	0	0	0	0	0	0	8	19	0	0	15	2	0	27	5
MSTRG.110042.6	0	0	27	0	0	0	0	0	0	0	44	15	0	0	0
MSTRG.110042.9	0	0	30	43	0	0	55	68	41	0	50	0	38	78	33
MSTRG.1100595.2	2	1	0	0	2	3	2	1	3	0	0	0	8	0	0
MSTRG.1100595.4	0	0	0	0	0	0	0	0	3	0	0	6	0	0	0
MSTRG.1100786.1	0	0	0	7	0	0	0	0	0	0	0	0	0	0	0
MSTRG.1100831.1	0	0	0	0	0	0	5	0	0	0	0	0	0	0	0
MSTRG.110085.1	0	0	0	0	0	0	0	0	0	0	0	0	6	0	0
MSTRG.1100934.1	0	0	0	0	0	0	0	0	0	0	0	11	0	0	0
MSTRG.1101151.1	61	49	38	0	0	0	0	0	4	0	0	0	0	0	0
MSTRG.1101200.1	0	0	0	0	0	0	9	0	0	0	0	0	0	0	0
MSTRG.110129.3	0	0	0	4	4	0	0	0	0	32	8	4	0	0	0
MSTRG.1101383.1	24	0	0	9	0	0	0	13	0	0	0	0	0	0	0
MSTRG.1101804.10	0	0	0	0	0	0	0	6	0	0	0	0	0	0	0
MSTRG.1101804.5	0	0	0	3	0	0	0	0	0	20	0	0	0	0	0
MSTRG.1101808.1	0	0	0	18	0	9	0	3	0	0	26	25	7	0	6
MSTRG.1101810.1	0	0	0	9	7	0	0	4	0	3	0	13	0	0	4
MSTRG.110204.1	0	0	0	0	0	0	0	0	0	0	0	0	0	7	0
MSTRG.110205.1	0	0	0	0	0	0	0	3	0	0	0	18	0	0	0
MSTRG.110206.1	0	0	12	0	9	0	0	0	0	0	0	0	0	0	0
MSTRG.1102091.8	0	7	0	0	0	0	0	0	0	0	0	0	0	0	0
MSTRG.1102510.2	0	0	0	0	0	0	0	0	0	0	12	0	0	0	0
MSTRG.1102510.3	0	0	0	0	0	0	0	0	0	0	0	0	0	0	4
MSTRG.1102510.5	0	0	0	7	0	0	0	0	0	0	0	0	0	0	0
MSTRG.1102518.1	0	0	0	5	12	0	0	0	0	0	0	0	0	42	20
MSTRG.1102518.2	0	0	3	0	0	15	0	0	5	7	8	0	0	1	0
MSTRG.1102547.14	11	4	10	1	16	12	6	11	18	17	15	21	35	40	10
MSTRG.1102550.1	3	1	3	6	1	1	11	2	7	1	2	1	8	2	2
MSTRG.1103080.1	0	24	10	20	6	8	11	5	4	2	16	12	3	4	1
MSTRG.1103111.1	0	0	0	11	9	0	7	0	0	0	24	11	0	0	0
MSTRG.1103114.1	0	0	0	0	0	0	12	0	0	11	0	0	0	0	0
MSTRG.1103183.3	0	0	0	0	0	0	0	0	0	0	0	11	0	0	0
MSTRG.1103322.1	0	0	0	0	0	0	0	0	0	0	0	9	0	0	0
MSTRG.1103549.1	0	0	0	2	0	0	8	0	0	0	0	0	0	0	0
MSTRG.1103725.1	0	0	0	0	0	0	10	0	0	0	0	0	0	0	0
MSTRG.1103844.2	0	0	0	8	0	5	0	2	0	0	0	0	0	0	7
MSTRG.1103844.3	0	0	0	0	0	0	0	0	0	0	0	0	0	20	0
MSTRG.1103938.1	0	0	0	0	0	0	9	0	0	0	0	0	0	0	0
MSTRG.110410.1	0	0	0	5	0	0	0	0	0	0	0	0	0	0	0
MSTRG.110449.1	0	0	0	0	0	0	7	0	0	0	0	0	0	0	0
MSTRG.1104558.14	0	0	0	91	0	0	0	0	0	0	111	0	0	0	0
MSTRG.1104702.1	0	0	0	0	9	0	0	0	0	0	0	0	0	0	0
MSTRG.1105071.1	0	0	0	0	10	0	0	0	0	0	0	0	0	0	0
MSTRG.1105314.1	0	0	1	0	0	0	0	2	0	0	0	0	1	2	7
MSTRG.1105328.3	0	0	0	0	0	66	0	0	0	0	0	0	0	0	0
MSTRG.1105328.4	15	0	0	0	0	0	0	0	0	0	0	0	0	21	0
MSTRG.1105488.1	0	24	0	0	0	0	0	0	0	0	0	0	0	4	0
MSTRG.1105488.3	0	0	0	0	0	14	0	0	13	0	1	1	0	0	0
MSTRG.1105488.5	0	0	0	0	0	0	0	0	0	0	0	0	20	0	0
MSTRG.1105488.6	0	0	0	0	8	47	0	0	0	0	0	12	3	0	0
MSTRG.1105770.1	0	0	0	0	0	0	7	0	0	0	0	0	0	0	0
MSTRG.1105785.2	0	0	0	0	0	0	0	0	0	0	0	0	7	0	0
MSTRG.1105831.1	0	0	0	4	2	0	5	0	3	0	5	3	0	0	3
MSTRG.1105943.1	0	0	0	0	0	0	15	0	0	0	0	0	0	0	0
MSTRG.1105944.1	0	0	0	0	0	0	7	0	0	0	0	0	0	0	0
MSTRG.1105955.1	0	0	0	0	0	0	11	0	0	0	0	0	0	0	0
MSTRG.110607.1	0	0	0	0	0	0	0	0	0	0	0	11	0	0	0
MSTRG.110608.1	0	14	0	0	0	0	0	0	0	0	6	0	0	0	0
MSTRG.1106192.2	0	0	0	0	0	0	0	0	6	0	0	0	0	0	0
MSTRG.1106229.5	0	0	0	0	0	0	0	0	0	0	0	0	7	0	0
MSTRG.1106320.5	0	0	0	0	0	0	0	0	0	0	0	10	0	0	0
MSTRG.1106553.4	0	0	0	0	0	0	0	0	0	0	0	0	0	0	18
MSTRG.1106669.1	0	0	15	0	0	7	0	0	0	7	0	0	0	0	0
MSTRG.1107023.1	0	0	0	0	0	0	15	0	0	0	0	9	0	0	0
MSTRG.1107065.37	0	0	0	0	0	0	0	57	0	0	0	0	0	0	0
MSTRG.1107067.1	6	5	12	0	0	0	0	0	0	0	0	3	0	3	0
MSTRG.1107069.1	2	0	30	18	0	2	6	0	5	0	3	35	9	5	3
MSTRG.1107069.2	0	0	0	0	9	0	0	0	0	0	2	0	0	0	0
MSTRG.1107073.1	0	0	0	0	0	0	3	0	0	0	0	55	0	0	0
MSTRG.1107075.1	0	0	0	0	0	0	0	0	0	0	0	2	12	0	0
MSTRG.1107081.2	0	12	0	0	0	0	0	0	0	0	0	0	0	0	0
MSTRG.1107099.1	1	0	0	0	20	7	0	0	0	1	10	0	0	9	0
MSTRG.1107124.1	26	20	27	31	16	10	29	34	27	13	5	8	8	2	3
MSTRG.1107124.4	0	40	0	0	0	0	0	0	0	0	0	0	0	0	0
MSTRG.1107124.5	0	0	14	0	0	0	0	0	0	0	0	0	0	0	0
MSTRG.1107408.2	0	0	0	0	0	0	0	0	0	0	0	0	0	0	8
MSTRG.1107570.12	0	0	0	0	0	0	0	0	0	0	24	0	45	0	0
MSTRG.1107570.13	0	0	0	0	0	0	0	0	0	0	0	0	35	0	0
MSTRG.1108150.1	0	0	0	0	0	0	12	0	0	0	0	0	0	0	0
MSTRG.1108385.1	0	0	0	10	0	0	0	0	0	0	0	0	0	0	0
MSTRG.1108388.11	0	0	0	0	0	13	0	0	0	0	0	42	0	0	0
MSTRG.1108484.13	0	0	0	0	7	0	0	0	0	30	0	0	0	0	9
MSTRG.1108484.15	12	19	21	10	13	9	7	21	28	11	0	28	40	3	16
MSTRG.1108484.16	0	0	0	0	0	0	0	0	0	0	46	32	0	0	0
MSTRG.110869.1	0	0	0	0	0	0	5	0	0	0	0	0	0	0	0
MSTRG.1108723.3	0	0	0	3	0	0	0	0	0	0	2	24	0	0	0
MSTRG.1108723.4	15	2	3	0	3	3	0	0	0	0	2	0	0	0	0
MSTRG.1108854.1	0	0	0	0	0	7	0	0	0	0	0	0	0	11	0
MSTRG.1109044.1	0	4	0	0	0	0	11	0	0	0	0	0	0	8	0
MSTRG.1109343.2	0	33	35	21	30	0	0	0	0	0	0	0	0	57	19
MSTRG.1109343.3	18	35	5	29	6	17	10	0	0	0	0	0	6	58	12
MSTRG.1109343.4	0	0	0	28	0	0	0	0	0	0	0	0	0	0	0
MSTRG.1109343.5	0	12	11	76	3	20	0	0	0	0	0	0	5	69	73
MSTRG.1109343.6	0	2	0	0	4	0	0	0	0	0	0	0	0	18	24
MSTRG.1109626.1	0	1	3	2	0	2	3	5	0	0	1	0	0	0	2
MSTRG.1109629.2	0	0	0	0	0	0	0	0	0	0	10	0	0	0	0
MSTRG.1109745.1	0	0	0	0	0	0	7	0	0	0	0	0	0	0	0
MSTRG.1109803.1	0	0	0	0	0	0	0	0	0	4	0	0	0	0	0
MSTRG.1109835.10	0	0	0	0	0	0	0	12	0	0	0	12	0	0	0
MSTRG.1109835.7	0	0	0	0	0	51	0	0	10	0	0	7	0	0	3
MSTRG.111013.1	0	0	0	0	0	0	6	0	0	0	0	0	0	0	0
MSTRG.1110233.4	9	1	26	26	4	1	20	0	3	13	8	0	0	0	0
MSTRG.1110233.6	1	1	7	13	11	4	19	0	3	17	1	0	6	0	0
MSTRG.1110316.23	0	0	0	0	13	0	0	0	0	0	0	0	0	0	0
MSTRG.1110322.1	0	0	0	0	0	0	1	13	0	0	0	0	0	0	0
MSTRG.1110363.5	0	0	0	0	0	9	0	0	0	0	0	0	0	0	0
MSTRG.111072.5	0	0	0	0	0	0	0	0	0	0	8	0	0	0	0
MSTRG.111073.1	0	0	8	1	3	2	0	1	0	1	15	3	2	1	1
MSTRG.111073.5	0	0	0	0	0	4	0	3	0	0	15	2	0	11	0
MSTRG.1110912.3	0	0	31	0	0	10	0	0	0	0	0	0	4	0	0
MSTRG.1110978.1	0	0	11	2	0	0	0	0	0	0	0	0	0	0	0
MSTRG.1111019.2	0	0	0	0	0	0	0	5	0	0	0	0	0	0	0
MSTRG.1111377.1	0	3	3	0	8	9	0	0	0	0	0	0	0	0	0
MSTRG.1111381.1	0	0	0	0	0	0	0	2	4	0	0	12	0	0	0
MSTRG.1112238.1	0	0	0	0	0	0	21	0	0	0	0	0	0	0	0
MSTRG.1112248.1	71	33	36	13	23	76	14	45	21	66	22	66	5	26	10
MSTRG.1112258.1	16	1	0	0	0	0	7	0	6	2	0	0	0	11	0
MSTRG.1112391.7	0	0	6	1	14	11	0	1	0	5	2	2	12	0	0
MSTRG.1112630.6	0	0	0	0	18	0	0	0	4	0	0	0	0	0	3
MSTRG.1112880.1	1	0	7	0	2	0	0	0	0	1	9	0	0	0	0
MSTRG.111291.1	0	0	0	7	0	0	0	0	0	0	0	0	0	0	0
MSTRG.1113455.1	13	44	4	0	0	0	0	0	7	1	7	0	0	0	0
MSTRG.1113455.5	2	75	0	0	0	0	0	0	0	61	13	37	36	0	0
MSTRG.1113455.8	0	0	0	0	0	0	0	5	0	0	0	0	0	0	0
MSTRG.1113456.1	0	0	0	0	0	0	0	7	0	0	0	0	0	0	0
MSTRG.111358.1	12	0	32	4	10	2	0	16	22	6	10	25	8	13	0
MSTRG.111358.2	0	0	0	0	0	0	17	0	0	0	0	0	0	0	0
MSTRG.111358.3	1	5	0	0	0	0	17	7	11	0	0	0	11	0	0
MSTRG.111358.5	6	15	22	17	38	50	5	6	26	2	23	0	26	14	21
MSTRG.111358.6	5	15	0	0	0	0	0	0	0	0	0	0	0	0	0
MSTRG.11136.1	18	0	2	0	7	7	4	20	36	0	0	0	4	5	0
MSTRG.1113723.1	0	0	0	0	0	0	0	0	0	0	0	9	0	0	0
MSTRG.111405.1	0	0	0	0	0	0	0	0	0	0	0	14	0	0	0
MSTRG.111407.1	0	0	0	0	0	0	0	0	0	0	0	6	0	0	0
MSTRG.111408.1	0	0	2	0	0	0	0	2	7	0	0	0	0	0	0
MSTRG.111410.1	0	0	0	0	0	0	0	0	12	0	0	0	0	0	1
MSTRG.1114158.1	0	0	0	7	0	0	0	0	0	0	0	0	0	0	0
MSTRG.1114232.6	0	0	0	37	0	0	0	0	0	0	0	0	0	0	0
MSTRG.1114385.21	0	0	0	0	0	0	0	0	0	0	0	0	23	0	0
MSTRG.1114388.2	0	0	0	0	4	0	0	0	0	0	4	0	0	0	0
MSTRG.1114393.1	14	58	47	0	13	129	7	12	78	89	20	46	45	35	12
MSTRG.1114393.10	0	0	0	0	3	0	0	0	0	0	0	28	1	0	0
MSTRG.1114393.14	20	1	27	0	0	54	0	0	25	0	13	0	0	46	0
MSTRG.1114393.2	0	0	0	0	0	0	0	17	0	0	0	0	0	0	0
MSTRG.1114393.3	0	0	0	0	0	0	0	0	16	0	0	0	0	0	0
MSTRG.1114393.4	0	0	1	0	0	0	0	0	0	0	0	0	0	0	46
MSTRG.1114393.5	74	22	36	18	60	17	16	0	4	0	42	4	0	0	0
MSTRG.1114393.6	0	33	0	71	0	0	0	0	0	0	0	0	0	0	0
MSTRG.1114393.9	16	2	14	0	1	0	1	44	37	5	20	71	3	0	0
MSTRG.111460.1	0	0	0	0	0	0	6	0	0	0	0	0	0	0	0
MSTRG.111462.1	0	11	0	0	0	0	0	0	0	0	0	0	0	0	0
MSTRG.1114965.2	0	0	0	0	0	0	0	7	0	0	0	0	0	0	0
MSTRG.1115150.1	0	0	0	7	0	0	0	0	0	0	0	0	0	0	0
MSTRG.1115319.1	0	42	16	3	8	2	2	4	20	0	24	2	15	10	15
MSTRG.1115585.1	0	0	0	0	0	0	0	0	0	0	0	0	11	0	0
MSTRG.1115677.1	0	11	0	0	0	0	1	0	0	0	0	0	0	0	0
MSTRG.1115951.1	0	0	0	12	0	0	0	0	0	0	0	0	0	0	0
MSTRG.1116125.2	0	0	0	0	0	0	0	0	0	0	5	0	0	0	0
MSTRG.1116225.3	0	8	6	0	17	23	10	0	5	16	33	14	0	0	0
MSTRG.1116225.4	4	18	3	0	18	0	0	0	7	30	17	27	0	0	18
MSTRG.1116225.5	0	0	0	0	0	19	0	0	0	0	0	0	0	0	0
MSTRG.1116778.1	0	19	11	0	0	0	0	0	0	4	0	2	0	0	0
MSTRG.1116780.2	0	0	0	0	0	0	0	3	0	0	5	6	3	0	0
MSTRG.1117026.1	0	0	0	0	0	0	10	0	0	0	0	0	0	0	0
MSTRG.111713.1	0	0	0	0	0	0	1	0	0	0	1	4	5	9	0
MSTRG.111714.1	0	0	0	0	9	9	2	3	7	0	0	13	3	6	0
MSTRG.1117221.2	0	0	0	0	0	0	0	0	0	0	0	20	0	0	0
MSTRG.1117226.2	0	0	5	0	0	0	0	0	0	0	0	0	0	0	0
MSTRG.1117244.1	0	0	12	0	6	13	0	0	0	1	13	6	0	0	0
MSTRG.1117248.1	3	0	0	0	2	0	0	0	1	0	2	14	0	2	0
MSTRG.111764.1	0	0	0	7	0	0	0	0	0	0	0	0	0	0	0
MSTRG.111776.1	23	18	0	25	4	0	24	9	0	0	0	0	22	3	9
MSTRG.1117864.1	0	0	0	0	0	0	9	0	0	0	0	0	0	0	0
MSTRG.1117918.1	0	0	0	5	0	0	0	0	0	0	0	0	0	0	0
MSTRG.1118214.1	0	0	0	11	0	0	0	0	0	0	0	0	0	0	0
MSTRG.111871.1	20	7	7	0	0	0	0	0	0	0	0	0	0	0	0
MSTRG.111882.2	0	0	0	0	6	0	0	0	0	0	0	0	0	0	0
MSTRG.1118913.4	6	15	25	16	16	17	14	8	4	35	14	66	31	12	10
MSTRG.1118917.1	2	1	0	0	0	0	2	0	0	1	0	0	9	4	0
MSTRG.1119063.1	0	0	0	0	0	0	11	0	0	0	0	0	0	0	0
MSTRG.1119601.1	0	0	0	7	0	1	17	0	2	7	0	1	0	2	0
MSTRG.1119771.3	0	0	1	0	0	0	1	1	1	0	0	0	1	11	0
MSTRG.1119771.4	13	1	9	1	16	3	25	1	2	1	5	1	6	5	4
MSTRG.1119771.5	3	0	4	2	0	1	0	0	4	6	0	7	9	11	5
MSTRG.1119791.1	0	0	0	11	0	0	0	0	0	0	0	0	0	0	0
MSTRG.112002.14	0	48	9	12	0	0	0	0	33	0	0	0	10	0	0
MSTRG.112002.15	0	0	0	0	0	0	0	0	0	0	0	0	0	0	29
MSTRG.112003.1	3	0	0	0	0	0	0	0	0	9	0	0	0	0	0
MSTRG.112016.1	0	0	0	7	0	0	0	0	0	0	0	0	0	0	0
MSTRG.1121060.2	0	0	0	0	0	0	0	0	0	8	0	7	0	0	0
MSTRG.1121087.1	0	0	0	0	0	0	7	0	0	0	0	0	0	0	0
MSTRG.1121272.1	0	11	4	0	0	2	0	0	0	0	0	0	0	0	0
MSTRG.1121294.1	0	0	0	0	0	0	15	0	0	0	0	0	0	0	0
MSTRG.1121382.1	7	0	0	0	0	0	0	0	0	0	0	0	0	0	0
MSTRG.1121610.1	0	0	0	12	0	0	0	0	0	0	0	0	0	0	0
MSTRG.1121657.1	0	0	0	0	0	0	9	0	0	0	0	0	0	0	0
MSTRG.112227.1	0	0	0	7	0	0	0	0	0	0	0	0	0	0	0
MSTRG.1122749.1	0	0	0	0	0	0	8	0	0	0	0	0	0	0	0
MSTRG.112289.6	0	0	3	0	0	0	0	0	6	0	0	0	0	0	0
MSTRG.1122996.2	0	0	0	0	0	0	0	0	0	0	0	0	41	0	0
MSTRG.1123188.1	0	0	0	0	0	0	11	0	0	0	0	0	0	0	0
MSTRG.1123189.1	0	0	0	0	0	0	9	0	0	0	0	0	0	0	0
MSTRG.1123364.1	0	0	0	0	0	0	17	0	0	0	0	0	0	0	0
MSTRG.1123755.1	0	0	0	9	0	0	0	0	0	0	0	0	0	0	0
MSTRG.1123926.1	0	0	0	0	0	0	8	0	0	0	0	0	0	0	0
MSTRG.112393.1	0	0	0	0	0	0	7	0	0	0	0	0	0	0	0
MSTRG.1124007.1	0	0	1	3	0	3	0	0	0	7	0	8	1	0	2
MSTRG.1124471.1	0	0	0	0	0	0	7	0	0	0	0	0	0	0	0
MSTRG.1125024.1	0	0	0	0	0	0	7	0	0	0	0	0	0	0	0
MSTRG.1125441.8	8	37	18	8	5	32	2	12	14	6	3	2	6	1	0
MSTRG.112548.1	0	0	0	0	0	0	10	0	0	0	0	0	0	0	0
MSTRG.1125558.1	0	0	0	0	0	0	0	0	4	0	0	0	0	0	0
MSTRG.1126110.1	0	0	0	11	0	0	3	0	0	0	0	0	0	0	0
MSTRG.1126412.1	0	0	0	0	0	0	0	0	0	0	0	0	0	5	0
MSTRG.112643.1	0	0	0	0	0	0	8	0	0	0	0	0	0	0	0
MSTRG.1126672.1	0	0	0	1	0	0	0	8	0	0	0	0	0	0	0
MSTRG.1126786.1	0	0	0	0	0	0	0	0	0	7	0	0	0	0	0
MSTRG.1127200.1	0	0	0	5	0	0	0	0	0	0	0	0	0	0	0
MSTRG.1127331.1	0	0	0	8	0	0	0	0	0	0	0	0	0	0	0
MSTRG.1127733.1	0	0	0	0	0	0	9	0	0	0	0	0	0	0	0
MSTRG.1127796.1	0	0	0	2	0	0	0	0	0	0	0	7	3	0	0
MSTRG.1127984.3	4	9	12	0	0	5	2	6	7	0	8	4	4	4	2
MSTRG.1128623.5	2	0	0	7	0	2	0	0	0	2	2	0	0	0	0
MSTRG.112871.1	0	0	0	15	0	0	0	0	0	0	3	0	0	0	0
MSTRG.1128988.1	0	0	13	0	0	0	5	0	0	0	0	0	11	0	0
MSTRG.1129157.2	0	0	0	7	0	0	0	0	0	0	0	0	0	0	0
MSTRG.1129210.1	0	0	0	0	0	0	8	0	0	0	0	0	0	0	0
MSTRG.1129284.1	0	0	0	0	0	1	0	0	0	0	0	0	0	0	7
MSTRG.1129288.4	0	0	0	0	0	0	0	0	0	4	0	0	0	0	0
MSTRG.1129684.2	31	34	6	37	5	71	0	21	25	19	12	0	17	0	0
MSTRG.1129684.4	15	5	51	34	22	32	0	6	24	47	20	50	17	16	14
MSTRG.1129878.1	0	0	0	0	0	15	9	0	0	0	0	9	0	0	0
MSTRG.1130019.1	4	0	1	19	0	0	0	0	3	7	0	0	0	0	0
MSTRG.1130151.1	3	0	0	1	0	0	0	0	0	14	0	0	0	0	0
MSTRG.1130376.4	0	0	0	0	0	0	0	0	0	4	0	0	11	0	0
MSTRG.1130526.1	0	0	0	0	0	0	0	0	0	0	0	19	0	0	0
MSTRG.1130527.1	0	0	0	0	0	0	0	0	0	0	0	7	0	0	0
MSTRG.1130659.1	0	3	0	0	0	0	0	0	0	0	0	0	0	8	0
MSTRG.1130660.1	0	5	0	0	0	0	0	0	0	0	0	0	0	4	0
MSTRG.1131019.1	25	22	9	8	9	0	19	0	0	0	0	12	0	0	0
MSTRG.1131299.1	0	0	0	0	0	0	14	0	0	0	0	0	0	0	0
MSTRG.1131306.1	0	0	0	0	0	0	7	0	0	0	0	0	0	0	0
MSTRG.1131321.1	0	0	0	8	0	0	0	0	0	0	0	0	0	0	0
MSTRG.1131500.1	0	0	0	0	0	0	12	0	0	0	0	0	0	0	0
MSTRG.1131675.2	0	7	0	0	0	0	0	0	0	0	0	0	0	0	0
MSTRG.1132315.3	5	0	0	0	0	12	0	0	0	0	0	0	13	4	0
MSTRG.1132315.4	0	0	0	0	0	0	0	0	0	0	20	0	0	0	0
MSTRG.1132368.7	0	0	0	1	0	0	0	0	0	0	0	2	0	0	11
MSTRG.1132393.1	0	0	24	5	0	31	0	0	0	0	4	0	0	0	0
MSTRG.113242.1	0	0	0	14	0	0	0	0	0	0	0	0	0	0	0
MSTRG.1132454.1	0	19	0	0	0	11	5	0	11	0	3	0	5	3	0
MSTRG.1132508.1	0	0	0	0	0	0	11	0	0	0	0	0	0	0	0
MSTRG.1132568.1	0	0	0	0	0	0	13	0	0	0	0	0	0	0	0
MSTRG.113262.1	0	0	0	15	0	0	0	0	0	0	0	0	0	0	0
MSTRG.1132825.4	0	0	0	0	0	0	0	0	0	0	0	0	9	0	0
MSTRG.1132864.1	0	0	0	0	0	0	10	0	0	0	0	0	0	0	0
MSTRG.1132978.5	0	0	0	0	31	0	0	0	0	27	0	0	0	0	0
MSTRG.1132978.6	0	0	0	0	0	0	0	0	10	0	0	0	0	0	0
MSTRG.1133134.1	0	0	13	0	0	0	8	0	0	0	0	0	0	0	0
MSTRG.1133148.1	1	0	0	0	9	0	4	0	0	13	13	1	0	0	7
MSTRG.1133151.1	14	0	0	0	0	3	0	0	2	0	0	4	0	0	0
MSTRG.1133290.1	0	0	0	0	0	0	0	0	0	3	0	5	0	0	0
MSTRG.1133416.1	0	0	0	15	0	0	11	0	0	0	0	0	0	0	0
MSTRG.1133544.1	0	0	0	14	0	0	0	0	0	0	0	0	0	0	0
MSTRG.1133600.1	0	2	0	0	5	0	0	0	0	0	0	0	0	0	0
MSTRG.1133811.3	0	0	0	0	0	0	0	0	0	0	0	0	8	0	0
MSTRG.1134238.1	6	25	16	3	0	25	2	0	0	3	0	4	0	6	0
MSTRG.1134286.2	0	0	0	0	0	0	0	14	0	0	0	0	0	0	0
MSTRG.1134288.1	9	0	16	0	7	0	9	0	0	0	0	0	0	5	13
MSTRG.113430.1	0	0	0	0	0	0	0	19	0	0	0	0	0	25	0
MSTRG.113444.1	0	0	2	0	0	0	6	9	7	11	9	0	0	8	2
MSTRG.113498.1	0	3	0	0	0	0	5	4	4	10	0	10	0	5	8
MSTRG.1135055.1	0	0	0	5	0	0	0	0	0	0	0	0	0	0	0
MSTRG.1135188.1	0	0	0	11	0	0	0	0	0	0	0	0	0	0	0
MSTRG.1135473.1	0	0	0	0	0	0	13	0	0	0	0	0	0	0	0
MSTRG.113548.1	36	37	2	0	0	10	0	0	0	0	44	13	0	0	0
MSTRG.113548.2	15	1	51	19	6	7	0	0	0	31	0	0	0	2	0
MSTRG.113549.1	0	0	0	0	0	0	6	0	0	0	0	0	0	0	0
MSTRG.1135623.1	3	0	7	0	3	0	0	0	0	0	0	0	0	0	0
MSTRG.1136041.4	0	0	0	0	0	1	0	0	0	0	0	0	0	19	0
MSTRG.1136100.3	0	0	0	0	0	0	0	0	0	0	0	0	11	0	0
MSTRG.1136320.1	0	0	0	0	6	0	0	0	0	0	0	0	0	0	0
MSTRG.1136434.1	11	0	0	0	0	0	0	0	0	0	0	0	0	0	0
MSTRG.113654.2	0	0	0	0	0	0	0	0	0	0	9	1	0	4	0
MSTRG.1136670.12	0	0	3	0	28	0	0	10	0	0	0	0	0	0	0
MSTRG.1136670.14	83	19	0	60	12	0	0	0	16	0	1	31	1	1	6
MSTRG.1136670.15	0	0	0	0	0	0	0	27	0	0	18	17	11	0	8
MSTRG.1136670.21	0	0	0	0	0	0	0	0	35	0	0	0	32	0	0
MSTRG.1136670.24	0	0	0	0	0	0	0	11	0	0	0	0	10	0	14
MSTRG.1136670.25	41	53	33	0	78	0	45	0	0	0	0	0	31	13	8
MSTRG.1136670.26	17	22	0	0	27	35	0	21	0	38	23	29	15	0	0
MSTRG.1136670.7	5	18	74	0	1	0	0	14	12	0	0	0	1	8	9
MSTRG.1136886.1	0	0	0	0	0	0	6	0	0	0	0	0	0	0	0
MSTRG.1136974.1	0	41	0	7	0	8	0	0	0	2	0	0	0	1	0
MSTRG.1137040.1	0	0	0	6	0	0	0	0	0	0	0	0	0	0	0
MSTRG.1137040.3	0	0	0	0	0	0	11	0	0	0	0	0	0	0	0
MSTRG.1137040.5	0	0	0	1	0	0	9	0	0	0	0	0	0	0	0
MSTRG.1137040.6	0	0	0	14	0	0	5	0	0	0	0	0	0	0	0
MSTRG.1137042.1	0	0	0	18	0	0	32	0	0	0	0	0	0	0	0
MSTRG.1137043.1	0	0	0	7	0	0	5	0	0	0	0	0	0	0	0
MSTRG.1137062.1	0	9	2	0	0	0	0	0	0	0	0	0	0	0	0
MSTRG.1137063.1	0	0	0	0	0	0	0	0	0	0	0	8	0	0	0
MSTRG.1137064.2	0	0	0	0	0	0	0	0	0	0	0	0	0	8	0
MSTRG.1137065.3	7	0	2	8	10	16	0	0	3	0	0	19	9	8	5
MSTRG.1137493.1	22	6	0	32	8	31	1	0	0	7	0	0	0	0	0
MSTRG.1137493.2	21	42	3	15	0	15	9	63	40	2	65	0	45	62	11
MSTRG.1137493.3	0	0	68	0	0	0	0	0	0	0	0	15	0	0	0
MSTRG.1137493.5	0	0	0	0	0	0	3	0	0	0	0	0	0	0	0
MSTRG.1137493.6	0	0	0	0	0	0	0	0	0	4	0	0	0	0	0
MSTRG.1137493.7	9	0	3	0	0	0	14	0	0	0	2	4	8	7	0
MSTRG.1137493.8	0	0	7	0	0	0	0	0	0	0	0	0	0	0	0
MSTRG.1137518.1	0	0	0	0	0	0	13	0	0	0	0	0	0	0	0
MSTRG.1137827.1	0	0	0	0	0	0	11	0	0	0	0	0	0	0	0
MSTRG.1137996.1	4	0	0	0	0	0	0	0	0	0	0	0	0	12	0
MSTRG.113838.1	0	0	0	0	0	0	8	0	0	0	0	0	0	0	0
MSTRG.1138502.1	0	0	0	0	0	9	0	0	0	9	0	0	0	0	0
MSTRG.1138732.1	0	0	0	0	0	0	0	0	0	0	0	7	0	0	0
MSTRG.1138785.1	0	0	0	11	0	0	0	0	0	0	0	0	0	0	0
MSTRG.1138941.1	13	25	19	6	10	3	3	3	29	0	44	4	10	0	5
MSTRG.1139131.1	0	0	0	0	0	3	0	0	1	0	0	10	0	0	0
MSTRG.1139183.10	0	0	0	0	10	0	0	0	0	0	0	3	0	0	0
MSTRG.1139183.4	8	0	0	0	0	0	0	0	0	0	0	13	0	7	0
MSTRG.1139221.16	0	0	0	0	7	0	0	0	0	0	0	0	0	0	0
MSTRG.113924.1	0	0	0	9	0	0	0	0	0	0	0	0	0	0	0
MSTRG.113926.1	0	0	0	18	0	2	0	0	0	0	0	0	0	5	0
MSTRG.1139558.2	0	0	0	0	0	0	0	0	0	0	0	0	5	0	0
MSTRG.1139646.1	0	0	0	0	0	0	8	0	0	0	0	0	0	0	0
MSTRG.1139662.1	0	0	0	7	0	0	0	0	0	0	0	0	0	0	0
MSTRG.1139680.1	0	0	0	0	0	0	0	0	0	0	0	9	0	0	0
MSTRG.1139823.12	0	0	0	0	0	0	0	13	14	5	0	43	0	0	14
MSTRG.1139823.13	0	0	0	0	0	23	0	0	14	25	69	24	0	19	12
MSTRG.1139823.15	41	0	0	0	25	17	20	0	24	29	31	30	0	25	28
MSTRG.1139823.16	32	22	120	10	21	14	18	3	21	23	29	27	21	22	10
MSTRG.1139823.18	15	1	46	4	424	15	18	4	23	22	31	22	1	20	23
MSTRG.1139823.19	0	0	0	0	0	0	0	35	47	0	0	0	0	0	36
MSTRG.1139823.22	16	47	0	0	0	0	0	0	0	0	0	0	0	19	27
MSTRG.1139823.23	0	0	0	0	0	0	10	8	0	0	0	0	0	0	0
MSTRG.1139823.25	0	0	0	0	0	0	0	0	0	53	0	0	0	0	0
MSTRG.1139823.5	53	0	0	145	0	1	9	56	2	0	0	8	144	2	11
MSTRG.1139823.6	0	0	0	0	0	19	0	2	1	20	29	1	0	12	1
MSTRG.1139823.8	26	103	90	0	0	13	16	24	19	21	28	27	134	21	15
MSTRG.1139823.9	12	35	86	24	21	12	16	19	18	19	26	18	41	17	1
MSTRG.1139824.1	0	6	9	0	8	0	18	18	22	0	0	20	19	24	38
MSTRG.1139986.1	0	0	0	15	0	0	19	0	0	0	0	0	0	0	0
MSTRG.1140000.1	20	7	0	0	5	0	0	0	0	0	5	0	3	0	0
MSTRG.1140011.8	20	0	2	17	0	9	0	0	0	8	0	0	2	0	1
MSTRG.1140015.1	0	0	0	0	0	12	1	0	3	0	0	0	12	0	0
MSTRG.1140079.9	0	0	0	0	0	0	0	9	0	0	0	0	0	0	0
MSTRG.114059.1	0	0	0	9	0	0	0	0	0	0	0	0	0	0	0
MSTRG.1140657.1	0	0	0	1	0	7	0	0	0	0	0	0	0	0	0
MSTRG.1140694.1	0	0	0	0	0	0	0	0	0	0	0	13	0	0	0
MSTRG.1140695.1	0	0	0	0	0	0	0	0	0	0	0	23	0	0	0
MSTRG.1140755.2	0	0	0	0	0	3	0	0	11	0	0	0	0	0	0
MSTRG.1140755.3	0	0	0	11	0	0	0	0	0	0	0	0	2	0	0
MSTRG.1140878.1	0	0	0	0	0	0	11	0	0	0	0	0	0	0	0
MSTRG.11411.1	0	0	0	14	0	0	0	0	0	0	0	0	0	0	0
MSTRG.11412.1	0	0	0	9	0	0	0	0	0	0	0	0	0	0	0
MSTRG.1141731.19	0	0	0	0	0	0	0	0	0	0	55	0	0	0	0
MSTRG.1141736.2	0	0	0	0	0	0	0	0	7	0	0	0	0	0	0
MSTRG.1141850.4	0	0	0	0	0	0	0	53	0	0	0	0	0	0	0
MSTRG.1141850.5	19	0	13	0	0	10	0	1	0	7	13	8	9	9	6
MSTRG.1141850.6	0	1	3	6	39	19	0	6	10	6	14	38	7	3	10
MSTRG.1142328.3	2	0	1	0	3	0	0	0	0	0	0	0	0	0	5
MSTRG.1142460.1	0	0	0	0	0	0	8	0	0	0	0	0	0	0	0
MSTRG.1142509.1	0	0	0	7	0	0	0	0	0	0	0	0	0	0	0
MSTRG.1142615.3	0	0	5	0	0	3	0	0	12	5	0	2	0	5	0
MSTRG.1142777.6	0	0	0	0	34	0	0	0	0	2	0	12	0	0	0
MSTRG.1142783.1	0	0	0	0	0	0	0	4	2	0	0	11	0	0	0
MSTRG.1142844.1	0	0	0	3	11	0	0	0	1	0	0	0	0	0	4
MSTRG.1142983.2	0	0	0	0	0	0	0	0	8	0	0	0	0	0	0
MSTRG.1143033.3	0	9	0	7	3	3	0	0	2	0	6	29	0	7	0
MSTRG.1143033.4	13	22	7	9	0	11	0	5	0	34	12	0	0	4	9
MSTRG.1143033.5	26	38	35	29	6	0	0	0	8	17	19	10	9	15	0
MSTRG.1143347.1	0	0	0	0	0	0	0	0	0	11	0	8	0	0	0
MSTRG.1143355.1	2	0	10	0	0	0	1	0	0	0	0	0	0	4	0
MSTRG.1143443.1	2	0	0	7	13	0	5	0	14	0	0	0	0	0	9
MSTRG.1143462.1	0	0	0	7	0	0	0	0	0	0	0	0	0	0	0
MSTRG.1143649.16	0	0	0	0	0	0	0	0	9	0	0	22	0	0	0
MSTRG.1143649.3	17	13	0	5	8	15	5	2	5	4	6	0	5	33	0
MSTRG.1143650.1	0	21	10	0	0	3	8	0	0	7	0	21	0	0	0
MSTRG.1143650.2	0	0	0	0	0	0	0	0	0	0	0	0	11	0	0
MSTRG.1143697.1	2	13	4	0	0	7	0	0	0	0	5	0	0	6	0
MSTRG.1143699.1	0	0	0	5	0	15	7	0	15	0	0	12	10	0	0
MSTRG.1143773.17	11	0	0	0	0	0	0	0	0	0	0	0	0	0	0
MSTRG.1143776.1	0	0	0	0	0	0	0	2	0	0	15	0	0	0	0
MSTRG.1143822.1	0	0	0	9	0	0	0	0	0	0	0	0	0	0	0
MSTRG.1143938.2	0	0	0	0	0	0	0	0	0	0	0	0	9	0	0
MSTRG.11440.1	0	0	0	0	0	0	6	0	0	0	0	0	0	0	0
MSTRG.1144009.1	15	0	0	0	0	0	0	0	0	0	0	0	0	0	0
MSTRG.1144120.1	2	0	0	0	0	2	0	0	0	0	7	0	5	0	0
MSTRG.1144235.1	3	17	21	5	20	42	8	0	4	9	23	17	0	0	0
MSTRG.1144236.1	7	6	13	0	0	0	0	0	3	8	12	18	7	0	0
MSTRG.1144259.3	0	0	0	0	0	0	2	0	0	0	0	7	3	2	0
MSTRG.114457.1	0	0	0	0	0	0	0	10	0	0	0	0	7	0	0
MSTRG.114457.2	38	0	28	0	0	0	0	0	0	0	0	0	0	0	9
MSTRG.1144823.3	0	20	0	0	0	11	0	0	0	0	0	0	0	0	0
MSTRG.1145753.1	0	0	0	9	0	0	0	0	0	0	0	0	0	0	0
MSTRG.1145827.1	9	0	0	0	0	0	4	0	0	0	0	0	0	0	0
MSTRG.1145882.2	0	5	16	9	9	8	0	0	1	0	4	0	0	0	13
MSTRG.1145883.1	6	0	0	3	10	10	10	0	3	0	23	23	0	28	17
MSTRG.1145883.2	4	0	7	16	0	5	0	0	0	9	0	21	3	13	0
MSTRG.1145969.1	23	10	1	0	1	27	0	0	3	0	5	0	0	5	0
MSTRG.1145969.2	4	7	29	0	86	35	0	21	9	17	0	21	31	22	0
MSTRG.1145969.3	18	0	0	3	10	1	0	0	22	0	2	0	0	0	5
MSTRG.1145969.4	0	7	46	15	2	0	2	0	0	0	11	0	0	0	0
MSTRG.1146044.1	0	0	0	5	0	0	0	0	0	0	0	0	0	0	0
MSTRG.1146064.4	0	19	15	0	0	7	0	0	0	23	4	22	25	6	5
MSTRG.1146079.1	0	0	0	12	0	0	0	0	0	0	0	0	0	0	0
MSTRG.1146118.22	0	0	0	0	0	0	0	0	0	0	0	36	0	0	0
MSTRG.1146118.23	0	9	22	11	4	9	45	5	47	0	0	0	7	5	19
MSTRG.1146119.1	0	0	0	0	0	0	0	0	0	0	0	9	0	0	0
MSTRG.1146120.2	0	0	0	3	0	0	0	0	2	0	0	0	0	6	0
MSTRG.114631.3	2	0	0	0	0	2	0	0	0	14	0	0	0	0	0
MSTRG.114636.1	3	0	0	0	0	0	0	0	0	0	0	0	0	7	5
MSTRG.1146916.1	4	16	2	6	15	7	0	0	0	0	0	0	0	19	10
MSTRG.1146916.2	20	3	25	11	10	23	10	0	0	9	20	7	0	11	1
MSTRG.1146916.3	0	0	25	0	0	0	0	0	0	0	0	0	0	0	0
MSTRG.1147193.2	0	0	1	0	0	1	0	0	0	0	0	0	0	0	8
MSTRG.11472.16	0	0	0	0	0	0	0	14	0	4	0	0	0	0	0
MSTRG.11472.3	0	0	0	0	0	0	0	0	0	0	0	61	0	0	0
MSTRG.11472.4	0	6	21	0	0	0	0	0	0	0	0	0	0	0	0
MSTRG.1147221.1	0	0	0	0	0	0	15	0	0	0	0	0	0	0	0
MSTRG.114726.1	0	0	0	5	0	0	0	0	0	0	0	0	0	0	0
MSTRG.1147744.1	0	0	0	0	0	0	0	0	0	0	0	5	0	0	0
MSTRG.1148086.1	4	5	4	0	0	0	0	0	0	0	0	0	0	0	0
MSTRG.11481.1	4	0	0	0	4	0	2	0	0	15	7	0	0	0	0
MSTRG.1148151.2	0	0	0	0	10	0	0	0	0	0	0	0	0	0	0
MSTRG.114820.1	0	14	24	13	0	11	0	12	1	4	30	64	19	36	0
MSTRG.114820.11	0	0	16	0	78	15	0	9	7	10	0	14	13	29	0
MSTRG.114820.12	0	0	26	5	66	9	0	28	9	10	0	20	18	22	0
MSTRG.114820.15	0	0	0	0	0	0	0	0	0	0	0	28	0	0	0
MSTRG.114820.16	0	0	0	19	34	0	0	0	0	0	0	0	19	0	0
MSTRG.114820.19	0	0	0	0	0	0	0	0	0	0	67	0	0	0	0
MSTRG.114820.2	0	2	2	10	1	28	150	1	2	6	0	28	17	25	0
MSTRG.114820.4	131	14	6	1	23	8	0	2	2	22	78	21	22	88	3
MSTRG.114820.5	0	0	4	0	0	35	0	13	18	0	0	24	9	5	0
MSTRG.114820.9	0	10	16	0	0	0	0	6	0	0	0	0	0	0	0
MSTRG.114822.1	0	0	3	0	4	0	0	7	11	6	17	7	0	11	0
MSTRG.114831.1	0	0	0	0	0	0	7	0	0	0	0	0	0	0	0
MSTRG.1148668.1	15	41	12	56	12	54	0	8	24	30	26	11	29	0	34
MSTRG.1148668.3	4	3	0	3	41	8	4	20	1	11	3	1	5	0	1
MSTRG.1148719.1	0	0	0	0	0	0	7	0	0	0	0	0	0	0	0
MSTRG.1148823.2	0	4	0	0	0	0	0	0	0	0	0	0	0	0	0
MSTRG.1148824.1	2	0	2	0	0	0	0	0	0	0	0	1	0	0	6
MSTRG.1148858.1	0	0	0	0	0	0	9	0	0	0	0	0	0	0	0
MSTRG.1148929.5	14	0	42	0	2	0	0	0	0	0	0	0	0	0	0
MSTRG.1148929.6	11	0	0	24	8	7	2	0	1	25	0	25	0	0	0
MSTRG.1148929.7	0	0	0	0	36	25	0	0	2	0	0	0	0	0	0
MSTRG.1148929.8	0	0	0	0	14	18	0	0	2	0	0	0	0	0	0
MSTRG.1148933.1	0	0	11	0	0	0	0	0	0	0	0	11	0	0	0
MSTRG.1149242.7	0	1	1	1	0	0	0	0	1	0	8	0	0	0	0
MSTRG.1149363.3	0	0	2	0	0	0	7	0	0	0	0	0	0	0	0
MSTRG.1149374.1	0	0	14	0	0	0	0	0	0	0	0	0	0	0	0
MSTRG.1149561.1	0	0	0	27	0	0	0	0	0	0	0	0	0	0	0
MSTRG.1149582.1	0	0	0	0	0	0	0	0	7	0	0	0	0	0	0
MSTRG.11497.2	0	0	0	6	0	0	0	1	0	0	5	0	0	0	0
MSTRG.1149728.1	0	0	0	0	0	0	25	0	0	0	0	0	0	0	0
MSTRG.1149729.1	0	0	0	0	0	0	24	0	0	0	0	0	0	0	0
MSTRG.1149730.1	0	0	0	14	0	0	0	0	0	0	0	0	0	0	0
MSTRG.1149958.1	0	0	0	0	0	0	7	0	0	0	0	0	0	0	0
MSTRG.1150687.1	1	0	0	1	11	0	0	0	0	0	0	0	0	0	0
MSTRG.1150841.1	0	0	0	6	0	0	0	0	0	0	0	0	0	0	0
MSTRG.1150881.1	0	0	0	11	0	0	8	0	0	0	0	0	0	0	0
MSTRG.1150886.2	0	0	0	0	0	0	0	0	0	0	0	0	17	0	0
MSTRG.115095.1	0	0	0	0	0	0	7	0	0	0	0	0	0	0	0
MSTRG.1151121.1	0	0	0	0	0	0	12	0	0	0	0	0	0	0	0
MSTRG.115119.1	0	0	0	0	0	0	9	0	0	0	0	0	0	0	0
MSTRG.11512.1	0	0	0	0	0	0	8	0	0	0	0	0	0	0	0
MSTRG.1151201.1	0	0	0	0	0	21	0	0	0	0	0	0	0	0	0
MSTRG.1151246.1	0	0	0	0	0	0	11	0	0	0	0	0	0	0	0
MSTRG.1151285.1	0	0	0	5	0	0	4	0	0	1	8	0	0	0	0
MSTRG.1151424.1	0	0	0	0	0	0	7	0	0	0	0	0	0	0	0
MSTRG.1152058.1	0	0	0	0	0	0	7	0	0	0	0	0	0	0	0
MSTRG.1152408.2	8	0	0	0	0	0	0	0	6	0	0	0	0	0	0
MSTRG.1152527.1	11	0	0	0	0	0	0	0	0	0	0	7	0	0	0
MSTRG.1152532.1	0	0	0	0	0	0	0	0	2	0	15	0	0	0	0
MSTRG.1152533.1	0	0	0	12	0	0	0	0	0	0	0	0	0	0	0
MSTRG.1152568.1	0	0	0	0	0	0	11	0	0	0	0	0	0	0	0
MSTRG.1152644.13	0	12	0	0	0	0	0	0	0	0	0	0	0	0	0
MSTRG.1152644.4	0	0	0	0	9	0	0	0	0	0	0	80	0	0	0
MSTRG.1152644.5	0	0	0	0	0	0	0	0	0	30	0	0	0	0	0
MSTRG.1152644.6	0	0	0	0	0	0	0	0	0	0	0	0	0	12	0
MSTRG.1152651.1	0	7	0	1	0	0	2	2	9	0	0	0	0	0	0
MSTRG.1152658.1	9	0	0	0	0	0	0	9	0	0	0	0	0	0	0
MSTRG.1152988.1	0	0	0	0	0	0	3	5	5	10	0	2	0	0	3
MSTRG.1152995.1	0	9	7	33	11	14	0	10	0	13	7	4	0	0	0
MSTRG.1153192.3	6	4	3	0	0	0	0	0	0	2	0	3	0	0	0
MSTRG.1153372.1	0	0	0	0	0	0	6	0	0	0	0	0	0	0	0
MSTRG.1153373.1	0	0	0	13	0	0	0	0	0	0	0	0	0	0	0
MSTRG.1153454.1	0	0	0	5	0	0	0	0	0	0	0	0	0	0	0
MSTRG.1153710.2	4	0	0	0	0	0	0	0	0	0	0	0	6	0	5
MSTRG.1153771.1	0	0	0	8	11	0	0	0	0	0	8	2	0	0	0
MSTRG.1153771.2	0	0	0	0	0	0	0	0	0	0	15	0	0	0	0
MSTRG.1153771.3	0	0	0	0	0	0	0	0	0	0	9	0	0	0	0
MSTRG.1153771.4	0	0	0	0	0	0	0	0	0	0	9	0	0	0	0
MSTRG.1154123.1	0	0	7	9	12	7	2	0	5	0	19	2	0	0	0
MSTRG.1154309.1	27	47	30	0	26	49	46	14	15	25	26	6	5	0	0
MSTRG.1154311.4	0	0	0	1	0	17	0	0	0	0	0	0	0	0	0
MSTRG.1154312.13	1	149	0	1	0	0	1	0	11	8860	0	0	0	0	0
MSTRG.1154312.4	67	243	0	1357	1090	20	503	1125	2456	153	0	1181	887	0	14
MSTRG.1154312.5	0	0	0	0	0	799	0	0	407	31	0	4196	0	0	265
MSTRG.1154312.8	0	66	0	25	8	14	0	24	0	10	0	0	6	52	0
MSTRG.1154708.1	0	0	0	0	0	0	7	0	0	0	0	0	0	0	0
MSTRG.1154834.11	2	0	0	0	0	2	0	7	0	2	10	0	2	0	0
MSTRG.1154834.12	0	0	0	0	0	0	0	0	0	0	5	0	0	0	0
MSTRG.1154836.1	0	0	2	0	0	15	10	9	0	0	0	0	0	0	0
MSTRG.1154836.2	0	2	0	0	11	0	0	0	0	0	0	0	0	0	0
MSTRG.115488.2	0	0	0	0	0	0	0	0	0	0	0	0	0	5	0
MSTRG.115494.1	0	0	0	0	0	0	0	0	0	2	0	0	0	0	7
MSTRG.1154984.1	18	30	12	26	13	16	4	0	0	2	7	11	0	0	4
MSTRG.1155038.1	1	0	0	0	0	0	2	0	0	6	0	0	0	0	7
MSTRG.1155044.1	0	0	7	5	0	0	0	0	0	0	0	0	0	0	0
MSTRG.1155060.1	0	0	0	0	0	0	7	0	0	0	0	0	0	0	0
MSTRG.1155129.1	23	87	19	27	15	2	38	170	107	7	120	21	82	3	87
MSTRG.1155129.10	13	33	38	28	13	51	50	18	25	0	0	50	23	60	15
MSTRG.1155129.11	9	13	14	12	9	27	9	13	19	32	15	80	22	76	15
MSTRG.1155129.12	10	12	17	26	14	22	15	21	57	39	9	51	19	23	15
MSTRG.1155129.13	18	0	24	23	0	7	17	1	0	59	26	13	2	71	0
MSTRG.1155129.14	0	11	10	0	17	11	13	15	44	12	25	23	0	0	21
MSTRG.1155129.15	11	14	13	16	9	30	14	22	20	0	0	35	18	53	19
MSTRG.1155129.16	11	10	13	17	10	36	14	12	20	0	0	22	15	55	10
MSTRG.1155129.17	5	20	11	14	28	19	11	20	8	10	8	29	15	32	35
MSTRG.1155129.18	5	10	15	7	10	11	5	25	17	9	5	45	10	10	6
MSTRG.1155129.19	15	12	12	10	10	27	9	11	18	42	10	19	13	49	20
MSTRG.1155129.2	48	49	18	45	16	2	19	165	113	5	137	3	136	2	175
MSTRG.1155129.20	25	1	22	24	18	2	13	17	5	48	18	28	16	24	2
MSTRG.1155129.21	0	0	3	6	0	0	0	0	0	1	0	0	0	0	0
MSTRG.1155129.3	20	114	38	24	45	20	18	64	217	16	39	34	33	20	45
MSTRG.1155129.4	15	34	37	19	23	2	37	42	36	22	30	27	31	14	55
MSTRG.1155129.5	4	3	57	15	321	23	1	7	1	54	19	106	2	4	0
MSTRG.1155129.6	20	17	12	15	36	8	15	69	39	7	12	19	55	9	35
MSTRG.1155129.7	9	11	12	23	30	4	9	35	31	3	34	4	28	3	20
MSTRG.1155129.8	27	105	19	24	14	153	33	81	58	0	0	61	33	90	95
MSTRG.1155129.9	9	11	12	13	12	91	10	27	85	88	16	102	17	126	19
MSTRG.1155204.1	0	0	0	0	0	0	8	0	0	0	0	0	0	0	0
MSTRG.1155206.1	0	0	0	0	0	0	0	0	0	0	0	0	5	0	0
MSTRG.1155310.1	0	0	5	0	12	0	0	0	0	0	0	0	0	0	0
MSTRG.1155310.2	0	0	5	1	11	5	0	0	0	0	0	0	0	0	0
MSTRG.1155312.1	0	0	0	0	0	9	0	0	0	0	0	0	0	0	0
MSTRG.1155327.1	0	0	0	0	6	0	2	0	0	0	0	0	0	5	0
MSTRG.1155328.1	0	0	0	0	0	0	17	0	0	0	0	0	0	0	0
MSTRG.1155361.1	0	0	11	2	12	5	5	9	9	17	0	0	3	27	7
MSTRG.1155528.1	15	0	0	0	0	20	0	0	0	0	0	0	0	9	11
MSTRG.1155546.1	2	0	0	0	0	5	0	0	0	0	0	0	0	0	0
MSTRG.1155680.1	0	0	0	0	0	0	0	0	0	0	9	0	0	0	0
MSTRG.1155903.1	0	0	7	0	0	0	0	0	0	0	11	0	0	3	17
MSTRG.1155903.2	0	0	0	0	0	0	0	7	0	0	0	0	0	0	0
MSTRG.1156187.3	0	0	0	0	0	0	0	0	7	0	0	0	0	0	0
MSTRG.1156196.3	0	39	26	17	108	102	26	27	40	79	83	21	27	42	0
MSTRG.1156197.1	0	0	0	0	0	11	3	0	0	0	0	0	0	0	0
MSTRG.1156212.7	4	21	0	0	0	2	0	0	0	0	0	0	4	1	2
MSTRG.1156221.1	5	0	0	0	0	0	0	0	0	0	0	0	0	0	0
MSTRG.1156233.1	0	0	0	0	0	0	6	0	0	0	0	0	0	0	11
MSTRG.115627.1	0	0	0	0	0	0	0	0	0	0	0	0	0	8	0
MSTRG.1156317.19	7	0	11	2	6	22	2	8	3	21	10	14	11	8	5
MSTRG.1156317.20	7	0	0	0	7	7	11	4	0	7	0	15	3	3	0
MSTRG.1156322.1	0	0	0	0	0	0	0	0	6	6	0	9	0	0	0
MSTRG.1156327.1	0	0	0	8	0	0	4	0	0	1	0	0	0	0	0
MSTRG.1156327.2	0	1	0	8	0	0	4	0	0	1	0	2	0	0	2
MSTRG.1156333.1	0	0	0	0	0	0	2	0	0	6	0	0	0	0	0
MSTRG.1156371.2	0	2	0	0	0	0	2	0	13	0	0	0	0	0	0
MSTRG.115641.1	0	0	0	0	9	0	0	0	0	0	0	0	0	0	0
MSTRG.1156423.1	7	9	0	0	0	0	4	0	0	0	0	0	0	0	0
MSTRG.1156424.2	50	27	34	53	25	26	3	11	0	20	4	8	0	0	0
MSTRG.1156424.3	34	57	52	45	21	26	0	1	0	17	17	43	0	0	17
MSTRG.1156455.6	0	24	13	4	0	0	0	0	0	1	0	0	0	0	5
MSTRG.115647.1	6	3	0	0	0	0	0	3	8	0	0	0	0	0	3
MSTRG.1156746.3	0	0	0	0	0	0	0	0	0	0	0	0	0	6	0
MSTRG.1156849.1	0	0	0	0	0	0	1	0	14	11	0	0	0	0	13
MSTRG.1156851.1	0	0	0	4	0	4	0	0	10	0	0	2	0	0	0
MSTRG.1156951.2	0	3	11	0	0	0	0	0	0	0	0	16	6	0	0
MSTRG.1157128.1	0	0	0	0	0	0	7	0	0	0	0	0	0	0	0
MSTRG.115724.1	2	0	0	7	0	0	0	0	0	0	0	0	0	2	0
MSTRG.1157271.1	0	0	0	0	6	0	7	0	0	0	0	6	0	0	0
MSTRG.1157497.13	0	0	0	0	0	0	0	0	0	0	0	0	0	0	32
MSTRG.1157497.14	0	0	0	0	0	5	0	0	0	0	23	0	0	3	0
MSTRG.1157568.1	0	0	0	0	0	7	0	0	0	0	0	0	0	0	0
MSTRG.1157574.1	0	0	0	0	7	0	10	5	0	0	10	26	5	0	0
MSTRG.1157579.1	5	13	15	8	23	27	1	0	7	0	29	2	4	8	1
MSTRG.1157580.1	0	0	28	5	0	5	0	0	2	6	4	15	12	4	0
MSTRG.1157584.1	0	0	0	0	0	0	0	0	0	0	0	0	0	7	0
MSTRG.1157637.2	0	0	0	0	0	0	0	0	0	0	0	0	9	0	0
MSTRG.1157638.1	0	0	0	0	0	0	0	0	0	0	0	0	14	0	0
MSTRG.1157742.1	18	0	21	8	6	17	0	0	11	0	0	0	7	12	0
MSTRG.1157744.1	0	0	0	0	0	0	15	0	0	0	0	0	0	0	0
MSTRG.1157747.1	5	33	8	20	1	0	1	12	3	0	0	0	10	9	8
MSTRG.1157914.1	0	0	14	9	0	0	0	0	0	0	0	0	0	0	0
MSTRG.1158046.5	0	0	0	0	0	0	0	0	0	10	0	11	0	0	0
MSTRG.1158088.1	0	0	0	0	0	0	0	8	0	0	3	6	0	4	0
MSTRG.1158090.1	0	0	0	0	10	0	0	0	0	0	0	5	0	4	9
MSTRG.1158305.1	0	0	0	7	0	0	0	0	0	0	0	0	4	0	0
MSTRG.1158464.2	0	0	0	0	6	0	0	0	0	0	0	0	0	0	0
MSTRG.1158690.1	0	0	0	7	0	0	7	0	0	0	0	0	0	0	0
MSTRG.11587.2	6	0	0	0	0	0	0	0	0	0	0	1	0	0	0
MSTRG.1158761.1	0	0	3	0	3	11	0	0	0	0	0	0	0	0	0
MSTRG.11588.1	17	6	0	0	0	0	0	0	0	0	0	7	2	8	2
MSTRG.11588.2	0	0	0	0	0	0	0	0	0	0	0	0	0	10	0
MSTRG.11588.3	0	0	0	4	7	0	0	0	0	5	0	2	0	1	0
MSTRG.11588.4	1	13	2	1	3	0	0	9	0	5	0	1	2	1	0
MSTRG.1159235.1	137	169	111	0	136	132	0	182	126	202	83	248	27	62	60
MSTRG.1159235.3	21	6	16	0	0	45	6	66	54	57	26	8	44	0	9
MSTRG.1159235.4	0	0	0	0	0	0	0	0	0	0	60	10	0	0	0
MSTRG.1159235.6	61	0	2	3	1	0	4	0	0	0	1	0	25	0	0
MSTRG.1159235.9	2	3	3	0	2	0	0	28	14	7	17	7	26	0	8
MSTRG.1159236.1	0	0	9	7	0	0	0	0	0	5	7	0	0	0	0
MSTRG.1159236.2	0	5	0	0	0	1	2	0	0	0	9	2	0	0	0
MSTRG.1159649.4	0	0	0	0	0	0	10	0	0	0	0	0	0	0	0
MSTRG.1159923.1	0	0	0	0	0	0	8	0	0	0	0	0	0	0	0
MSTRG.1160078.1	0	0	0	6	0	0	0	0	0	0	0	0	0	0	0
MSTRG.1160209.2	1	0	0	18	0	2	0	0	8	0	7	0	12	8	0
MSTRG.1160225.1	0	0	0	9	0	0	0	0	0	0	0	0	0	0	0
MSTRG.1160418.3	0	0	0	0	0	0	0	0	14	0	0	0	0	6	0
MSTRG.1160433.2	0	9	0	5	0	14	12	21	49	29	0	15	13	11	1
MSTRG.1160435.3	0	0	0	0	0	0	0	30	0	0	0	0	0	0	0
MSTRG.1160719.1	2	4	7	0	0	1	3	1	6	0	0	2	0	2	3
MSTRG.1160722.1	0	0	0	0	0	6	0	0	0	0	1	0	0	0	0
MSTRG.116085.2	1	25	0	0	0	0	0	0	0	0	0	0	0	0	0
MSTRG.1160882.1	0	0	0	0	0	0	7	0	0	0	0	0	0	0	0
MSTRG.1160886.1	0	2	7	0	0	11	0	0	0	0	0	0	0	0	0
MSTRG.1160953.1	0	0	0	4	0	0	9	0	0	0	0	0	0	0	0
MSTRG.1161130.1	0	0	0	0	0	4	2	0	0	8	0	0	0	0	2
MSTRG.1161133.1	0	0	0	0	0	2	0	0	6	0	0	0	0	0	0
MSTRG.1161138.2	0	0	0	0	0	0	0	0	0	6	0	0	0	0	0
MSTRG.1161167.1	0	0	0	0	0	0	9	0	0	0	0	0	0	0	0
MSTRG.1161534.1	20	0	8	0	9	4	0	8	1	0	0	0	3	23	7
MSTRG.1162016.3	3	0	0	0	4	0	0	0	0	0	0	0	0	9	0
MSTRG.1162054.1	0	0	0	0	0	0	0	14	0	0	0	0	0	0	0
MSTRG.116242.1	0	0	0	0	0	0	0	7	0	0	0	0	0	0	0
MSTRG.1162832.4	1	2	6	7	5	0	0	1	0	0	0	4	0	13	2
MSTRG.116286.1	2	3	13	6	12	0	0	0	0	6	20	21	0	0	0
MSTRG.116286.2	1	0	0	2	2	0	0	2	0	0	0	10	0	0	0
MSTRG.1163209.1	0	0	0	16	0	0	0	0	0	0	0	0	0	0	0
MSTRG.1163370.1	0	0	0	0	23	0	0	0	0	0	0	0	0	0	0
MSTRG.1163433.1	0	0	0	0	0	0	0	0	0	11	0	0	0	0	0
MSTRG.1163709.1	0	0	0	0	0	0	0	0	0	0	0	6	0	0	0
MSTRG.1163806.2	0	0	0	0	0	0	0	0	11	0	0	0	0	0	0
MSTRG.1164266.1	0	0	0	4	0	0	0	0	0	0	0	0	0	0	5
MSTRG.1164350.1	0	0	0	0	0	0	15	0	0	0	0	0	0	0	0
MSTRG.1164415.1	0	0	0	0	0	0	0	0	0	0	4	0	0	0	0
MSTRG.1164523.1	0	0	0	0	0	0	9	0	0	0	0	0	0	0	0
MSTRG.1164841.1	11	0	2	0	0	4	0	0	0	0	0	0	9	0	0
MSTRG.1164869.1	0	0	0	0	0	0	9	0	0	0	0	0	0	0	0
MSTRG.1165015.1	0	0	5	0	0	7	0	0	0	0	0	0	0	0	0
MSTRG.1165050.1	0	0	0	0	0	0	9	0	0	0	0	0	0	0	0
MSTRG.1165130.1	0	0	0	9	0	0	0	0	0	0	0	0	0	0	0
MSTRG.1165140.1	0	9	0	0	0	0	0	0	0	0	0	0	0	0	0
MSTRG.1165167.33	0	0	0	0	0	0	0	0	0	6	0	0	0	0	0
MSTRG.1165243.1	0	0	0	0	0	0	3	0	0	0	7	0	6	0	0
MSTRG.116537.1	7	0	0	0	0	0	0	0	0	0	0	0	0	1	0
MSTRG.1165543.1	0	0	0	0	0	0	0	0	0	0	0	13	0	0	0
MSTRG.1165543.2	0	0	0	0	13	0	2	1	0	0	0	0	0	2	2
MSTRG.1165544.1	0	0	10	2	0	7	21	17	12	11	14	11	0	6	0
MSTRG.1165544.2	3	0	0	0	0	0	0	0	2	2	0	0	0	0	9
MSTRG.1165617.1	10	0	0	0	0	0	0	0	0	0	0	0	5	0	0
MSTRG.1165617.2	5	0	0	9	0	0	0	0	0	0	7	0	0	0	0
MSTRG.1165676.1	0	0	0	1	0	0	0	9	0	0	2	0	0	0	0
MSTRG.1165691.1	0	0	0	0	0	0	6	0	0	0	0	0	0	0	0
MSTRG.1165830.1	0	0	0	0	0	0	0	0	0	0	18	0	0	0	3
MSTRG.1165925.1	1594	1	1800	55	1505	107	4	71	65	8	71	28	56	1	5
MSTRG.1165925.2	82	114	39	40	35	55	35	23	19	28	10	19	33	25	8
MSTRG.1165925.3	0	0	0	0	0	9	0	17	0	0	27	0	0	0	0
MSTRG.1165925.4	0	0	0	25	0	0	0	0	0	0	0	0	0	0	0
MSTRG.1165925.5	1	355	1	7	1	1	80	6	95	103	1	1	76	24	97
MSTRG.1165925.6	0	1	1	1	1	1	0	0	1	1	0	0	62	0	0
MSTRG.1165925.7	430	0	617	0	789	0	0	0	0	0	0	393	0	539	0
MSTRG.1165926.12	0	0	0	0	0	0	0	0	69	0	0	0	0	0	0
MSTRG.1165926.13	0	1	0	1	0	0	0	0	60	1	0	0	0	0	0
MSTRG.1165926.3	0	375	0	0	0	0	0	0	0	0	0	0	0	0	0
MSTRG.1165926.4	74	99	80	476	69	151	53	47	76	71	107	29	45	32	94
MSTRG.1165926.7	0	0	0	0	0	0	0	0	89	0	0	0	0	0	0
MSTRG.1165926.8	0	0	0	0	0	0	0	0	0	0	0	1	114	0	0
MSTRG.1165938.1	31	59	72	0	39	0	13	7	0	34	11	22	6	0	23
MSTRG.1165938.2	8	8	6	26	5	25	0	11	4	4	0	0	3	7	0
MSTRG.1165938.3	2	0	0	0	0	0	0	0	0	0	0	0	12	0	0
MSTRG.1165938.4	0	8	2	7	16	0	11	0	0	0	0	0	2	0	0
MSTRG.1165981.1	0	0	0	10	0	0	0	0	0	0	0	0	0	0	0
MSTRG.116603.1	0	0	0	4	0	0	0	0	0	0	0	0	0	0	0
MSTRG.1166086.32	0	0	0	0	0	0	0	0	0	12	0	0	0	0	0
MSTRG.1166246.1	0	0	0	0	0	7	0	0	0	0	0	0	0	0	0
MSTRG.1166258.1	11	0	5	0	0	0	0	0	3	0	0	0	0	0	0
MSTRG.1166290.1	0	0	0	0	0	0	0	0	0	7	0	0	0	0	0
MSTRG.1166291.1	0	0	0	7	0	0	0	0	0	0	0	0	0	0	0
MSTRG.1166308.1	0	0	0	6	0	0	9	0	0	0	0	0	0	0	0
MSTRG.1166357.1	0	0	0	7	12	0	5	0	0	15	0	11	3	0	11
MSTRG.1166359.2	0	0	0	53	0	0	0	0	0	0	0	40	0	0	50
MSTRG.1166359.4	93	0	10	24	0	25	0	2	0	31	1	0	36	0	0
MSTRG.1166359.5	0	0	0	0	0	0	0	0	0	21	6	198	0	0	0
MSTRG.1166359.8	0	0	0	0	0	0	50	0	0	0	0	0	0	0	0
MSTRG.1166362.1	0	0	1	0	0	0	0	2	3	0	0	20	0	0	0
MSTRG.1166416.1	0	0	0	0	0	0	7	0	0	0	0	0	0	0	0
MSTRG.1166471.1	20	46	0	13	16	28	0	0	15	24	10	30	8	9	0
MSTRG.1166473.1	0	0	0	0	0	0	0	5	0	0	0	8	0	0	0
MSTRG.1166489.1	0	2	24	0	7	4	2	4	1	3	0	0	7	2	2
MSTRG.1166511.5	2	0	2	0	2	0	0	0	3	13	0	1	4	4	1
MSTRG.1166660.1	0	0	0	6	0	0	0	0	0	0	0	0	0	0	0
MSTRG.1166900.1	0	0	0	0	0	0	7	0	0	0	0	0	0	0	0
MSTRG.116696.1	0	0	0	0	0	0	18	0	0	0	0	0	0	0	0
MSTRG.1167105.1	22	8	22	56	10	43	64	56	76	13	37	7	26	8	27
MSTRG.1167108.3	0	0	0	0	0	22	0	0	0	3	0	0	0	0	0
MSTRG.1167127.1	6	3	0	0	0	0	0	11	0	0	0	0	0	0	0
MSTRG.1167138.1	0	0	0	0	0	0	9	0	0	0	0	0	0	0	0
MSTRG.1167173.1	0	0	0	7	0	0	0	0	0	0	0	0	0	0	0
MSTRG.116728.1	0	0	0	0	0	0	16	0	0	0	0	0	0	0	0
MSTRG.1167727.1	0	0	0	1	0	0	10	0	0	0	0	0	0	0	0
MSTRG.1167757.2	0	0	0	0	0	0	15	0	0	0	0	0	0	0	0
MSTRG.1168022.1	0	0	0	6	0	0	0	0	0	0	0	0	0	0	0
MSTRG.1168023.1	0	0	0	9	0	0	0	0	0	0	0	0	0	0	0
MSTRG.1168146.1	0	0	0	0	0	0	13	0	0	0	0	0	0	0	0
MSTRG.1168280.10	0	0	10	0	0	0	0	0	0	0	0	0	0	0	0
MSTRG.1168280.14	10	59	48	12	14	6	2	24	3	12	6	2	25	1	23
MSTRG.1168280.4	22	41	42	19	13	26	4	14	7	0	0	0	13	20	0
MSTRG.1168285.1	0	0	0	13	0	0	0	0	0	0	0	0	0	0	0
MSTRG.1168286.2	0	1	0	0	0	0	0	0	0	0	0	0	5	0	0
MSTRG.1168297.1	0	0	0	0	0	0	9	0	0	0	0	0	0	0	0
MSTRG.1168391.1	0	0	0	11	0	0	0	0	0	0	0	0	0	0	0
MSTRG.1168459.1	0	0	0	11	0	0	0	0	0	0	0	0	0	0	0
MSTRG.1168514.2	0	0	0	3	0	0	0	0	0	11	0	4	0	0	0
MSTRG.1168635.1	0	0	0	9	0	0	0	0	0	0	0	0	0	0	0
MSTRG.1168872.1	8	0	0	0	0	0	0	0	0	0	0	10	0	0	0
MSTRG.1168873.1	0	0	0	0	0	15	0	0	0	0	0	0	0	0	0
MSTRG.1168896.1	0	0	0	18	0	0	0	0	0	0	0	0	0	0	0
MSTRG.1168896.2	0	0	0	2	0	0	22	0	0	0	0	0	0	0	0
MSTRG.1168897.1	0	0	0	7	0	0	0	0	0	0	0	0	0	0	0
MSTRG.1168897.2	0	0	0	1	0	0	23	0	0	0	0	0	0	0	0
MSTRG.1169216.1	0	0	0	0	0	0	14	0	0	0	0	0	0	0	0
MSTRG.1169636.1	0	0	0	0	7	8	0	0	0	0	0	0	0	0	0
MSTRG.1169715.1	0	0	0	0	0	0	6	0	0	0	0	0	0	0	0
MSTRG.1169776.2	11	0	0	5	24	0	0	1	0	0	0	2	0	0	0
MSTRG.116980.1	0	0	0	0	0	0	12	0	0	0	0	0	0	0	0
MSTRG.1169837.1	0	0	0	0	0	0	7	0	0	0	0	0	0	0	0
MSTRG.1169873.1	0	3	0	0	0	4	15	3	3	7	0	0	0	0	0
MSTRG.1169891.1	0	0	0	0	0	9	0	0	0	0	0	0	0	0	0
MSTRG.1170191.1	0	0	0	8	0	0	0	0	0	0	0	0	0	0	0
MSTRG.1170192.1	27	20	7	0	0	7	0	0	10	0	1	0	0	5	0
MSTRG.1170193.1	0	0	0	6	0	0	10	0	0	0	0	0	0	0	0
MSTRG.1170194.2	2	0	0	0	0	9	0	0	0	0	0	0	0	0	0
MSTRG.1170377.4	4	0	0	0	0	0	8	19	10	13	0	0	0	10	0
MSTRG.1170510.2	0	31	9	0	0	0	0	0	0	0	0	0	4	36	12
MSTRG.1170629.2	0	0	83	0	0	0	0	0	0	0	0	0	0	0	0
MSTRG.1170709.1	0	0	0	6	0	0	0	0	0	0	0	0	0	0	0
MSTRG.1170733.1	0	0	0	11	0	0	0	0	0	0	0	0	0	0	0
MSTRG.1170740.1	0	0	0	0	0	0	0	0	0	10	0	9	0	0	0
MSTRG.1170744.1	0	0	0	0	0	0	7	0	0	0	0	0	0	0	0
MSTRG.1170948.1	1	19	5	4	34	13	11	2	17	0	13	0	5	23	5
MSTRG.1170948.3	0	0	0	0	0	0	0	0	0	0	0	19	0	0	0
MSTRG.1171099.6	0	1	0	0	2	1	0	0	0	0	0	0	1	0	19
MSTRG.1171100.1	7	0	2	2	16	0	2	0	0	0	0	0	0	0	0
MSTRG.1171143.2	48	10	3	0	0	0	0	1	8	0	0	0	0	3	16
MSTRG.117122.1	0	0	0	0	8	0	4	0	0	31	0	0	0	0	0
MSTRG.117122.2	0	3	0	0	10	0	0	0	3	0	0	0	0	0	0
MSTRG.1171264.1	0	0	0	11	0	0	0	0	0	0	0	0	0	0	0
MSTRG.1171287.1	0	0	0	10	0	0	0	0	0	0	0	0	0	0	0
MSTRG.1171315.1	0	0	0	0	0	0	6	0	0	0	0	0	0	0	0
MSTRG.1171333.1	0	0	0	1	0	21	0	0	0	0	0	0	0	0	0
MSTRG.1171342.1	20	9	0	0	2	7	0	0	0	3	7	9	0	1	0
MSTRG.1171342.2	9	0	0	0	4	0	23	0	0	3	8	0	0	5	0
MSTRG.1171371.1	5	0	0	0	0	0	0	0	0	0	0	0	0	0	0
MSTRG.1171459.1	0	0	0	0	0	0	0	0	0	0	3	6	0	6	15
MSTRG.1171521.1	0	0	0	0	0	0	0	10	0	0	0	0	0	0	0
MSTRG.1171522.1	0	23	0	0	0	6	0	19	11	0	27	18	16	0	0
MSTRG.1171858.1	0	0	0	4	0	0	24	0	0	0	0	0	0	0	0
MSTRG.1171862.1	0	0	11	13	0	24	0	0	0	20	0	19	0	24	0
MSTRG.1171863.5	0	2	2	0	0	3	0	0	9	0	7	17	0	10	0
MSTRG.1171864.1	0	0	2	0	0	1	0	0	0	0	0	0	0	9	0
MSTRG.1172479.16	1	4	0	0	2	1	3	7	0	0	1	2	0	3	2
MSTRG.1172481.1	0	0	0	0	12	3	0	0	0	1	0	0	2	0	0
MSTRG.1172486.1	1	0	7	2	0	3	0	0	0	0	0	0	1	0	1
MSTRG.1172964.1	0	0	6	0	0	0	0	0	0	0	0	0	0	0	0
MSTRG.1173011.3	16	0	0	2	0	0	0	0	7	0	0	0	0	0	0
MSTRG.1173035.1	0	0	0	0	0	0	7	0	0	0	0	0	0	0	0
MSTRG.1173055.1	23	0	4	0	0	3	19	5	0	4	0	9	2	0	0
MSTRG.1173056.1	0	0	0	8	0	0	0	0	0	0	0	0	0	0	0
MSTRG.1173218.1	0	0	0	9	0	0	10	0	0	0	0	0	0	0	0
MSTRG.1173462.1	0	8	0	0	0	0	0	0	0	0	0	0	0	0	0
MSTRG.1173471.1	0	0	0	0	0	0	10	0	0	0	0	0	0	0	0
MSTRG.1173482.4	3	0	0	0	0	20	0	0	0	17	0	10	10	1	0
MSTRG.1173482.5	0	0	17	0	0	0	0	0	0	0	0	0	0	2	0
MSTRG.1173485.1	0	0	0	0	0	0	0	2	7	0	0	0	0	0	0
MSTRG.1173529.1	0	0	5	0	0	0	0	0	0	0	0	9	0	0	0
MSTRG.1174144.1	0	0	0	0	0	0	12	0	0	0	0	0	0	0	0
MSTRG.1174265.2	0	0	0	0	0	0	0	0	5	0	0	14	0	0	0
MSTRG.1174311.1	9	2	0	0	0	0	2	0	0	0	4	0	2	4	0
MSTRG.1174412.1	0	0	0	0	17	16	6	0	4	0	0	0	0	0	0
MSTRG.117446.1	0	0	0	9	0	0	0	0	0	0	0	0	0	0	0
MSTRG.1174649.1	0	0	0	2	0	0	14	0	0	0	0	0	0	0	0
MSTRG.1174659.1	0	3	2	0	2	7	4	1	0	2	0	0	12	1	1
MSTRG.1174878.1	0	0	0	3	0	0	21	0	0	0	0	0	0	0	0
MSTRG.1175040.1	0	0	0	0	12	0	1	0	0	0	0	0	0	0	0
MSTRG.1175040.6	3	0	0	0	0	0	0	0	0	5	3	11	0	0	0
MSTRG.117535.6	0	0	1	0	0	1	53	4	1	2	6	18	10	1	0
MSTRG.117535.8	0	0	0	0	0	66	0	0	37	0	0	0	6	0	13
MSTRG.1175389.1	0	0	0	11	0	0	0	0	0	0	0	0	0	0	0
MSTRG.117539.1	2	0	0	0	0	0	0	1	0	0	2	15	0	0	0
MSTRG.117548.2	0	0	0	0	0	0	0	0	0	0	8	0	0	0	0
MSTRG.1175498.1	0	0	0	37	0	0	29	0	0	0	0	0	0	0	0
MSTRG.1175498.3	0	0	0	0	0	0	18	0	0	0	0	0	0	0	0
MSTRG.1175519.1	0	7	0	0	0	0	7	0	0	0	2	0	15	2	0
MSTRG.1175546.1	0	0	0	0	0	0	11	0	0	0	0	0	0	0	0
MSTRG.1175552.12	0	0	0	0	0	0	0	0	2	12	24	30	13	2	0
MSTRG.1175645.1	0	0	0	0	0	0	0	0	0	56	0	0	11	0	0
MSTRG.1175645.2	0	0	0	0	0	0	0	0	0	27	0	0	0	0	0
MSTRG.1175666.1	0	0	0	9	0	0	0	0	0	0	0	0	0	0	0
MSTRG.1175767.1	0	0	0	9	0	0	2	0	0	0	0	0	0	0	0
MSTRG.1175785.26	0	24	4	19	13	22	0	13	0	6	0	12	6	29	6
MSTRG.1175803.2	0	0	0	0	0	0	0	2	0	0	17	0	0	0	0
MSTRG.1175803.3	4	0	3	0	0	0	0	0	2	0	0	11	1	0	0
MSTRG.1175878.1	0	0	0	0	0	0	8	0	0	0	0	0	0	0	0
MSTRG.1175887.1	3	0	0	6	0	14	0	0	0	0	0	0	0	0	0
MSTRG.1175952.1	0	0	0	0	0	0	8	0	0	0	0	0	0	0	0
MSTRG.117619.1	0	0	0	13	0	0	0	0	0	0	0	0	0	0	0
MSTRG.1176384.1	12	40	16	4	0	0	0	7	0	0	0	8	0	5	0
MSTRG.1176385.2	3	0	0	0	0	3	0	0	0	0	18	0	0	0	0
MSTRG.1176393.2	0	0	0	0	4	0	0	0	0	0	0	12	0	0	0
MSTRG.1176636.1	0	5	0	0	0	0	0	0	0	0	0	17	0	0	0
MSTRG.1176916.1	0	0	0	2	0	0	0	13	0	9	0	0	0	0	0
MSTRG.1176970.1	0	0	0	0	0	0	7	0	0	0	0	0	0	0	0
MSTRG.1176973.1	0	0	0	0	0	0	8	0	0	0	0	0	0	0	0
MSTRG.1177079.19	0	0	0	0	0	55	0	0	0	0	0	0	0	0	0
MSTRG.1177105.1	0	0	0	9	0	0	0	0	0	0	0	0	16	0	0
MSTRG.1177105.2	8	36	15	20	16	23	0	0	0	0	0	0	1	43	41
MSTRG.1177105.3	0	0	4	0	0	18	0	0	0	0	0	0	0	0	0
MSTRG.1177691.1	0	0	0	0	0	2	0	0	0	0	0	8	0	0	0
MSTRG.1177709.1	0	0	3	6	0	0	5	7	3	0	3	3	1	3	1
MSTRG.1177710.16	0	1	0	0	0	14	0	3	0	0	2	0	4	0	0
MSTRG.1177759.1	0	0	0	0	0	0	13	0	0	0	0	0	0	0	0
MSTRG.1177898.1	13	0	0	0	0	0	2	0	2	0	0	0	0	0	0
MSTRG.1177929.1	18	0	12	0	0	0	0	0	0	0	32	0	1	0	0
MSTRG.1177929.2	1	0	16	0	0	0	0	7	13	7	1	0	4	0	0
MSTRG.1177948.11	58	0	59	0	1	85	0	0	0	0	0	0	3	0	0
MSTRG.1177949.1	0	0	9	0	0	0	0	0	0	0	0	0	0	0	0
MSTRG.1178031.1	9	0	0	0	0	0	0	0	0	0	0	2	0	0	0
MSTRG.1178031.2	11	0	5	4	12	0	0	0	0	17	9	9	9	0	0
MSTRG.1178076.1	81	111	10	32	24	21	3	24	32	17	55	36	13	50	7
MSTRG.1178076.2	0	0	30	6	0	0	0	0	0	0	0	0	0	0	0
MSTRG.1178076.5	1	0	0	0	6	0	0	0	0	0	0	0	0	0	0
MSTRG.1178100.1	2	0	12	0	0	0	0	0	0	0	0	0	0	0	0
MSTRG.1178103.1	7	0	0	0	0	0	0	0	0	0	0	0	0	0	0
MSTRG.1178188.1	0	0	0	0	0	0	9	0	0	0	0	0	0	0	0
MSTRG.1178261.1	0	0	0	3	4	0	0	0	0	0	0	1	0	0	6
MSTRG.11783.2	0	0	0	3	16	0	0	0	0	0	0	0	0	0	0
MSTRG.11783.3	0	0	17	0	0	0	0	0	0	0	0	0	0	0	0
MSTRG.1178319.1	0	5	9	1	0	0	0	0	10	2	0	0	0	2	4
MSTRG.1178473.1	0	0	0	0	0	0	0	0	0	0	0	0	0	0	10
MSTRG.1178491.1	0	0	9	12	0	0	0	0	3	6	0	11	5	0	0
MSTRG.1178623.1	0	0	9	5	0	0	0	12	2	0	3	0	0	4	2
MSTRG.1178625.1	0	0	0	0	0	0	0	0	8	9	0	7	0	0	0
MSTRG.1178791.1	15	13	19	47	43	16	18	0	0	38	0	53	4	45	0
MSTRG.1178805.1	0	0	0	0	0	0	0	9	0	0	0	0	0	0	0
MSTRG.1178841.4	0	2	0	0	0	13	0	0	0	0	13	0	0	0	0
MSTRG.1178867.1	9	0	0	0	0	0	0	0	0	0	0	0	0	0	0
MSTRG.1178971.1	0	0	0	11	0	0	0	0	0	0	0	0	0	0	0
MSTRG.1179281.1	0	8	11	0	0	17	0	7	0	0	9	13	0	0	6
MSTRG.1179463.4	0	0	0	20	0	0	0	0	0	0	0	0	0	0	0
MSTRG.1179464.1	6	0	11	0	11	0	7	11	14	3	7	19	0	13	0
MSTRG.1179519.5	0	0	0	20	0	0	0	0	0	0	0	0	0	0	0
MSTRG.1179519.6	0	0	0	0	44	4	0	9	0	10	0	0	8	0	0
MSTRG.1179646.1	0	0	0	0	0	0	16	0	0	0	0	0	0	0	0
MSTRG.1179716.1	0	0	0	0	0	0	6	0	0	0	0	0	0	0	0
MSTRG.1179753.2	0	0	0	0	0	0	7	0	0	0	0	0	0	0	0
MSTRG.1179836.1	0	0	0	0	7	0	1	0	0	0	0	0	0	0	0
MSTRG.1180817.1	0	0	0	9	0	0	0	0	0	0	0	0	0	0	0
MSTRG.1180837.3	0	0	0	0	0	0	0	0	13	0	0	0	0	0	0
MSTRG.1180970.1	0	0	0	0	0	0	0	0	0	15	0	0	0	0	0
MSTRG.1181116.1	0	0	0	0	7	0	0	6	0	0	0	0	0	0	0
MSTRG.1181425.1	0	0	0	0	0	0	0	0	0	3	0	0	0	0	7
MSTRG.1181435.2	1	0	0	0	10	0	0	0	0	0	0	0	0	1	0
MSTRG.118158.3	0	0	2	0	0	0	0	0	14	0	0	0	5	0	0
MSTRG.118158.4	2	0	0	2	0	0	0	0	10	0	12	0	3	0	0
MSTRG.1181653.1	32	22	4	0	0	13	7	0	11	19	19	34	2	3	0
MSTRG.1181837.2	0	0	0	0	0	0	0	0	0	15	5	0	0	0	0
MSTRG.1181837.3	0	0	3	9	0	0	0	0	5	9	0	2	5	0	0
MSTRG.1181838.1	3	0	7	3	0	0	0	12	3	0	0	1	13	0	0
MSTRG.1181842.2	0	0	0	0	0	0	0	0	0	0	9	0	0	0	2
MSTRG.1181894.2	0	0	0	0	0	0	0	7	0	0	0	0	0	0	0
MSTRG.1181982.2	0	0	0	0	0	0	0	0	11	0	0	0	0	0	0
MSTRG.1182185.1	0	0	0	0	0	0	10	0	0	0	0	0	0	0	0
MSTRG.1182439.1	0	9	0	0	0	0	0	0	0	0	0	0	0	0	0
MSTRG.1182539.1	0	0	4	7	8	0	0	0	0	0	0	0	0	0	0
MSTRG.1182543.1	7	0	0	0	0	0	0	0	0	0	0	0	0	0	0
MSTRG.1182616.1	0	0	0	0	3	0	1	0	0	2	13	0	0	0	0
MSTRG.1182681.13	0	0	0	0	0	0	0	0	6	0	0	0	0	0	0
MSTRG.1182749.1	0	0	0	7	0	0	0	0	0	0	0	0	0	0	0
MSTRG.1182768.1	0	6	3	0	0	5	4	0	0	0	8	3	0	0	0
MSTRG.1182799.2	7	0	0	0	0	16	0	0	0	0	0	0	0	0	0
MSTRG.1182908.2	0	0	0	0	0	13	0	0	0	0	0	0	0	0	0
MSTRG.1182927.1	0	0	0	0	0	4	0	0	0	0	0	0	0	0	0
MSTRG.1182928.1	0	2	0	0	10	0	0	0	0	0	0	0	0	0	0
MSTRG.1183155.2	0	1	0	0	50	2	0	0	0	0	0	0	0	8	0
MSTRG.1183155.6	0	0	0	0	0	0	0	0	0	0	0	0	0	15	0
MSTRG.1183156.2	0	0	0	0	0	0	0	0	0	0	0	4	0	0	0
MSTRG.118360.1	0	0	0	0	0	0	9	0	0	0	0	0	0	0	0
MSTRG.1183641.1	0	0	0	0	0	7	0	0	0	0	0	0	0	0	0
MSTRG.1183936.1	11	0	0	0	0	0	0	0	0	0	0	0	0	0	0
MSTRG.1183952.1	0	1	0	0	2	1	7	2	3	0	0	0	2	0	4
MSTRG.1184008.1	0	0	0	0	0	0	13	0	0	0	0	0	0	0	0
MSTRG.1184077.1	0	0	0	0	0	0	8	0	0	0	0	0	0	0	0
MSTRG.1184147.1	35	103	88	86	79	73	44	71	74	59	15	109	38	73	83
MSTRG.1184147.10	0	0	0	0	0	0	0	0	0	25	0	0	0	0	0
MSTRG.1184147.11	0	0	0	0	0	0	87	0	0	0	0	0	89	0	0
MSTRG.1184147.12	0	2	0	15	1	52	12	38	16	23	6	36	19	15	0
MSTRG.1184147.14	0	57	0	36	33	112	20	59	24	43	9	118	21	46	0
MSTRG.1184147.15	9	10	10	6	7	13	15	13	9	5	4	8	13	13	10
MSTRG.1184147.16	0	0	0	0	0	0	0	0	0	0	57	0	0	0	0
MSTRG.1184147.2	0	8	0	2	52	17	5	8	58	27	18	2	10	11	0
MSTRG.1184147.3	0	21	12	2	23	1	42	3	152	36	1	8	34	41	2
MSTRG.1184147.4	0	3	0	3	19	4	4	24	86	34	23	16	20	28	111
MSTRG.1184147.5	4	1	6	4	1	1	13	13	15	16	1	1	23	14	3
MSTRG.1184147.6	0	0	0	0	0	32	0	0	0	0	0	0	0	0	0
MSTRG.1184147.7	259	5	11	153	86	5	6	3	48	2	6	2	152	145	16
MSTRG.1184147.9	7	0	0	0	0	0	0	0	0	38	28	8	0	0	0
MSTRG.1184148.2	3	0	0	0	4	13	0	0	0	1	0	1	0	4	5
MSTRG.1184148.3	0	0	0	0	0	0	0	0	0	0	0	0	0	8	0
MSTRG.1184344.1	0	0	1	0	0	0	0	0	0	0	0	0	14	0	0
MSTRG.1184625.1	0	0	0	10	9	15	0	3	0	0	6	0	0	0	0
MSTRG.1184625.2	0	0	0	1	1	0	0	0	0	0	8	0	0	0	0
MSTRG.1184789.3	0	0	7	0	0	0	0	0	8	0	0	0	0	0	9
MSTRG.1184816.1	0	0	0	11	0	0	5	0	0	0	0	0	0	0	0
MSTRG.1184928.1	0	0	0	0	0	0	0	0	15	0	0	1	0	0	0
MSTRG.1185093.6	152	0	91	114	564	166	0	112	107	158	0	200	396	110	157
MSTRG.1185094.1	0	4	25	10	0	0	0	3	0	0	0	17	4	1	0
MSTRG.1185125.1	0	0	0	0	0	11	0	0	0	0	2	0	0	2	0
MSTRG.1185186.4	0	0	0	0	0	0	0	0	0	0	0	0	12	0	0
MSTRG.1185188.9	14	1	1	0	0	0	1	0	6	2	1	1	17	2	0
MSTRG.1185189.1	0	0	0	0	0	11	0	0	0	0	0	0	0	0	0
MSTRG.1185191.1	0	2	0	0	7	1	0	0	0	0	0	0	0	0	0
MSTRG.1185430.2	0	0	0	0	0	25	0	0	0	0	0	0	0	0	22
MSTRG.1185430.4	0	0	0	0	7	0	0	0	0	0	0	0	0	0	0
MSTRG.1185720.1	0	0	0	7	0	0	0	0	0	0	0	0	0	0	0
MSTRG.1185746.2	0	0	0	0	0	0	0	0	0	12	0	0	0	0	0
MSTRG.1185878.2	0	0	2	0	0	0	0	0	0	11	2	0	0	0	0
MSTRG.1185879.1	0	0	0	0	0	0	0	0	0	0	0	4	0	0	0
MSTRG.1185949.1	0	0	0	15	0	0	15	0	0	0	0	0	0	0	0
MSTRG.1186502.1	28	0	3	0	11	1	15	0	0	0	0	4	19	0	0
MSTRG.1186502.2	24	10	2	10	0	0	0	0	11	0	0	25	0	10	5
MSTRG.1186502.3	0	23	8	0	0	13	0	0	0	0	0	0	0	0	3
MSTRG.118672.1	0	0	0	0	12	0	0	0	0	0	0	0	0	0	0
MSTRG.118675.1	0	0	0	0	0	0	0	0	0	7	0	0	0	0	0
MSTRG.118688.1	0	6	6	0	9	0	7	8	0	0	0	0	0	0	0
MSTRG.118710.1	0	0	0	10	0	0	0	0	0	0	0	0	0	0	0
MSTRG.118713.1	21	10	0	0	7	0	0	0	0	0	0	0	0	0	0
MSTRG.118713.2	0	0	0	12	0	9	0	0	0	0	0	0	0	0	0
MSTRG.1187473.1	0	0	0	1	0	0	7	0	0	0	0	0	0	0	0
MSTRG.1187829.1	0	0	0	0	0	0	0	0	0	0	0	25	0	0	0
MSTRG.1187832.1	0	0	0	0	0	0	9	0	0	0	0	0	0	0	0
MSTRG.1188141.1	0	0	0	0	0	0	0	0	3	0	2	0	2	8	0
MSTRG.1189103.1	52	33	63	25	69	1	52	7	42	17	131	10	15	7	13
MSTRG.1189103.4	0	0	0	0	0	11	0	0	0	0	0	5	0	0	0
MSTRG.1189103.5	0	0	0	23	0	0	0	0	0	0	0	0	0	0	0
MSTRG.1189103.6	0	0	6	6	0	0	0	0	0	17	0	33	0	0	0
MSTRG.1189183.1	0	0	2	0	6	5	1	0	0	0	0	0	5	0	0
MSTRG.1189183.2	4	8	6	2	7	0	1	0	12	0	22	6	3	4	11
MSTRG.1189184.1	8	0	0	0	0	0	0	7	2	0	4	0	1	2	0
MSTRG.1189186.1	3	0	2	0	0	8	0	0	0	0	0	10	0	0	3
MSTRG.1189193.1	0	0	0	0	0	0	6	0	0	0	0	0	0	0	0
MSTRG.1189266.18	0	0	0	0	0	0	0	0	0	0	12	0	21	0	0
MSTRG.1189266.7	14	0	0	0	0	1	0	0	6	0	0	43	0	0	0
MSTRG.1189266.8	0	0	0	0	0	34	0	0	0	0	0	35	0	0	0
MSTRG.1189267.1	0	0	0	0	0	0	0	17	0	0	0	0	0	0	0
MSTRG.1189342.1	0	0	2	0	0	4	0	0	0	7	0	0	0	0	0
MSTRG.1189354.1	0	0	0	0	0	0	9	0	0	0	0	0	0	0	0
MSTRG.1189355.1	0	0	0	0	0	0	7	0	0	0	0	0	0	0	0
MSTRG.1189371.1	0	0	0	0	0	0	6	0	0	0	0	0	0	0	0
MSTRG.1189427.1	0	0	0	6	0	0	0	0	0	0	0	0	0	0	0
MSTRG.1189495.1	0	0	0	0	0	0	0	0	10	0	0	0	0	0	0
MSTRG.118972.1	0	0	0	7	0	0	3	0	0	0	0	0	0	0	0
MSTRG.1189759.1	0	0	0	6	0	0	0	0	0	0	0	0	0	0	0
MSTRG.1189898.1	0	0	0	0	0	0	0	0	0	0	0	0	8	0	0
MSTRG.1189898.2	0	7	0	0	1	0	0	0	0	0	0	0	0	0	0
MSTRG.1189941.3	12	138	51	25	0	0	0	26	0	3	0	0	0	0	0
MSTRG.1189999.1	1	0	3	2	1	1	0	0	7	4	9	12	0	3	0
MSTRG.119018.1	0	0	0	0	0	0	8	0	0	0	0	0	0	0	0
MSTRG.119020.1	0	0	0	10	0	0	6	0	0	0	0	0	0	0	0
MSTRG.119028.1	0	0	0	0	0	0	17	0	0	0	0	0	0	0	0
MSTRG.119029.1	0	0	0	0	0	0	13	0	0	0	0	0	0	0	0
MSTRG.119039.1	0	0	0	19	0	0	14	0	0	0	0	0	0	0	0
MSTRG.1190675.1	0	2	7	0	0	5	2	0	0	8	5	0	0	0	0
MSTRG.1191002.1	0	0	0	0	0	0	23	0	0	0	0	0	0	0	0
MSTRG.1191116.4	1	0	0	0	1	0	1	0	0	0	0	0	11	0	1
MSTRG.1191410.1	0	0	0	0	0	7	0	0	0	0	0	0	0	0	0
MSTRG.1191940.1	0	0	0	0	0	0	9	0	0	0	0	0	0	0	0
MSTRG.1192021.1	0	0	7	0	0	1	0	0	0	0	0	0	0	0	0
MSTRG.119253.2	0	0	0	0	0	11	0	0	0	0	0	0	0	0	0
MSTRG.1192564.1	0	0	0	0	0	0	12	0	0	0	0	0	0	0	0
MSTRG.119332.1	0	0	0	6	0	0	17	0	0	0	0	0	0	0	0
MSTRG.119333.1	0	0	0	3	0	0	11	0	0	0	0	0	0	0	0
MSTRG.1193385.2	5	8	0	0	9	13	0	0	0	0	6	0	2	0	0
MSTRG.1193564.10	7	7	7	4	24	9	35	37	28	3	59	3	17	15	9
MSTRG.1193564.15	0	0	0	0	0	0	0	0	0	6	0	0	1	0	0
MSTRG.1193575.1	0	2	5	0	0	0	1	0	2	0	0	0	0	0	0
MSTRG.1193692.1	0	6	0	0	0	0	0	0	0	1	0	0	3	0	0
MSTRG.1194016.1	0	0	0	13	0	0	0	0	0	0	0	0	0	0	0
MSTRG.119403.1	0	0	0	1	0	0	7	0	0	0	0	0	0	0	0
MSTRG.119418.1	0	0	0	4	0	0	13	0	0	0	0	0	0	0	0
MSTRG.1194231.1	0	0	4	2	9	11	8	0	5	22	18	58	14	3	6
MSTRG.1194231.2	0	0	0	9	8	0	0	0	0	0	0	0	0	0	0
MSTRG.1194231.3	0	0	0	0	6	3	0	0	4	3	15	0	2	1	13
MSTRG.119469.1	0	0	0	5	0	0	0	0	0	0	0	0	0	0	0
MSTRG.1194729.1	0	0	0	0	0	0	7	0	0	0	0	0	0	0	0
MSTRG.1194862.14	0	0	0	0	0	0	0	0	0	31	0	0	0	0	0
MSTRG.1194871.2	0	8	0	0	0	0	0	0	0	0	0	0	0	4	1
MSTRG.1195256.1	0	0	0	5	0	0	0	0	0	0	0	0	0	0	0
MSTRG.119544.8	0	0	0	0	0	0	1	0	0	0	45	0	0	0	0
MSTRG.119587.1	0	0	0	0	22	0	9	0	0	0	0	0	0	0	0
MSTRG.1195966.1	0	0	0	0	0	6	0	4	8	37	29	47	0	26	27
MSTRG.1196206.11	0	20	20	10	40	19	0	0	27	0	0	0	0	0	13
MSTRG.1196206.12	0	9	1	9	37	18	1	4	1	0	9	18	4	0	0
MSTRG.1196206.6	33	26	20	36	33	48	11	37	16	32	14	30	14	21	1
MSTRG.1196207.2	0	6	4	0	6	15	3	2	0	0	8	9	6	7	3
MSTRG.1196207.25	1	1	0	0	2	12	1	0	0	0	4	4	0	0	0
MSTRG.1196210.1	0	0	0	0	0	0	1	0	0	0	0	0	0	0	7
MSTRG.1196585.2	0	0	16	0	0	3	0	0	0	0	0	0	0	0	0
MSTRG.1196719.1	0	0	0	9	0	0	0	0	0	0	0	0	0	0	0
MSTRG.1196823.2	0	14	1	0	0	0	0	0	0	0	0	0	0	0	13
MSTRG.1196924.1	0	0	0	0	15	0	0	0	0	0	0	0	0	0	0
MSTRG.1196950.1	0	1	0	0	0	13	0	0	9	1	0	4	0	0	0
MSTRG.1196952.1	0	0	0	0	12	0	0	0	0	0	0	7	0	0	1
MSTRG.1196952.2	0	4	0	1	6	15	0	3	2	0	0	1	2	3	2
MSTRG.1197148.1	0	0	0	0	0	0	2	0	0	0	11	0	0	0	0
MSTRG.1197149.1	0	0	0	0	0	7	0	0	0	0	0	0	0	0	0
MSTRG.1197196.1	0	0	0	0	0	21	0	0	0	0	0	3	3	0	0
MSTRG.1197207.1	5	0	19	5	17	3	0	0	0	0	0	0	0	0	0
MSTRG.1197458.1	0	0	0	0	0	0	0	0	9	0	0	0	0	0	0
MSTRG.1197464.1	0	0	11	0	0	0	0	0	0	0	0	0	0	0	0
MSTRG.1197851.1	0	0	0	7	0	0	9	0	0	0	0	0	0	0	0
MSTRG.119821.3	0	0	0	0	0	0	0	0	0	0	8	0	0	0	0
MSTRG.1198267.1	7	0	0	0	0	1	0	0	0	0	16	0	0	0	0
MSTRG.1198595.1	0	32	34	6	0	5	0	0	0	0	9	0	14	0	0
MSTRG.1198595.2	2	0	0	0	0	0	0	0	7	0	0	0	0	0	0
MSTRG.1198678.1	0	0	0	0	0	0	0	1	0	5	0	0	0	1	0
MSTRG.1198699.1	0	0	0	0	0	0	0	0	3	0	0	0	0	3	7
MSTRG.1198708.2	0	16	0	0	0	0	0	0	0	0	0	0	0	0	0
MSTRG.1198730.1	0	0	0	13	0	0	0	0	0	0	0	0	0	0	0
MSTRG.1198731.1	0	0	0	7	0	0	0	0	0	0	0	0	0	0	0
MSTRG.1198797.1	0	0	0	0	0	9	0	0	0	0	0	0	0	0	0
MSTRG.1198832.1	0	0	0	8	0	0	0	0	0	0	0	0	0	0	0
MSTRG.1198896.1	0	0	9	0	0	0	0	0	0	0	0	0	0	0	0
MSTRG.1199062.47	0	0	14	1	1	0	0	0	0	3	1	0	2	0	0
MSTRG.1199063.1	0	0	0	1	0	0	0	0	0	0	6	0	0	0	0
MSTRG.1199064.1	5	3	0	0	12	18	4	1	0	3	42	0	8	12	5
MSTRG.1199067.2	0	0	2	0	8	0	0	0	0	1	0	0	0	0	0
MSTRG.1199067.4	3	1	0	2	0	5	3	3	0	15	2	0	7	0	0
MSTRG.1199067.5	9	0	0	0	0	0	0	0	0	0	0	0	0	0	0
MSTRG.1199137.1	19	0	10	0	0	0	0	0	0	16	0	10	0	0	7
MSTRG.1199137.2	2	35	6	4	12	1	0	0	0	0	0	6	0	4	1
MSTRG.1199137.3	0	0	0	0	0	26	0	0	0	0	0	0	0	0	0
MSTRG.1199137.4	5	7	0	0	0	0	0	0	0	0	0	0	0	6	0
MSTRG.1199138.1	0	0	0	0	0	0	0	0	0	0	0	6	0	0	0
MSTRG.1199268.1	0	0	0	14	0	0	0	0	0	0	0	0	0	0	0
MSTRG.1199395.1	0	0	0	5	0	0	0	0	0	0	0	0	0	0	0
MSTRG.1199571.1	0	0	0	7	0	0	0	0	0	0	0	0	0	0	0
MSTRG.1199663.1	0	0	0	18	0	0	0	0	0	0	0	0	0	0	0
MSTRG.1199691.1	0	0	0	1	0	0	0	0	8	0	0	0	0	0	0
MSTRG.1199840.9	0	0	6	2	0	11	16	10	0	0	0	12	13	6	13
MSTRG.1199943.1	0	0	0	0	0	11	8	0	0	0	0	0	0	0	0
MSTRG.1200274.1	11	10	18	6	0	3	7	20	0	1	7	1	11	5	5
MSTRG.1200277.8	4	2	0	8	7	2	10	27	9	7	2	18	9	0	4
MSTRG.1200277.9	0	0	0	0	16	0	0	0	0	0	0	0	0	0	0
MSTRG.1200283.1	0	0	0	0	0	0	0	0	0	17	0	0	0	0	0
MSTRG.120029.11	0	114	0	9	0	0	0	0	87	0	12	29	0	39	57
MSTRG.120029.4	0	0	0	0	4	0	0	0	0	0	0	0	6	22	11
MSTRG.120030.2	0	0	0	5	0	9	0	0	0	0	0	0	0	0	0
MSTRG.1200718.1	0	0	0	0	0	0	8	0	0	0	0	0	0	0	0
MSTRG.120113.1	0	0	0	0	0	0	17	0	0	0	0	0	0	0	0
MSTRG.1201162.1	0	0	0	0	0	0	8	0	0	0	0	0	0	0	0
MSTRG.1201612.1	0	0	0	0	0	0	15	0	0	0	0	0	0	0	0
MSTRG.1202533.1	0	0	0	7	0	0	0	0	0	7	0	0	0	0	0
MSTRG.1202534.1	0	0	0	0	0	0	3	0	0	0	0	0	1	0	18
MSTRG.1202862.1	0	0	0	0	0	1	7	7	19	0	0	21	3	0	0
MSTRG.1202874.1	5	10	1	0	3	6	1	0	9	24	25	36	12	0	0
MSTRG.1202874.2	0	0	28	12	0	0	0	0	0	7	0	0	0	0	0
MSTRG.1202874.3	0	0	0	0	0	14	0	0	0	0	0	0	0	0	0
MSTRG.1202874.4	13	11	3	12	4	0	6	14	0	7	0	0	1	0	7
MSTRG.1202874.5	0	8	0	10	0	0	8	1	0	0	0	0	0	0	0
MSTRG.1202913.1	0	0	0	0	0	0	7	0	0	0	0	0	0	0	0
MSTRG.1203092.1	0	0	0	0	0	0	9	0	0	0	0	0	0	0	0
MSTRG.1203443.1	0	0	0	0	0	0	0	12	7	0	0	3	0	0	0
MSTRG.1203535.1	28	25	0	65	19	0	0	0	20	0	15	0	17	56	9
MSTRG.1203535.2	18	0	35	0	0	24	1	19	0	22	0	24	5	0	2
MSTRG.1203535.3	4	0	0	0	0	0	4	0	0	0	0	0	10	0	5
MSTRG.1203650.1	0	0	0	7	0	0	0	0	0	0	0	0	0	0	0
MSTRG.1203907.1	0	0	0	0	0	0	7	0	0	0	0	0	0	0	0
MSTRG.1204609.1	0	0	0	0	0	0	12	0	0	0	0	0	0	0	0
MSTRG.1204878.1	0	11	17	0	0	0	11	5	0	0	0	0	0	0	0
MSTRG.1204880.1	2	0	0	0	0	0	0	0	0	0	0	0	0	17	0
MSTRG.1204895.2	0	3	0	0	0	0	0	0	5	0	0	0	0	0	0
MSTRG.1205069.1	0	0	0	12	0	0	0	0	0	0	0	0	0	0	0
MSTRG.1205092.1	0	0	0	0	8	0	0	0	0	0	0	0	0	0	0
MSTRG.1205224.2	0	0	0	0	0	0	0	31	0	0	0	0	0	0	0
MSTRG.1205313.1	8	0	0	8	0	0	0	0	0	0	19	0	0	0	0
MSTRG.1205326.1	0	0	0	0	0	17	0	0	0	0	0	0	0	0	0
MSTRG.1205823.1	0	0	0	0	0	0	7	0	0	0	0	0	0	0	0
MSTRG.1205973.2	31	0	0	0	0	0	0	0	0	0	0	0	0	0	0
MSTRG.1205973.3	0	0	43	0	0	0	0	0	0	0	0	0	0	0	0
MSTRG.1205973.4	0	0	0	6	9	0	2	2	0	0	0	0	0	0	0
MSTRG.1206056.9	0	0	31	0	0	0	0	0	0	0	0	0	0	0	0
MSTRG.1206343.1	0	0	0	0	0	0	0	0	0	0	0	12	0	0	0
MSTRG.1206638.1	0	0	0	0	0	0	8	0	0	0	0	0	0	0	0
MSTRG.1206649.1	0	0	0	0	0	0	13	0	0	0	0	0	0	0	0
MSTRG.1206650.1	0	0	0	0	0	0	9	0	0	0	0	0	0	0	0
MSTRG.1206718.1	0	0	0	0	0	0	6	0	0	0	0	0	0	0	0
MSTRG.1206741.1	0	0	0	9	0	0	0	0	0	0	0	0	0	0	0
MSTRG.1207091.1	0	0	0	18	0	0	0	0	0	0	0	0	0	0	0
MSTRG.1207200.1	0	21	5	0	0	0	0	0	4	0	0	0	2	11	0
MSTRG.1207201.4	0	0	0	0	0	0	0	0	0	12	2	1	7	10	0
MSTRG.1207329.1	4	0	0	0	5	0	0	0	9	0	0	0	0	0	0
MSTRG.1207349.2	0	0	0	0	0	0	11	0	0	0	0	0	0	0	0
MSTRG.1207351.1	0	0	0	0	0	6	1	0	0	0	0	0	0	0	0
MSTRG.1207351.2	0	6	8	0	14	20	1	19	0	0	0	10	0	0	0
MSTRG.1207436.1	0	0	0	3	0	0	7	0	0	0	0	0	0	0	0
MSTRG.1207532.1	0	0	0	0	0	0	13	0	0	0	0	0	0	0	0
MSTRG.120755.1	0	0	0	0	0	0	0	0	0	0	0	0	7	0	0
MSTRG.1207576.13	0	0	0	9	0	0	0	0	0	63	0	23	0	0	0
MSTRG.1207576.14	9	15	28	12	20	25	72	23	36	39	48	103	11	134	19
MSTRG.1207576.4	17	33	16	10	12	0	0	16	0	0	0	0	17	0	14
MSTRG.1207576.6	4	17	4	8	8	25	0	21	0	21	24	28	4	37	21
MSTRG.1207577.2	0	10	6	0	0	0	0	1	0	0	0	0	0	0	3
MSTRG.1207727.1	0	0	0	0	0	0	9	0	0	0	0	0	0	0	0
MSTRG.1208011.1	0	0	0	0	0	0	12	0	0	0	0	0	0	0	0
MSTRG.1208085.1	2	0	0	0	0	0	0	4	0	0	0	0	9	0	0
MSTRG.1208182.1	0	0	0	0	0	0	6	0	0	0	0	0	0	0	0
MSTRG.1208184.1	0	0	0	9	0	0	0	0	0	0	0	0	0	0	0
MSTRG.1208314.1	0	0	0	16	0	0	0	0	0	0	0	0	0	0	0
MSTRG.1208353.1	0	0	0	0	0	0	5	0	0	0	0	0	0	0	0
MSTRG.1208391.1	0	6	8	0	0	0	0	0	3	0	0	0	0	0	0
MSTRG.1208545.1	0	0	0	11	0	0	0	0	0	0	0	0	0	0	0
MSTRG.1208621.1	0	0	0	0	0	0	8	0	0	0	0	0	0	0	0
MSTRG.1208640.1	0	0	2	0	0	5	0	5	0	4	11	4	0	2	20
MSTRG.1208682.1	0	0	0	0	0	0	5	0	0	0	0	0	0	0	0
MSTRG.1208758.1	0	0	0	9	0	0	3	0	0	0	0	0	0	0	0
MSTRG.1208906.1	0	0	0	0	0	11	0	0	0	0	14	0	0	0	0
MSTRG.1208907.1	0	0	0	0	0	0	0	0	0	0	4	11	0	0	0
MSTRG.1209276.1	12	0	12	0	0	13	0	0	0	0	0	0	14	19	0
MSTRG.1209472.1	0	0	0	0	0	0	13	0	0	0	0	0	0	0	0
MSTRG.1209861.7	0	0	0	38	15	2	0	0	0	0	4	0	0	0	0
MSTRG.121012.1	0	0	0	6	0	0	0	0	0	0	0	0	0	0	0
MSTRG.121013.1	0	0	0	8	0	0	0	0	0	0	0	0	0	0	0
MSTRG.1210623.9	0	0	0	0	0	5	0	0	0	0	0	0	0	0	0
MSTRG.1210815.1	32	46	79	15	34	67	26	68	49	56	58	73	58	32	20
[truncated: 38,972 more rows]

## Sheet: Table S8
Table S8 List of differentially expressed mRNAs.
Number	Gene ID	log2Fold Change				FPKM					NR annotation	Related ncRNA
		28DPA-NTvsHT	regulated	35DPA-NTvsHT	regulated	21DPA-NT	28DPA-NT	28DPA-HT	35DPA-NT	35DPA-HT
1	TraesCS5B02G218500	-2.216	down	-10.928	down	0.456667	2.52333	0.388974	--	0	low molecular mass early light-inducible protein HV90, chloroplastic-like [Aegilops tauschii subsp. tauschii]	--
2	TraesCS2B02G428300	-2.14167	down	-5.09019	down	--	0.363333	0.055791	0.752309	0.0202917	putative cis-zeatin O-glucosyltransferase [Aegilops tauschii subsp. tauschii]	--
3	TraesCS4D02G242100	-1.75042	down	-5.0852	down	1.96333	0.883333	0.201421	--	0.0189167	homocysteine S-methyltransferase 1 [Aegilops tauschii subsp. tauschii]	--
4	TraesCS4D02G361900	-3.4945	down	-4.99093	down	0.24	1.53667	0.0977743	--	0.0330253	expansin-B4-like [Aegilops tauschii subsp. tauschii]	unconservative_chr5A_26651
5	TraesCS5D02G014100	-3.11268	down	-4.97674	down	0.266667	0.983333	0.0763417	--	0.0280637	P450 [Triticum aestivum]	--
6	TraesCS3A02G025400	-2.46865	down	-4.75054	down	0.61	2.62	0.349566	--	0.103302	GDSL esterase/lipase At3g26430-like [Aegilops tauschii subsp. tauschii]	unconservative_chr7B_43542
7	TraesCS4D02G051500	-1.86843	down	-4.17868	down	0.0466667	0.43	0.0874497	--	0.0387117	ATP-dependent DNA helicase DDM1 [Triticum urartu]	--
8	TraesCS5D02G209900	-2.36202	down	-3.97412	down	0.12	1.46667	0.206434	--	0.0782577	predicted protein [Hordeum vulgare subsp. vulgare]	--
9	TraesCS7A02G461200	-4.07877	down	-3.93627	down	0.0833333	0.606667	0.0260383	--	0.030184	protein NRT1/ PTR FAMILY 5.1-like [Aegilops tauschii subsp. tauschii]	--
10	TraesCS6D02G167900	-3.00505	down	-3.79834	down	0.68	2.19667	0.122559	--	0.146226	F-box/kelch-repeat protein At1g55270-like [Aegilops tauschii subsp. tauschii]	--
11	TraesCS4D02G022300	-2.74644	down	-3.71213	down	0.706667	2.16333	0.244287	--	0.115428	myrosinase-binding protein 1-like [Aegilops tauschii subsp. tauschii]	--
12	TraesCS3D02G407700	-6.91302	down	-3.68051	down	0.0133333	6.94667	0.0387407	--	0.399186	cysteine proteinase EP-B 2 [Aegilops tauschii subsp. tauschii]	unconservative_chr5A_27319
13	TraesCS1B02G036100	-3.5302	down	-3.65316	down	8.15	3.45667	0.234288	--	0.199419	subtilisin-chymotrypsin inhibitor-2A-like [Aegilops tauschii subsp. tauschii]	unconservative_chr1B_3748
14	TraesCS2D02G221800	-2.46063	down	-3.59716	down	0.08	0.476667	0.0632193	--	0.0339453	glucan endo-1,3-beta-glucosidase 3-like isoform X1 [Aegilops tauschii subsp. tauschii]	--
15	TraesCS5B02G557300	-2.59075	down	-3.55566	down	--	0.65	0.0768003	--	0.0463567	beta-fructofuranosidase, insoluble isoenzyme 4-like isoform X1 [Aegilops tauschii subsp. tauschii]	unconservative_chr2B_11808
16	TraesCS3D02G427900	-2.8799	down	-3.53771	down	1.39333	4.52	0.43929	--	0.223891	MADS-box transcription factor 51-like [Aegilops tauschii subsp. tauschii]	--
17	TraesCS3A02G413200	-5.20038	down	-3.49223	down	0.0366667	9.22	0.188115	--	0.623021	cysteine proteinase EP-B 2 [Aegilops tauschii subsp. tauschii]	unconservative_chr5A_27319
18	TraesCS1A02G369600	-4.00529	down	-3.48459	down	0.103333	0.466667	0.01733	--	0.028625	phosphomethylethanolamine N-methyltransferase-like [Aegilops tauschii subsp. tauschii]	--
19	TraesCS1D02G278200	-2.476	down	-3.47661	down	--	2.23	0.315913	0.761231	0.0657907	transcription factor DIVARICATA-like [Aegilops tauschii subsp. tauschii]	--
20	TraesCS5A02G459200	-1.86954	down	-3.42091	down	0.293333	2.33	0.47178	--	0.247272	chaperonin-like RbcX protein 2, chloroplastic [Aegilops tauschii subsp. tauschii]	--
21	TraesCS7A02G097100	-2.87877	down	-3.31126	down	--	1.58667	0.170842	--	0.0856683	GDSL esterase/lipase APG [Triticum urartu]	--
22	TraesCS7B02G100300	-4.89808	down	-3.19879	down	--	5.21333	0.146947	0.745788	0.0799873	NAC transcription factor NAM [Triticum aestivum]	--
23	TraesCS7B02G280300	-1.78075	down	-3.06396	down	--	4.41667	0.95858	--	0.406841	ABC transporter G family member 26 [Aegilops tauschii subsp. tauschii]	unconservative_chr4B_24419
24	TraesCS1B02G076300	-1.4784	down	-3.01742	down	--	0.98	0.220233	--	0.179201	target of EAT1-B1 [Triticum aestivum]	unconservative_chr7A_39715
25	TraesCS3A02G434900	-1.44541	down	-3.00265	down	1.37667	3.79333	1.10343	--	0.662048	MADS-box transcription factor 51-like [Aegilops tauschii subsp. tauschii]	--
26	TraesCS7D02G008700	-3.37126	down	-2.98047	down	1.24333	3.21	0.232936	--	0.274625	sucrose:sucrose 1-fructosytransferase [Triticum aestivum]	unconservative_chrUn_48927
27	TraesCS2A02G064900	-2.47093	down	-2.97738	down	--	8.21	1.11735	3.14858	0.405813	heavy metal-associated isoprenylated protein 1 [Triticum aestivum]	--
28	TraesCS3A02G363400	-2.69516	down	-2.96101	down	--	1.32	0.154237	--	0.215487	Aldo-keto reductase family 4 member C10 [Triticum urartu]	unconservative_chr2B_11808
29	TraesCS5B02G007000	-2.46086	down	-2.95767	down	0.41	1.65333	0.240078	--	0.135608	cytochrome P450 [Triticum aestivum]	--
30	TraesCS1D02G147000	-1.78267	down	-2.92884	down	0.18	1.06667	0.264918	1.75474	0.310548	acyltransferase-like protein At1g54570, chloroplastic [Aegilops tauschii subsp. tauschii]	unconservative_chr6B_37822
31	TraesCS3B02G397400	-3.88187	down	-2.90663	down	6.82333	21.0333	1.08861	--	1.81068	SOUL heme-binding domain containing protein,expressed [Triticum aestivum]	--
32	TraesCS5B02G262500	-2.8912	down	-2.89974	down	0.16	0.686667	0.073127	--	0.0949427	tonoplast dicarboxylate transporter-like [Aegilops tauschii subsp. tauschii]	unconservative_chr3A_15287
33	TraesCS1B02G326800	-2.4169	down	-2.88794	down	--	2.35333	0.361183	--	0.436048	high molecular mass early light-inducible protein HV58, chloroplastic-like [Aegilops tauschii subsp. tauschii]	unconservative_chr6B_35807
34	TraesCS1D02G034700	-2.50783	down	-2.866	down	--	5.27333	0.75584	--	0.655588	outer envelope pore protein 16, chloroplastic-like [Aegilops tauschii subsp. tauschii]	--
35	TraesCS5D02G383500	-3.25137	down	-2.85877	down	2.52	0.766667	0.061551	--	0.0794777	9-cis epoxycarotenoid dioxygenase [Triticum aestivum]	--
36	TraesCS4A02G119100	-2.98862	down	-2.85108	down	--	1.22	0.1087	--	0.0853657	acetate/butyrate--CoA ligase AAE7, peroxisomal-like [Aegilops tauschii subsp. tauschii]	unconservative_chr1B_4788
37	TraesCS7A02G454000	-3.57318	down	-2.80977	down	--	1.40333	0.0805213	--	0.206081	F-box protein At5g07610-like [Aegilops tauschii subsp. tauschii]	--
38	TraesCS1B02G324300	-2.09809	down	-2.76914	down	4.28333	1.21	0.20972	--	0.091801	putative glucan endo-1,3-beta-glucosidase GVI isoform X1 [Aegilops tauschii subsp. tauschii]	--
39	TraesCS3D02G358700	-2.4012	down	-2.706	down	8.57	31.7733	4.58842	--	5.25995	heme-binding-like protein At3g10130, chloroplastic [Aegilops tauschii subsp. tauschii]	unconservative_chrUn_48927
40	TraesCS2A02G452100	-1.46857	down	-2.69936	down	0.623333	1.27333	0.456688	--	0.110236	protein INVOLVED IN DE NOVO 2-like isoform X2 [Aegilops tauschii subsp. tauschii]	--
41	TraesCS6D02G004300	-3.6369	down	-2.69671	down	0.703333	1.99	0.112407	--	0.205623	anthocyanidin synthase [Triticum aestivum]	--
42	TraesCS7A02G009100	-4.32288	down	-2.69143	down	--	3.99667	0.1481	1.38268	0.202412	sucrose:sucrose-1-fructosyltransferase [Triticum aestivum]	unconservative_chr5A_27319
43	TraesCS5A02G538000	-4.27246	down	-2.63923	down	0.653333	1.75667	0.065858	--	0.182819	expansin-B4-like [Aegilops tauschii subsp. tauschii]	unconservative_chr5A_26651
44	TraesCS3D02G120200	-2.09054	down	-2.63049	down	0	1.04333	0.174436	--	0.200164	crocetin glucosyltransferase, chloroplastic-like [Aegilops tauschii subsp. tauschii]	--
45	TraesCS3D02G407600	-4.47562	down	-2.61535	down	0.0666667	1.60667	0.0492117	--	0.169464	cysteine proteinase EP-B 2-like [Aegilops tauschii subsp. tauschii]	--
46	TraesCS2D02G028600	-2.72088	down	-2.60704	down	0.346667	1.87	0.20631	--	0.357054	12-oxo-phytodienoic acid reductase [Triticum aestivum]	--
47	TraesCS4B02G088400	-1.7954	down	-2.57642	down	--	1.43667	0.37652	--	0.231256	DNA-(apurinic or apyrimidinic site) lyase [Aegilops tauschii subsp. tauschii]	--
48	TraesCS5D02G513100	-2.91349	down	-2.57566	down	0.146667	0.503333	0.043655	--	0.0779133	putative linoleate 9S-lipoxygenase 3 [Aegilops tauschii subsp. tauschii]	unconservative_chr6B_37822
49	TraesCS4D02G243100	-3.69433	down	-2.56554	down	--	1.23	0.0446913	--	0.0708633	sugar transport protein 13-like [Aegilops tauschii subsp. tauschii]	unconservative_chr5A_27319
50	TraesCS2D02G383400	-1.90923	down	-2.5426	down	8.66333	1.33667	0.271213	0.750734	0.174633	VPE1 [Triticum aestivum]	unconservative_chr6B_35807
51	TraesCS2A02G450500	-4.52988	down	-2.54178	down	36.5767	10.43	0.359035	1.18052	0.197133	atrophin-1-like [Aegilops tauschii subsp. tauschii]	--
52	TraesCS4B02G226900	-1.71803	down	-2.53313	down	--	0.733333	0.182175	--	0.09308	calmodulin-lysine N-methyltransferase isoform X1 [Aegilops tauschii subsp. tauschii]	--
53	TraesCS5B02G007100	-2.70591	down	-2.52866	down	0.986667	2.81	0.327767	--	0.203633	P450 [Triticum aestivum]	--
54	TraesCS1D02G272500	-2.69676	down	-2.5076	down	--	1.05667	0.110353	--	0.11448	protein LIKE COV 2-like isoform X2 [Aegilops tauschii subsp. tauschii]	--
55	TraesCS1D02G067100	-2.01683	down	-2.49423	down	202.52	24.84	4.86989	13.4004	2.42874	triticin [Triticum aestivum]	--
56	TraesCS5B02G181500	-2.08824	down	-2.47469	down	10.1967	64.18	11.4121	--	8.70654	pathogenisis-related protein 1.1 [Triticum aestivum]	--
57	TraesCS7D02G044500	-2.26987	down	-2.45859	down	--	3.9	0.619365	--	0.796681	probable glutathione S-transferase GSTU6 [Aegilops tauschii subsp. tauschii]	unconservative_chr4D_25553
58	TraesCS3A02G365600	-2.27026	down	-2.44873	down	14.92	56.03	8.87687	--	11.0986	heme-binding-like protein At3g10130, chloroplastic [Aegilops tauschii subsp. tauschii]	--
59	TraesCS2A02G350700	-1.76794	down	-2.4327	down	2	39.8867	9.06397	--	8.83059	chitinase 5-like [Aegilops tauschii subsp. tauschii]	unconservative_chr5A_27300
60	TraesCS1A02G405800	-2.3534	down	-2.42888	down	--	0.47	0.0672227	--	0.0847517	sugar transporter ERD6-like 4 [Aegilops tauschii subsp. tauschii]	unconservative_chr5A_27956
61	TraesCS3D02G484000	-1.68168	down	-2.41211	down	--	14.03	3.20249	--	2.73461	cysteine-rich and transmembrane domain-containing protein A-like [Aegilops tauschii subsp. tauschii]	unconservative_chr5A_27319
62	TraesCS3D02G378500	-1.67568	down	-2.41181	down	5.56	1.20333	0.253128	0.767981	0.160088	1-phosphatidylinositol-3-phosphate 5-kinase FAB1B-like isoform X1 [Aegilops tauschii subsp. tauschii]	unconservative_chrUn_49129
63	TraesCS7B02G056300	-2.64511	down	-2.41146	down	10.77	2.75667	0.336111	0.715112	0.132498	protein CUP-SHAPED COTYLEDON 2-like [Aegilops tauschii subsp. tauschii]	--
64	TraesCS5D02G227700	-2.55511	down	-2.40922	down	2.53667	7.58333	0.98785	--	0.946867	low molecular mass early light-inducible protein HV90, chloroplastic isoform X2 [Aegilops tauschii subsp. tauschii]	unconservative_chr5A_26651
65	TraesCS7B02G275800	-1.90238	down	-2.39313	down	--	1.61667	0.325036	--	0.218836	CBL-interacting protein kinase 25-like [Aegilops tauschii subsp. tauschii]	--
66	TraesCS4A02G397000	-2.2562	down	-2.39154	down	--	1.09667	0.149063	--	0.137891	GDSL esterase/lipase APG isoform X1 [Aegilops tauschii subsp. tauschii]	--
67	TraesCS7B02G195200	-2.92908	down	-2.3879	down	19.0433	3.67	0.321506	1.18943	0.22699	protein MOTHER of FT and TFL1 homolog 1-like [Aegilops tauschii subsp. tauschii]	unconservative_chr5A_27319
68	TraesCS2B02G394900	-4.85093	down	-2.38206	down	--	1.59	0.030072	--	0.188313	two-component response regulator ORR5-like [Aegilops tauschii subsp. tauschii]	--
69	TraesCS5B02G218200	-2.40952	down	-2.37905	down	0.09	1.34	0.197869	--	0.246982	low molecular mass early light-inducible protein HV90, chloroplastic-like [Aegilops tauschii subsp. tauschii]	--
70	TraesCS3B02G214500	-1.606	down	-2.36445	down	--	0.643333	0.228114	--	0.131797	probable peptide/nitrate transporter At3g43790 isoform X1 [Aegilops tauschii subsp. tauschii]	--
71	TraesCS2A02G577800	-1.15956	down	-2.3257	down	0.106667	1.58333	0.536306	--	0.489309	cytochrome P450 94B3-like [Aegilops tauschii subsp. tauschii]	--
72	TraesCS4D02G120400	-1.37715	down	-2.31351	down	0.403333	1.62667	0.495075	--	0.394907	root phototropism protein 2 [Aegilops tauschii subsp. tauschii]	unconservative_chr5A_26651
73	TraesCS2B02G040000	-1.28966	down	-2.31093	down	1.34	5.19	1.67769	--	1.30878	putative 12-oxophytodienoate reductase 4 [Aegilops tauschii subsp. tauschii]	--
74	TraesCS2B02G341100	-1.76555	down	-2.30205	down	0.37	1.3	0.290829	--	0.282741	aldose 1-epimerase-like [Aegilops tauschii subsp. tauschii]	unconservative_chr1B_5016
75	TraesCS5A02G554300	-2.07262	down	-2.30036	down	--	105.2	19.2429	--	19.8111	RecName: Full=Non-specific lipid-transfer protein 2G; Short=LTP2G; AltName: Full=7 kDa lipid transfer protein 1; AltName: Full=Lipid transfer protein 2 isoform 1; Short=LTP2-1; Flags: Precursor	unconservative_chr6D_38701
76	TraesCS1D02G094700	-1.62111	down	-2.29871	down	3.52333	9.65	2.38042	--	1.70359	glutathione S-transferase 4-like [Aegilops tauschii subsp. tauschii]	unconservative_chr3A_15287
77	TraesCS4B02G021300	-1.26634	down	-2.29794	down	0.343333	0.8	0.246902	--	0.110988	predicted protein, partial [Hordeum vulgare subsp. vulgare]	unconservative_chr5A_27319
78	TraesCS4B02G242300	-2.22016	down	-2.29028	down	0.786667	1.95333	0.315729	--	0.315234	glucan endo-1,3-beta-glucosidase 3 [Aegilops tauschii subsp. tauschii]	unconservative_chr2B_11808
79	TraesCS5A02G531200	-2.66791	down	-2.28999	down	--	0.916667	0.10346	--	0.0833603	branched-chain-amino-acid aminotransferase 5, chloroplastic-like [Aegilops tauschii subsp. tauschii]	--
80	TraesCS7D02G484400	-10.1701	down	-2.28931	down	0.296667	0.946667	0	--	0.117778	zinc finger protein CONSTANS-LIKE 2-like [Aegilops tauschii subsp. tauschii]	unconservative_chr1B_5016
81	TraesCS2D02G287300	-1.14514	down	-2.2886	down	--	1.4	0.510456	--	0.328487	potassium transporter 1-like [Aegilops tauschii subsp. tauschii]	unconservative_chr1B_4788
82	TraesCS4A02G104300	-1.4376	down	-2.26446	down	0.56	3.52667	1.12696	--	0.810637	Protein IN2-1 [Triticum urartu]	--
83	TraesCS6A02G297500	-1.6721	down	-2.25456	down	6.18333	1.10333	0.263506	1.14081	0.240858	blue copper protein-like [Aegilops tauschii subsp. tauschii]	--
84	TraesCS1B02G184500	-3.50085	down	-2.25123	down	0.383333	1.34	0.0966457	--	0.331982	serine carboxypeptidase-like 51 [Aegilops tauschii subsp. tauschii]	unconservative_chr5A_27319
85	TraesCS3D02G019000	-2.76549	down	-2.23247	down	--	0.826667	0.153814	--	0.0960433	ABC transporter G family member 7 [Aegilops tauschii subsp. tauschii]	--
86	TraesCS5B02G202100	-2.83189	down	-2.20318	down	--	0.786667	0.0858763	--	0.119564	predicted protein [Hordeum vulgare subsp. vulgare]	--
87	TraesCS4B02G240700	-1.32401	down	-2.20274	down	4.86	31.29	9.47148	--	10.5278	predicted protein, partial [Hordeum vulgare subsp. vulgare]	unconservative_chr6B_35807
88	TraesCS3A02G316700	-1.69288	down	-2.18434	down	0.33	0.736667	0.245162	--	0.213606	Sphingosine kinase 1 [Triticum urartu]	--
89	TraesCS3B02G554300	-1.24205	down	-2.1785	down	1.29333	2.40667	0.76158	--	0.77157	protein CLT1, chloroplastic-like [Aegilops tauschii subsp. tauschii]	--
90	TraesCS4D02G346900	-1.42853	down	-2.17653	down	--	1.16333	0.462323	--	0.294549	probable low-specificity L-threonine aldolase 1 [Aegilops tauschii subsp. tauschii]	unconservative_chr2B_11808
91	TraesCS1B02G223300	-3.39401	down	-2.17309	down	21.72	2.26	0.146729	0.698566	0.138397	predicted protein [Hordeum vulgare subsp. vulgare]	unconservative_chr6B_35807
92	TraesCS5D02G354100	-2.34126	down	-2.16774	down	--	3.76667	0.559711	--	0.640831	Histone H, partial [Parasponia andersonii]	--
93	TraesCS3D02G484800	-1.47963	down	-2.16048	down	--	1.04	0.274406	--	0.148538	phytochromobilin:ferredoxin oxidoreductase, chloroplastic [Aegilops tauschii subsp. tauschii]	--
94	TraesCS2B02G426600	-2.1795	down	-2.14235	down	--	0.406667	0.065978	--	0.112004	subtilisin-like protease SBT1.5 [Aegilops tauschii subsp. tauschii]	unconservative_chr2D_13205
95	TraesCS5B02G448500	-2.98515	down	-2.12855	down	--	4.73	0.43417	1.00091	0.228305	RecName: Full=Histone H1	--
96	TraesCS5A02G382600	-2.95807	down	-2.12175	down	0.836667	2.03333	0.195134	--	0.2448	IAA1 protein [Triticum aestivum]	--
97	TraesCS3B02G417700	-3.19312	down	-2.1164	down	2.57333	0.41	0.030816	0.137269	0.0316483	1-phosphatidylinositol-3-phosphate 5-kinase FAB1B-like isoform X3 [Aegilops tauschii subsp. tauschii]	unconservative_chr1B_4788
98	TraesCS5D02G302600	-3.00308	down	-2.10923	down	0.0633333	1.68667	0.106977	--	0.445463	beta-glucosidase 31-like isoform X1 [Aegilops tauschii subsp. tauschii]	--
99	TraesCS3D02G520800	-1.28756	down	-2.1039	down	4.35	10.25	3.18092	--	2.53945	ATP synthase subunit 8 (mitochondrion) [Aegilops speltoides]	--
100	TraesCS7A02G354000	-1.58145	down	-2.10378	down	--	1.57333	0.389202	--	0.449608	berberine bridge enzyme-like 27 [Aegilops tauschii subsp. tauschii]	unconservative_chr7A_40952
101	TraesCS3A02G260200	-1.31193	down	-2.09934	down	1.23667	2.91667	0.919255	4.83121	1.144	chitinase 3 [Triticum aestivum]	unconservative_chr5A_27319
102	TraesCS2A02G577000	-2.11583	down	-2.08224	down	--	0.446667	0.0581713	--	0.131126	serine/threonine-protein kinase STY8-like [Aegilops tauschii subsp. tauschii]	--
103	TraesCS1A02G029800	-2.2441	down	-2.07723	down	7.61	1.76333	0.282516	0.35229	0.0824863	E3 ubiquitin-protein ligase RDUF1-like [Aegilops tauschii subsp. tauschii]	--
104	TraesCS6B02G375100	-2.36033	down	-2.07475	down	--	0.983333	0.112332	--	0.185154	predicted protein [Hordeum vulgare subsp. vulgare]	unconservative_chr7D_45156
105	TraesCS1B02G270100	-2.036	down	-2.04708	down	--	0.486667	0.154285	--	0.131555	beta-hexosaminidase 3-like [Aegilops tauschii subsp. tauschii]	--
106	TraesCS4D02G240400	-1.6509	down	-2.04375	down	1.62333	14.9567	3.76303	--	4.67919	predicted protein, partial [Hordeum vulgare subsp. vulgare]	unconservative_chr6B_35807
107	TraesCS2D02G284400	-1.62986	down	-2.03207	down	--	0.693333	0.17043	--	0.0996543	ATP synthase CF1 beta subunit (chloroplast) [Triticum monococcum]	--
108	TraesCS4B02G243500	-4.52355	down	-2.01575	down	1.80667	0.47	0.0109	--	0.066557	4B hexose transporter [Triticum aestivum]	unconservative_chr6B_36674
109	TraesCS2A02G145900	-1.23831	down	-2.01116	down	0.656667	2.63	0.835399	--	0.691515	harpin binding protein 1 [Triticum aestivum]	unconservative_chr1B_5016
110	TraesCS6A02G377900	-1.8458	down	-2.00958	down	--	1.16	0.261718	--	0.350641	ABC transporter I family member 19 [Triticum urartu]	--
111	TraesCS2D02G232000	-1.90663	down	-1.99993	down	--	0.73	0.134984	--	0.121193	protein MAIN-LIKE 1-like [Aegilops tauschii subsp. tauschii]	unconservative_chr6B_37822
112	TraesCS2D02G492700	-1.42928	down	-1.9879	down	--	4.96	1.21123	--	1.28385	protein RCC2 [Aegilops tauschii subsp. tauschii]	--
113	TraesCS1A02G149800	-1.16533	down	-1.96643	down	0.423333	1.50333	0.490019	--	0.521554	acyltransferase-like protein At1g54570, chloroplastic [Aegilops tauschii subsp. tauschii]	unconservative_chr6B_37822
114	TraesCS5D02G516500	-2.14174	down	-1.95361	down	0.796667	2.54667	0.473898	--	0.601559	predicted protein [Hordeum vulgare subsp. vulgare]	unconservative_chr5A_27319
115	TraesCS6B02G450000	-1.11977	down	-1.95001	down	--	11.3967	4.0292	--	4.07123	aquaporin PIP1-5-like [Aegilops tauschii subsp. tauschii]	--
116	TraesCS3A02G195600	-1.61139	down	-1.94082	down	--	5.06	1.87994	--	1.43389	probable protein phosphatase 2C 3 isoform X1 [Aegilops tauschii subsp. tauschii]	--
117	TraesCS1D02G079100	-1.11474	down	-1.93301	down	--	3.44	1.19489	--	0.951383	protein LNK4-like [Aegilops tauschii subsp. tauschii]	--
118	TraesCS7A02G552400	-1.7639	down	-1.90837	down	--	61.3467	13.8487	--	11.6638	RecName: Full=HMG1/2-like protein	unconservative_chr4D_25553
119	TraesCS3A02G040800	-1.82124	down	-1.89995	down	--	1.64	0.364052	2.77982	0.752684	basic 7S globulin-like [Aegilops tauschii subsp. tauschii]	--
120	TraesCS5B02G307800	-1.50189	down	-1.89531	down	--	0.9	0.273278	--	0.319923	serine carboxypeptidase-like 15 [Aegilops tauschii subsp. tauschii]	--
121	TraesCS3D02G429300	-1.79753	down	-1.89207	down	0.476667	2.25333	0.490075	--	0.53333	auxin-responsive protein SAUR66-like [Aegilops tauschii subsp. tauschii]	--
122	TraesCS2B02G336000	-2.70172	down	-1.88069	down	10.2633	3.97667	0.200452	1.19573	0.167225	esterase AGAP003155 [Aegilops tauschii subsp. tauschii]	unconservative_chr6B_37822
123	TraesCS6D02G003200	-1.95202	down	-1.87723	down	--	1.29	0.35236	--	0.275072	vacuolar amino acid transporter 1-like [Aegilops tauschii subsp. tauschii]	unconservative_chr1B_3748
124	TraesCS3B02G316500	-1.5094	down	-1.87211	down	1.61	3.43667	1.0334	--	0.86139	SNF1-related protein kinase catalytic subunit alpha KIN10 [Triticum urartu]	--
125	TraesCSU02G000300	-1.25814	down	-1.87068	down	26.4733	4.60333	1.49795	3.77683	1.05205	serine proteinase inhibitor-like allergen [Triticum aestivum]	--
126	TraesCS5B02G044500	-1.27048	down	-1.86868	down	--	4.78333	1.50488	--	1.32285	60S ribosomal protein L35-3-like [Aegilops tauschii subsp. tauschii]	--
127	TraesCS2B02G273700	-2.13193	down	-1.86647	down	--	1.07333	0.2032	--	0.379726	trafficking protein particle complex subunit 5-like isoform X1 [Aegilops tauschii subsp. tauschii]	--
128	TraesCS5B02G386800	-2.49816	down	-1.86182	down	--	1.44333	0.189648	--	0.29768	IAA1 protein [Triticum aestivum]	--
129	TraesCS5B02G318200	-1.09539	down	-1.85657	down	1.28667	6.26667	2.26613	--	2.02469	cytochrome P450 71A1-like [Aegilops tauschii subsp. tauschii]	unconservative_chr6D_38701
130	TraesCS3A02G241100	-1.01786	down	-1.83832	down	11.6867	1.89667	0.729933	1.33445	0.377512	Aspartic proteinase oryzasin-1 [Triticum urartu]	--
131	TraesCS6A02G220400	-1.41064	down	-1.83748	down	--	0.616667	0.175659	--	0.187775	ACT domain-containing protein ACR3 isoform X1 [Aegilops tauschii subsp. tauschii]	tae-miR9667-5p
132	TraesCS7D02G132100	-1.81165	down	-1.83503	down	--	0.713333	0.130259	--	0.0742177	fanconi-associated nuclease 1 homolog isoform X1 [Aegilops tauschii subsp. tauschii]	--
133	TraesCS4A02G486000	-2.90478	down	-1.82114	down	0.373333	1.04	0.10603	--	0.2058	sucrose:sucrose-1-fructosyltransferase [Triticum aestivum]	unconservative_chr2B_11808
134	TraesCS5D02G425200	-1.90606	down	-1.82071	down	--	16.4333	3.31703	--	4.35498	maturase K, partial (chloroplast) [Triticum timopheevii]	tae-miR1137a
135	TraesCS4B02G059300	-2.51742	down	-1.81375	down	29.2767	103.273	13.7234	--	19.095	RecName: Full=Glutathione S-transferase 1; AltName: Full=GST class-phi	unconservative_chr5A_27319
136	TraesCS5D02G204600	-2.34981	down	-1.8057	down	--	0.72	0.111984	--	0.12818	potassium transporter 23 [Aegilops tauschii subsp. tauschii]	--
137	TraesCS7D02G463000	-3.13976	down	-1.80139	down	--	1.37333	0.114247	--	0.2813	auxin response factor 13-like [Aegilops tauschii subsp. tauschii]	--
138	TraesCS7A02G250500	-1.28101	down	-1.79152	down	--	1.82	0.605291	--	0.47668	Chitinase-like protein 1 [Triticum urartu]	--
139	TraesCS7D02G168000	-1.83672	down	-1.78977	down	274.933	58.95	12.7495	23.3524	6.90643	alpha-amylase/trypsin inhibitor CM1 [Aegilops tauschii subsp. tauschii]	--
140	TraesCS1B02G134500	-2.19314	down	-1.78558	down	--	0.64	0.084541	--	0.0788927	PREDICTED: DNA-directed RNA polymerase III subunit 1-like [Brachypodium distachyon]	--
141	TraesCS3A02G188900	-1.68648	down	-1.7822	down	0.393333	2.54	0.71982	--	0.898166	crossover junction endonuclease MUS81-like isoform X1 [Aegilops tauschii subsp. tauschii]	--
142	TraesCS3A02G385500	-2.18568	down	-1.78035	down	3.3	1.03	0.112267	--	0.141969	1-phosphatidylinositol-3-phosphate 5-kinase FAB1B-like isoform X1 [Aegilops tauschii subsp. tauschii]	unconservative_chrUn_49129
143	TraesCS7A02G204500	-2.43199	down	-1.77933	down	0.616667	1.87	0.274055	--	0.401365	cellulase [Hordeum vulgare subsp. vulgare]	unconservative_chr6B_35807
144	TraesCSU02G137900	-1.53982	down	-1.77763	down	--	0.966667	0.257109	--	0.200944	beta tubulin 8 [Hordeum vulgare subsp. vulgare]	--
145	TraesCS2D02G117000	-1.51546	down	-1.77575	down	7.64667	1.56	0.417654	0.927707	0.271564	zinc finger CCCH domain-containing protein 2-like [Aegilops tauschii subsp. tauschii]	unconservative_chr2D_12029
146	TraesCS3D02G169400	-1.7861	down	-1.77339	down	--	2.37	0.532368	--	0.657846	ERI1 exoribonuclease 2-like [Aegilops tauschii subsp. tauschii]	unconservative_chr5A_26651
147	TraesCS2D02G561900	-1.78386	down	-1.77185	down	--	0.82	0.186468	--	0.161845	katanin p80 WD40 repeat-containing subunit B1 homolog [Aegilops tauschii subsp. tauschii]	--
148	TraesCS1A02G300200	-1.65995	down	-1.77168	down	--	2.35667	0.509888	--	0.283345	expansin-A4 [Aegilops tauschii subsp. tauschii]	unconservative_chr4D_25553
149	TraesCS4B02G241900	-1.5053	down	-1.77096	down	3.66333	1.09667	0.301012	--	0.229148	probable peroxygenase 3 [Aegilops tauschii subsp. tauschii]	--
150	TraesCS6A02G220200	-2.0559	down	-1.7688	down	--	2.28667	0.420842	--	0.595534	serine carboxypeptidase-like 34 [Aegilops tauschii subsp. tauschii]	--
151	TraesCS2A02G343500	-1.84752	down	-1.76868	down	0.553333	1.66333	0.372062	--	0.340818	aldose 1-epimerase-like [Aegilops tauschii subsp. tauschii]	unconservative_chr5A_25983
152	TraesCS2A02G362100	-2.00572	down	-1.75863	down	--	0.526667	0.104354	--	0.103128	DNA mismatch repair protein MSH1, mitochondrial isoform X1 [Aegilops tauschii subsp. tauschii]	unconservative_chr5A_25315
153	TraesCS4D02G148000	-1.70789	down	-1.75078	down	0.42	1.02667	0.200091	--	0.413018	F-box/LRR-repeat protein 4 isoform X1 [Aegilops tauschii subsp. tauschii]	--
154	TraesCS5D02G323400	-1.55152	down	-1.74067	down	0.76	3.20333	0.857635	--	0.64793	B-box zinc finger protein 18-like [Aegilops tauschii subsp. tauschii]	--
155	TraesCS3B02G121600	-1.72874	down	-1.73264	down	--	2.13333	0.478623	--	0.524783	cytochrome c biogenesis C (mitochondrion) [Oryza sativa Indica Group]	--
156	TraesCS7A02G153000	-1.30914	down	-1.72752	down	--	1.09333	0.42086	--	0.308519	putative UDP-sugar transporter DDB_G0278631 [Aegilops tauschii subsp. tauschii]	--
157	TraesCS1D02G000300	-1.12025	down	-1.72428	down	1056.44	131.523	46.8574	70.0564	21.7925	low-molecular-weight glutenin subunit [Triticum aestivum]	unconservative_chr6B_37823
158	TraesCS2A02G118100	-2.37177	down	-1.72371	down	4.36667	1.07667	0.158736	--	0.174971	zinc finger CCCH domain-containing protein 10-like [Aegilops tauschii subsp. tauschii]	unconservative_chr5A_27320
159	TraesCS5A02G245900	-1.36215	down	-1.72206	down	9.77333	2.95333	0.946781	--	0.489958	NAC domain-containing protein 92-like [Aegilops tauschii subsp. tauschii]	unconservative_chr6B_35808
160	TraesCS2B02G077100	-1.40536	down	-1.71948	down	--	4.01333	1.14984	1.36662	0.419934	heavy metal-associated isoprenylated plant protein 27-like [Aegilops tauschii subsp. tauschii]	--
161	TraesCS1D02G312800	-1.03289	down	-1.71538	down	4.22	1.61	0.607861	--	0.332967	putative glucan endo-1,3-beta-glucosidase GVI isoform X1 [Aegilops tauschii subsp. tauschii]	--
162	TraesCS3A02G132700	-1.96502	down	-1.70801	down	5.99333	18.6567	3.62174	--	3.95829	heme-binding protein 2-like [Aegilops tauschii subsp. tauschii]	--
163	TraesCS4B02G191000	-1.51253	down	-1.70746	down	--	2.62333	0.695272	--	0.492341	predicted protein, partial [Hordeum vulgare subsp. vulgare]	--
164	TraesCS1D02G211700	-2.47219	down	-1.70618	down	--	1.08333	0.125928	--	0.194247	branched-chain-amino-acid aminotransferase 5, chloroplastic-like [Aegilops tauschii subsp. tauschii]	--
165	TraesCS7D02G246400	-1.57816	down	-1.69903	down	--	1.04333	0.275201	--	0.371534	beta-1,3-galactosyltransferase 7-like [Aegilops tauschii subsp. tauschii]	--
166	TraesCS3D02G326800	-1.32033	down	-1.69233	down	--	1	0.303111	--	0.419929	DNA-directed RNA polymerases II and IV subunit 5A [Aegilops tauschii subsp. tauschii]	unconservative_chr4D_25554
167	TraesCS2B02G248100	-1.20195	down	-1.69219	down	8.50667	17.87	5.95527	--	4.37341	reactive Intermediate Deaminase A, chloroplastic [Aegilops tauschii subsp. tauschii]	--
168	TraesCS2B02G576100	-1.95302	down	-1.68228	down	--	11.4933	2.27639	--	2.56903	Calreticulin [Triticum urartu]	unconservative_chr5A_27300
169	TraesCS6D02G141300	-1.92343	down	-1.66969	down	--	1.16	0.253734	--	0.311114	FGGY carbohydrate kinase domain-containing protein-like isoform X1 [Aegilops tauschii subsp. tauschii]	unconservative_chr5A_27956
170	TraesCS5A02G305100	-1.18292	down	-1.669	down	1.75667	8.29	2.77741	--	2.17595	UDP-glycosyltransferase 74E1-like [Aegilops tauschii subsp. tauschii]	unconservative_chr5A_27319
171	TraesCS1A02G258800	-1.75069	down	-1.6644	down	3.66667	1.46	0.313845	--	0.297946	tubulin beta-6 chain [Zea mays]	unconservative_chrUn_49130
172	TraesCS6A02G191500	-1.44778	down	-1.66396	down	--	3.34333	0.801574	--	0.884492	peroxisomal membrane protein PMP22-like [Aegilops tauschii subsp. tauschii]	--
173	TraesCS7A02G334900	-1.36471	down	-1.661	down	0.323333	1.30333	0.374171	--	0.377231	nicotianamine aminotransferase B-like [Aegilops tauschii subsp. tauschii]	unconservative_chr5A_26652
174	TraesCS6A02G272300	-1.54383	down	-1.66051	down	2.74	5.69333	1.53046	--	1.5451	soluble inorganic pyrophosphatase [Aegilops tauschii subsp. tauschii]	--
175	TraesCS3B02G390100	-1.47652	down	-1.65781	down	1.17667	4.55	1.25611	--	1.44864	PREDICTED: histone H2B.5 [Brachypodium distachyon]	--
176	TraesCS5A02G522600	-1.42295	down	-1.65709	down	1.48333	3.56667	0.948164	--	0.950621	L-allo-threonine aldolase [Triticum urartu]	unconservative_chr5A_27320
177	TraesCS2A02G422500	-1.11461	down	-1.64953	down	--	3.43	1.09536	--	0.853711	peroxisomal 2,4-dienoyl-CoA reductase [Aegilops tauschii subsp. tauschii]	--
178	TraesCS5D02G485000	-1.16971	down	-1.64442	down	0.0133333	0.643333	0.220253	--	0.246699	SART-1 family protein DOT2 [Aegilops tauschii subsp. tauschii]	--
179	TraesCS3D02G228600	-1.66257	down	-1.64074	down	--	0.896667	0.290631	--	0.269573	probable protein ABIL1 isoform X1 [Aegilops tauschii subsp. tauschii]	--
180	TraesCS5A02G463400	-1.84125	down	-1.63967	down	--	1.19	0.244447	--	0.313686	predicted protein, partial [Hordeum vulgare subsp. vulgare]	--
181	TraesCS5A02G048500	-1.4064	down	-1.63842	down	0.526667	1.07667	0.398728	--	0.324683	stomatal closure-related actin-binding protein 1-like [Aegilops tauschii subsp. tauschii]	unconservative_chr5A_26652
182	TraesCS6D02G280900	-2.1453	down	-1.63413	down	--	2.48667	0.430864	--	0.698973	PLAT domain-containing protein 3-like [Aegilops tauschii subsp. tauschii]	--
183	TraesCS7D02G438100	-2.26529	down	-1.62949	down	--	1.42667	0.235515	--	0.222542	external alternative NAD(P)H-ubiquinone oxidoreductase B1, mitochondrial [Aegilops tauschii subsp. tauschii]	unconservative_chr1B_5017
184	TraesCS2D02G407600	-1.38186	down	-1.62564	down	--	0.946667	0.279256	--	0.346172	cis-zeatin O-glucosyltransferase 2-like [Aegilops tauschii subsp. tauschii]	unconservative_chr6D_38702
185	TraesCS1D02G000200	-1.01485	down	-1.61298	down	1299.67	138.737	53.2688	69.0126	23.0036	LMW-GS [Triticum aestivum]	unconservative_chr3A_15288
186	TraesCS3D02G149000	-1.70827	down	-1.60009	down	6.90667	22.3567	5.25346	--	5.69907	heme-binding protein 2-like [Aegilops tauschii subsp. tauschii]	unconservative_chr5A_27320
187	TraesCS4D02G158800	-1.13191	down	-1.59953	down	--	0.996667	0.316693	--	0.373102	kinesin-like protein KIN-7L [Aegilops tauschii subsp. tauschii]	unconservative_chr2B_11809
188	TraesCS7D02G449400	-1.54255	down	-1.594	down	0.223333	1.62333	0.427517	--	0.520363	protein NRT1/ PTR FAMILY 5.1-like [Aegilops tauschii subsp. tauschii]	--
189	TraesCS7A02G093700	-2.06492	down	-1.59103	down	--	0.733333	0.0940063	--	0.163738	probable acyl-activating enzyme 18, peroxisomal isoform X2 [Aegilops tauschii subsp. tauschii]	unconservative_chr1B_4560
190	TraesCS2D02G339600	-1.65926	down	-1.59011	down	2.98667	7.3	1.78337	--	1.82188	peptide methionine sulfoxide reductase A2-1 [Aegilops tauschii subsp. tauschii]	unconservative_chr1B_4332
191	TraesCS4B02G208500	-1.0934	down	-1.58353	down	--	2.26667	0.686919	--	0.62968	protein FAR-RED ELONGATED HYPOCOTYL 1-like isoform X2 [Aegilops tauschii subsp. tauschii]	--
192	TraesCS5D02G470300	-3.56158	down	-1.56904	down	--	1.64	0.107245	--	0.510277	chaperonin-like RbcX protein 2, chloroplastic [Aegilops tauschii subsp. tauschii]	--
193	TraesCS7D02G323900	-1.05687	down	-1.5641	down	1.8	14.4	5.34936	--	5.68041	NDR1/HIN1-like protein 12 [Aegilops tauschii subsp. tauschii]	unconservative_chr5A_27320
194	TraesCS6D02G260900	-1.28988	down	-1.564	down	0.0133333	1.46	0.443871	--	0.313946	fatty acid desaturase DES2-like [Aegilops tauschii subsp. tauschii]	--
195	TraesCS2D02G294000	-1.1761	down	-1.55949	down	--	3.19667	1.05667	--	0.980716	glycine-rich RNA-binding protein 4, mitochondrial-like [Aegilops tauschii subsp. tauschii]	--
196	TraesCS7D02G464300	-1.21165	down	-1.55678	down	--	12.28	4.074	--	5.14733	ATP synthase subunit 8 (mitochondrion) [Aegilops speltoides]	unconservative_chr6B_35808
197	TraesCS4A02G218100	-1.12131	down	-1.55551	down	--	1.34667	0.524931	--	0.552265	MLO-like protein 4 [Aegilops tauschii subsp. tauschii]	--
198	TraesCS5A02G177700	-3.1	down	-1.5492	down	--	0.513333	0.0323617	--	0.139335	predicted protein [Hordeum vulgare subsp. vulgare]	--
199	TraesCS4A02G321500	-1.28393	down	-1.54803	down	--	2.25	0.881929	--	0.504015	fructan exohydrolase [Triticum aestivum]	unconservative_chr2B_11809
200	TraesCS7D02G463200	-1.7629	down	-1.54034	down	--	1.36333	0.260554	--	0.415691	40S ribosomal protein S15a-5-like [Aegilops tauschii subsp. tauschii]	unconservative_chr6B_35808
201	TraesCS2D02G312700	-1.16271	down	-1.53026	down	--	11.8967	4.01254	--	3.59852	probable signal peptidase complex subunit 2 [Aegilops tauschii subsp. tauschii]	--
202	TraesCS3B02G188200	-1.65693	down	-1.51932	down	--	9.86667	2.54847	--	4.19136	Ycf68 (chloroplast) [Stipa lipskyi]	--
203	TraesCS4A02G175600	-1.99829	down	-1.51154	down	49.7933	4.3	0.787695	1.75487	0.626517	metallothionein-like protein 1 [Aegilops tauschii subsp. tauschii]	unconservative_chr2D_13206
204	TraesCS3D02G133100	-1.15939	down	-1.50325	down	--	4.24	1.46686	--	1.63919	RecName: Full=Glutathione S-transferase 1; AltName: Full=GST class-phi	--
205	TraesCS5A02G418200	-1.1728	down	-1.49798	down	--	1.93667	0.715314	--	0.599665	reticulon-like protein B8 [Aegilops tauschii subsp. tauschii]	--
206	TraesCS4B02G307300	-1.54221	down	-1.48882	down	--	1.22	0.300372	--	0.223387	Transportin-1 [Triticum urartu]	unconservative_chr1B_4789
207	TraesCS2D02G368300	-1.73732	down	-1.48427	down	--	4.46667	1.03469	--	1.2956	elicitor-responsive protein 3-like [Aegilops tauschii subsp. tauschii]	--
208	TraesCS5A02G354900	-1.55553	down	-1.48044	down	1.71	6.20333	1.63276	--	2.04043	mitochondrial phosphate carrier protein 1, mitochondrial [Aegilops tauschii subsp. tauschii]	--
209	TraesCS2A02G375400	-1.70816	down	-1.47776	down	--	284.747	67.3437	--	50.5031	endogenous alpha-amylase/subtilisin inhibitor [Aegilops tauschii subsp. tauschii]	unconservative_chr7A_40953
210	TraesCS2D02G426500	-1.19264	down	-1.47771	down	--	1.78	0.559398	--	0.41377	organic cation/carnitine transporter 7 isoform X1 [Aegilops tauschii subsp. tauschii]	unconservative_chr5A_27320
211	TraesCS5D02G484900	-1.22324	down	-1.47515	down	0.926667	43.89	14.441	--	19.777	indole-2-monooxygenase-like isoform X1 [Aegilops tauschii subsp. tauschii]	--
212	TraesCS6D02G235900	-2.03509	down	-1.47192	down	--	0.966667	0.154504	--	0.278256	protein argonaute 1A-like isoform X1 [Aegilops tauschii subsp. tauschii]	--
213	TraesCS1D02G309200	-2.16998	down	-1.47156	down	--	5.95	1.04424	--	1.15026	tubulin beta-5 chain [Aegilops tauschii subsp. tauschii]	unconservative_chr7D_45157
214	TraesCS7B02G078200	-1.97221	down	-1.47149	down	--	1.72667	0.312674	--	0.813711	chaperonin-like RBCX protein 1, chloroplastic [Aegilops tauschii subsp. tauschii]	--
215	TraesCS5D02G324700	-2.15342	down	-1.4701	down	--	3.09333	0.53721	--	0.667042	dolichol-phosphate mannosyltransferase subunit 1-like [Aegilops tauschii subsp. tauschii]	unconservative_chr6B_35808
216	TraesCS7B02G140600	-1.71105	down	-1.46673	down	--	0.783333	0.382788	--	0.317301	Chitinase-like protein 1 [Triticum urartu]	--
217	TraesCS2D02G461100	-2.15564	down	-1.46203	down	0.756667	8.44	1.45488	--	2.47492	predicted protein, partial [Hordeum vulgare subsp. vulgare]	unconservative_chr6B_36675
218	TraesCSU02G122200	-1.16222	down	-1.4569	down	42.41	116.537	40.2891	--	42.0385	dehydrin Rab15-like [Aegilops tauschii subsp. tauschii]	unconservative_chr1B_5017
219	TraesCS2A02G517100	-2.16429	down	-1.45385	down	3.01333	1.27667	0.211196	0.422314	0.122447	protein TSS-like [Aegilops tauschii subsp. tauschii]	--
220	TraesCS2D02G196900	-1.49305	down	-1.45295	down	--	0.736667	0.186677	--	0.249705	probable amino-acid acetyltransferase NAGS2, chloroplastic isoform X1 [Aegilops tauschii subsp. tauschii]	unconservative_chr6B_37823
221	TraesCS4D02G137000	-2.32224	down	-1.45267	down	74.61	16.4367	2.47434	3.57099	1.32994	metallothionein-like protein 1 [Aegilops tauschii subsp. tauschii]	--
222	TraesCS3A02G420300	-1.82611	down	-1.45209	down	0.33	1.05667	0.174674	--	0.315235	tyrosine-protein kinase HCK-like [Aegilops tauschii subsp. tauschii]	unconservative_chr6B_37823
223	TraesCS7D02G379300	-1.0515	down	-1.44094	down	--	1.02667	0.290888	--	0.482928	MLO-like protein 13 isoform X1 [Aegilops tauschii subsp. tauschii]	unconservative_chr5A_27320
224	TraesCS5B02G253500	-2.56602	down	-1.4392	down	--	1.01	0.182053	--	0.319702	putative F-box only protein 9 [Aegilops tauschii subsp. tauschii]	--
225	TraesCS2A02G218900	-1.02409	down	-1.43862	down	--	1.24	0.405446	--	0.264995	Tyrosyl-DNA phosphodiesterase 1 [Triticum urartu]	--
226	TraesCS5D02G509800	-1.49286	down	-1.43775	down	--	5.52667	1.50511	--	0.915719	elongation factor 2-like [Aegilops tauschii subsp. tauschii]	--
227	TraesCS1B02G295500	-1.17582	down	-1.43443	down	--	5.14	1.83149	--	1.87927	coatomer subunit zeta-1 [Aegilops tauschii subsp. tauschii]	unconservative_chr4D_25554
228	TraesCS6B02G232500	-1.3857	down	-1.43353	down	--	2.78	0.813492	--	1.38518	ccmFC, partial (mitochondrion) [Triticum aestivum]	--
229	TraesCS6B02G261700	-1.81939	down	-1.43014	down	--	2.11667	0.46078	--	0.478448	serine carboxypeptidase-like 34 [Aegilops tauschii subsp. tauschii]	--
230	TraesCS7A02G155000	-1.43052	down	-1.42942	down	0.146667	0.926667	0.263208	--	0.296884	cytochrome P450 709B1-like [Aegilops tauschii subsp. tauschii]	--
231	TraesCS7A02G256500	-1.19156	down	-1.42054	down	2.96333	6.86	2.28164	--	1.66267	E3 ubiquitin-protein ligase RNF4-like [Aegilops tauschii subsp. tauschii]	unconservative_chr6B_37823
232	TraesCS2B02G575300	-1.37025	down	-1.41441	down	--	0.99	0.249251	--	0.311502	predicted protein [Hordeum vulgare subsp. vulgare]	unconservative_chr1B_3749
233	TraesCS7D02G241200	-1.17163	down	-1.40966	down	--	1.36	0.530642	--	0.543005	sodium/hydrogen exchanger 6-like isoform X2 [Aegilops tauschii subsp. tauschii]	--
234	TraesCS1A02G249700	-1.39473	down	-1.40897	down	13.14	56.57	16.5277	--	14.6104	endo-1,3;1,4-beta-D-glucanase-like [Aegilops tauschii subsp. tauschii]	--
235	TraesCS3B02G347000	-1.04159	down	-1.4089	down	0.35	1.01333	0.741489	--	0.519289	inositol hexakisphosphate and diphosphoinositol-pentakisphosphate kinase 2-like isoform X1 [Aegilops tauschii subsp. tauschii]	--
236	TraesCS5B02G516400	-1.4791	down	-1.40815	down	--	5.90333	1.57143	--	2.00326	glycine-rich RNA-binding protein RZ1A-like [Aegilops tauschii subsp. tauschii]	--
237	TraesCS4B02G107200	-1.74786	down	-1.39887	down	--	3.12667	0.757491	--	0.807906	pyruvate kinase 1, cytosolic-like [Aegilops tauschii subsp. tauschii]	--
238	TraesCS4B02G297000	-1.25013	down	-1.3924	down	7.07	2.56333	0.814535	--	0.59102	protein TIFY 11c-like [Aegilops tauschii subsp. tauschii]	unconservative_chr6D_38702
239	TraesCS2A02G517200	-1.10785	down	-1.39198	down	--	1.48667	0.660848	--	0.641086	synaptotagmin-5-like isoform X1 [Aegilops tauschii subsp. tauschii]	--
240	TraesCS2D02G155700	-1.09714	down	-1.37145	down	--	1.48667	0.491822	--	0.564467	CBL-interacting protein kinase 21-like [Aegilops tauschii subsp. tauschii]	tae-miR9667-6p
241	TraesCS2D02G205500	-1.70053	down	-1.3704	down	--	1.20667	0.258384	--	0.18391	disease resistance protein RPM1-like [Aegilops tauschii subsp. tauschii]	--
242	TraesCS5A02G534300	-1.73663	down	-1.3669	down	--	1.27667	0.291182	--	0.375128	beta tubulin 8 [Hordeum vulgare subsp. vulgare]	unconservative_chr2B_11809
243	TraesCS6D02G174600	-1.04912	down	-1.35558	down	--	2.35	0.735667	--	0.775669	peroxisomal membrane protein PMP22-like [Aegilops tauschii subsp. tauschii]	tae-miR1138a
244	TraesCS7B02G262100	-1.36561	down	-1.35017	down	--	2.99333	0.843968	--	0.73077	predicted protein [Hordeum vulgare subsp. vulgare]	unconservative_chr5A_27320
245	TraesCS2B02G487300	-1.45723	down	-1.34582	down	--	108.777	29.7888	--	53.7792	ribosomal protein S14 (chloroplast) [Triticum aestivum]	--
246	TraesCS7D02G061500	-1.4204	down	-1.34423	down	--	5.57	1.58294	--	1.3687	histone H3.3 isoform X1 [Cucurbita maxima]	--
247	TraesCS5B02G243900	-1.12329	down	-1.34057	down	--	4.65	1.69913	--	1.18578	cyclin-D4-1-like [Aegilops tauschii subsp. tauschii]	--
248	TraesCS7D02G538400	-1.49929	down	-1.33959	down	--	47.5367	13.0811	--	12.0005	HMG1/2-like protein isoform X2 [Aegilops tauschii subsp. tauschii]	--
249	TraesCS4D02G356800	-1.37662	down	-1.33624	down	0.163333	1.24	0.419448	--	0.541936	protein PAIR1-like [Aegilops tauschii subsp. tauschii]	--
250	TraesCS7A02G229400	-1.57885	down	-1.33124	down	28.6833	3.99667	1.02785	1.68879	0.684343	protein MOTHER of FT and TFL1 homolog 1-like [Aegilops tauschii subsp. tauschii]	--
251	TraesCS4D02G195400	-1.28112	down	-1.32698	down	--	1.23	0.75637	--	1.1258	phosphoinositide phosphatase SAC8 isoform X8 [Aegilops tauschii subsp. tauschii]	unconservative_chrUn_49130
252	TraesCS1B02G418400	-1.12142	down	-1.32567	down	--	5.90333	2.05017	--	2.23559	auxin-responsive protein IAA19-like [Aegilops tauschii subsp. tauschii]	unconservative_chr6B_35808
253	TraesCS3D02G177100	-1.21752	down	-1.32562	down	--	3.93667	1.32098	--	1.31845	MFS18 protein-like [Aegilops tauschii subsp. tauschii]	--
254	TraesCS5D02G240100	-1.75018	down	-1.324	down	--	1.41667	0.344569	--	0.368637	probable potassium transporter 17 [Aegilops tauschii subsp. tauschii]	unconservative_chr2D_12030
255	TraesCS6B02G330700	-1.65664	down	-1.32081	down	--	6.3	1.57134	--	1.61744	PLAT domain-containing protein 3-like [Aegilops tauschii subsp. tauschii]	unconservative_chr5A_26652
256	TraesCS1B02G340300	-1.16803	down	-1.31898	down	--	3.56333	1.20396	--	1.24215	NADH dehydrogenase [ubiquinone] flavoprotein 2, mitochondrial [Aegilops tauschii subsp. tauschii]	--
257	TraesCS7D02G101600	-1.13411	down	-1.318	down	--	6.17667	2.30243	--	1.97674	gamma carbonic anhydrase 1, mitochondrial-like [Aegilops tauschii subsp. tauschii]	unconservative_chr4D_25554
258	TraesCS7A02G549100	-2.07512	down	-1.3153	down	9.21333	2.18667	0.386833	--	0.351042	starch branching enzyme I [Triticum aestivum]	--
259	TraesCS5D02G010200	-1.92548	down	-1.3152	down	--	3.78333	0.766834	--	0.922453	ribulose-1,5-bisphosphate carboxylase/oxygenase large subunit (chloroplast) [Triticum monococcum]	--
260	TraesCS1D02G379800	-1.79851	down	-1.31378	down	--	1.77667	0.390546	--	0.406047	lipid phosphate phosphatase 2-like [Aegilops tauschii subsp. tauschii]	unconservative_chr5A_24647
261	TraesCS7B02G153900	-1.95642	down	-1.31311	down	--	1.83	0.362107	0.645715	0.264068	UDP-glucuronate 4-epimerase 6-like [Aegilops tauschii subsp. tauschii]	unconservative_chr5A_23979
262	TraesCS5A02G263500	-2.09337	down	-1.31136	down	19.5333	7.38333	1.31355	2.17705	0.895064	zinc finger A20 and AN1 domain-containing stress-associated protein 1 [Aegilops tauschii subsp. tauschii]	--
263	TraesCS5B02G083300	-1.33314	down	-1.31093	down	1.36667	4.40333	1.405	--	1.77806	predicted protein, partial [Hordeum vulgare subsp. vulgare]	--
264	TraesCS2A02G095700	-1.07565	down	-1.30373	down	--	8.91333	3.24862	--	3.01015	nicotianamine synthase [Triticum aestivum]	--
265	TraesCS1A02G075000	-1.25909	down	-1.30268	down	1.85	0.816667	0.316311	--	0.543552	long chain acyl-CoA synthetase 1 [Aegilops tauschii subsp. tauschii]	--
266	TraesCS4D02G241500	-1.38302	down	-1.30245	down	--	11.5433	3.4249	--	3.96894	probable peroxygenase 3 [Aegilops tauschii subsp. tauschii]	unconservative_chr6B_37824
267	TraesCS6D02G381300	-1.14065	down	-1.30196	down	--	13.0633	4.54415	--	4.41944	predicted protein [Hordeum vulgare subsp. vulgare]	unconservative_chr5A_27321
268	TraesCS7D02G216500	-1.3868	down	-1.30164	down	--	2.58667	0.916199	--	1.12817	DNA repair protein RAD4 [Aegilops tauschii subsp. tauschii]	unconservative_chr6B_35809
269	TraesCS4B02G324100	-1.69312	down	-1.29607	down	--	11.65	2.77486	--	3.03027	defensin Ec-AMP-D2-like [Aegilops tauschii subsp. tauschii]	--
270	TraesCS4A02G192900	-1.4622	down	-1.29555	down	0.476667	2.02333	0.58945	--	0.718933	root phototropism protein 2 [Aegilops tauschii subsp. tauschii]	--
271	TraesCS7D02G190100	-1.51657	down	-1.29334	down	0.47	2.32667	0.730181	--	0.600477	starch synthase II-D [Triticum aestivum]	--
272	TraesCS2D02G546500	-1.59335	down	-1.29265	down	--	6.64667	1.72285	--	1.81119	calreticulin-like protein [Triticum aestivum]	--
273	TraesCS5A02G421700	-1.32982	down	-1.29096	down	--	1.10667	0.300234	--	0.358475	E3 ubiquitin-protein ligase MIEL1-like isoform X1 [Aegilops tauschii subsp. tauschii]	--
274	TraesCS5A02G008700	-2.35939	down	-1.29025	down	1.14667	3.45667	0.522875	--	0.593624	P450 [Triticum aestivum]	--
275	TraesCS1A02G187300	-1.69241	down	-1.28986	down	--	2.67667	0.642522	--	0.673217	subtilisin-like protease SBT1.7 [Aegilops tauschii subsp. tauschii]	unconservative_chr4D_25555
276	TraesCS4B02G115200	-1.98386	down	-1.28883	down	--	1.63667	0.311201	--	0.528489	exocyst complex component EXO70A1-like [Aegilops tauschii subsp. tauschii]	--
277	TraesCS6A02G184800	-1.19677	down	-1.28874	down	--	2.58333	0.841541	--	0.993111	NADH-plastoquinone oxidoreductase subunit 2 (plastid) [Plukenetia volubilis]	unconservative_chr5A_27300
278	TraesCS3A02G206100	-1.0667	down	-1.28626	down	--	12.34	4.53945	--	4.04744	heavy metal-associated isoprenylated plant protein 20-like [Aegilops tauschii subsp. tauschii]	unconservative_chr5A_27956
279	TraesCS1D02G177400	-1.69922	down	-1.28562	down	5.51	2.13667	0.467988	0.791981	0.349253	actin-2 [Aegilops tauschii subsp. tauschii]	unconservative_chr5A_27319
280	TraesCS5D02G072600	-1.63164	down	-1.28213	down	--	1.08	0.308065	--	0.317911	tRNA(His) guanylyltransferase 2-like isoform X2 [Aegilops tauschii subsp. tauschii]	unconservative_chrUn_49131
281	TraesCS1D02G365600	-1.24381	down	-1.27195	down	--	3.28667	1.02387	--	1.25477	flap endonuclease 1-A [Aegilops tauschii subsp. tauschii]	--
282	TraesCS5B02G258900	-2.723	down	-1.27127	down	--	130.723	15.0691	31.4833	13.2464	heat shock protein 90 [Triticum aestivum]	unconservative_chr5A_26653
283	TraesCS1D02G077600	-1.24071	down	-1.27122	down	--	1.51	0.626552	--	0.681563	long chain acyl-CoA synthetase 1 [Aegilops tauschii subsp. tauschii]	--
284	TraesCS5A02G415400	-1.62031	down	-1.26724	down	--	33.8533	8.44752	--	15.0576	Elongation factor 1-alpha [Triticum urartu]	--
285	TraesCS2D02G385000	-1.09833	down	-1.26661	down	0.496667	1.39667	0.487175	--	0.433306	kinesin-like protein KIN-7F [Aegilops tauschii subsp. tauschii]	unconservative_chr5A_27321
286	TraesCS3D02G365600	-1.02086	down	-1.26518	down	--	53.9433	19.4014	--	18.9823	60S ribosomal protein L10a-like [Aegilops tauschii subsp. tauschii]	--
287	TraesCS1B02G295600	-1.0614	down	-1.26282	down	--	14.5533	4.77997	--	4.92286	PREDICTED: ras-related protein RABE1c [Brachypodium distachyon]	--
288	TraesCS4D02G264800	-1.31582	down	-1.25841	down	--	6.39	1.84283	--	2.51148	probable ribosome-binding factor A, chloroplastic [Aegilops tauschii subsp. tauschii]	--
289	TraesCS2B02G611000	-1.42362	down	-1.25807	down	--	2.09333	0.591858	--	0.504132	predicted protein [Hordeum vulgare subsp. vulgare]	--
290	TraesCS4A02G249200	-1.17908	down	-1.25561	down	--	2.51333	0.901968	--	1.19652	E3 ubiquitin-protein ligase MIEL1-like [Aegilops tauschii subsp. tauschii]	unconservative_chr5A_26653
291	TraesCS3D02G133200	-1.09056	down	-1.25285	down	--	3.41667	1.22677	--	1.2754	RecName: Full=Glutathione S-transferase 1; AltName: Full=GST class-phi	--
292	TraesCSU02G269100	-1.90573	down	-1.25239	down	86.0033	20.3933	4.18939	--	6.71004	photosystem II protein H (chloroplast) [Agrostis stolonifera]	unconservative_chr1B_5018
293	TraesCS1D02G443100	-1.12328	down	-1.25178	down	--	1.72667	0.602333	--	0.472874	probable receptor-like protein kinase At2g42960 [Aegilops tauschii subsp. tauschii]	unconservative_chr6D_38703
294	TraesCS1A02G173100	-1.49807	down	-1.25178	down	--	3.34	0.894852	--	1.10805	glutamyl tRNA reductase [Triticum aestivum]	unconservative_chr3A_15289
295	TraesCS7B02G183300	-1.27292	down	-1.25048	down	--	8.33	2.65105	--	2.44065	plastid ADP-glucose pyrophosphorylase small subunit [Triticum aestivum]	unconservative_chr5A_27321
296	TraesCS3A02G303200	-1.76005	down	-1.24573	down	--	5.36333	1.23601	--	1.80454	UDP-arabinopyranose mutase 1-like [Aegilops tauschii subsp. tauschii]	unconservative_chr2B_11810
297	TraesCS1D02G324200	-1.12594	down	-1.24561	down	--	9.94333	3.44695	--	3.2315	sulfite reductase [ferredoxin], chloroplastic [Aegilops tauschii subsp. tauschii]	--
298	TraesCS1D02G405700	-2.60742	down	-1.24095	down	244.437	59.7833	7.61601	13.3331	5.78671	alpha-2-purothionin [Aegilops tauschii subsp. tauschii]	unconservative_chr1B_4104
299	TraesCS1B02G446300	-1.39307	down	-1.23819	down	1.72667	3.75333	1.10518	--	1.0136	sterol C-14 reductase [Triticum aestivum]	unconservative_chr1B_3876
300	TraesCS3D02G004100	-1.06653	down	-1.23784	down	1.88667	5.07667	1.84189	--	1.91789	protein MOTHER of FT and TFL1 homolog 2-like [Aegilops tauschii subsp. tauschii]	--
301	TraesCS3D02G277900	-1.66562	down	-1.23354	down	--	0.873333	0.236872	--	0.373441	mitochondrial-processing peptidase subunit alpha-like isoform X1 [Aegilops tauschii subsp. tauschii]	--
302	TraesCS1B02G320800	-2.96999	down	-1.233	down	--	6.13333	0.609085	2.28979	0.986351	tubulin beta-5 chain [Aegilops tauschii subsp. tauschii]	unconservative_chr5A_27321
303	TraesCS4B02G375200	-1.06925	down	-1.22954	down	1.78667	7.2	2.57489	--	2.20616	expansin-B4-like [Aegilops tauschii subsp. tauschii]	--
304	TraesCS5B02G517900	-1.40783	down	-1.22753	down	--	4.22333	1.14049	--	1.15049	nicotinate phosphoribosyltransferase 1-like isoform X2 [Aegilops tauschii subsp. tauschii]	--
305	TraesCS5B02G131700	-1.13936	down	-1.22086	down	--	3.91667	1.37349	--	1.64251	R3H domain-containing protein 4 [Aegilops tauschii subsp. tauschii]	unconservative_chr6B_35809
306	TraesCS1D02G262300	-1.03242	down	-1.20744	down	--	20.3267	7.4409	--	7.56778	protein root UVB sensitive 6-like [Aegilops tauschii subsp. tauschii]	--
307	TraesCS4A02G356100	-1.37754	down	-1.20613	down	--	2.07	0.598384	--	0.526978	actin-3 [Aegilops tauschii subsp. tauschii]	--
308	TraesCS7D02G306600	-1.43845	down	-1.19943	down	--	169.417	47.8634	--	49.7268	predicted protein [Hordeum vulgare subsp. vulgare]	unconservative_chr2B_11810
309	TraesCSU02G255529	-1.81996	down	-1.19807	down	340.887	30.27	6.75773	8.6977	3.85822	alpha-gliadin, partial [Triticum compactum]	unconservative_chr6B_35809
310	TraesCS6A02G101800	-1.82178	down	-1.19637	down	28.3567	11.2867	2.47845	--	2.63629	calnexin homolog [Aegilops tauschii subsp. tauschii]	--
311	TraesCS1B02G442000	-1.23119	down	-1.19523	down	--	2.08333	0.747083	--	0.687703	CCAAT-binding transcription factor A [Triticum aestivum]	--
312	TraesCS7A02G280800	-1.54441	down	-1.18739	down	--	2.18	0.584517	--	0.803727	protein HESO1-like [Aegilops tauschii subsp. tauschii]	unconservative_chr2D_13207
313	TraesCS2A02G427600	-1.39632	down	-1.18407	down	--	1.33	0.422698	--	0.662083	methionine aminopeptidase 1B, chloroplastic [Aegilops tauschii subsp. tauschii]	--
314	TraesCS5B02G408100	-1.05577	down	-1.18205	down	0.7	1.42667	0.504135	--	0.615193	thioredoxin-like protein HCF164, chloroplastic [Aegilops tauschii subsp. tauschii]	--
315	TraesCS4B02G059100	-1.03886	down	-1.17866	down	5.29333	15.63	5.80898	--	7.3168	RecName: Full=Glutathione S-transferase 2; AltName: Full=GST class-phi	unconservative_chr1B_4790
316	TraesCS5D02G025100	-1.83668	down	-1.17302	down	--	1.29	0.275918	--	0.447734	PI-PLC X domain-containing protein At5g67130-like [Aegilops tauschii subsp. tauschii]	--
317	TraesCS2B02G389100	-1.33863	down	-1.16519	down	--	2.22333	0.665292	--	0.71494	elicitor responsive gene 3 [Triticum aestivum]	--
318	TraesCS3A02G093900	-1.65493	down	-1.16189	down	--	9.37667	2.22144	--	2.0924	Subtilisin-chymotrypsin inhibitor-2A [Triticum urartu]	unconservative_chr7A_40954
319	TraesCS7B02G272500	-1.04517	down	-1.16164	down	--	11.26	4.26366	--	3.66929	heat stress transcription factor C-2b-like [Aegilops tauschii subsp. tauschii]	unconservative_chr5A_27321
320	TraesCS5D02G366400	-1.09135	down	-1.16152	down	--	1.00333	0.373269	--	0.465428	probable anion transporter 5, chloroplastic [Aegilops tauschii subsp. tauschii]	--
321	TraesCS3B02G197700	-1.21076	down	-1.16017	down	0.716667	1.39333	0.597672	--	0.516291	serine carboxypeptidase 1-like [Aegilops tauschii subsp. tauschii]	--
322	TraesCS5A02G303400	-1.45035	down	-1.15595	down	38.0967	78.2233	20.3151	--	16.5843	putative NADP-dependent oxidoreductase P1 [Triticum urartu]	unconservative_chr7D_45158
323	TraesCS3A02G006600	-1.31424	down	-1.15578	down	17.0033	63.26	19.423	--	20.772	Mother of FT and TFL1 [Triticum aestivum]	--
324	TraesCS2A02G397700	-1.21571	down	-1.15376	down	--	21.28	6.97493	--	10.0927	histone H1-like [Aegilops tauschii subsp. tauschii]	unconservative_chr6B_35809
325	TraesCS1D02G164600	-1.07091	down	-1.15311	down	--	2.85	1.07609	--	1.31543	tetraspanin-10 [Aegilops tauschii subsp. tauschii]	--
326	TraesCS5B02G076400	-1.15429	down	-1.14881	down	15.8433	3.31667	1.16271	1.77111	0.811467	Q-type C2H2 zinc finger protein [Triticum aestivum]	unconservative_chr6B_36676
327	TraesCS5D02G559400	-1.5703	down	-1.147	down	40.29	10.16	2.60458	--	2.40357	Os08g0252100, partial [Oryza sativa Japonica Group]	unconservative_chr1B_5018
328	TraesCS6A02G205100	-1.27539	down	-1.14636	down	--	1.54333	0.491	--	0.61008	predicted protein, partial [Hordeum vulgare subsp. vulgare]	--
329	TraesCS5B02G357100	-1.15811	down	-1.13337	down	0.77	3.53333	1.29396	--	1.54365	mitochondrial phosphate carrier protein 1, mitochondrial [Aegilops tauschii subsp. tauschii]	unconservative_chr6B_37824
330	TraesCS2D02G293300	-1.19676	down	-1.12945	down	--	24.4567	12.7082	--	12.2282	PREDICTED: 40S ribosomal protein S14 [Brachypodium distachyon]	--
331	TraesCS2B02G275100	-1.79384	down	-1.12289	down	11.91	4.84	1.08221	--	1.23085	putative 5&apos;-adenylylsulfate reductase 1, chloroplastic [Triticum urartu]	unconservative_chr6B_37824
332	TraesCS2D02G209300	-1.61576	down	-1.1153	down	0.306667	1.07667	0.19603	--	0.42433	probable serine/threonine-protein kinase abkC [Aegilops tauschii subsp. tauschii]	unconservative_chr5A_27321
333	TraesCS3B02G470300	-1.16892	down	-1.11401	down	--	4.17	1.45493	--	1.90766	F-box only protein 6 [Aegilops tauschii subsp. tauschii]	--
334	TraesCS5D02G362200	-1.02443	down	-1.11374	down	0.566667	6.08333	2.25141	--	2.52794	mitochondrial phosphate carrier protein 1, mitochondrial [Aegilops tauschii subsp. tauschii]	--
335	TraesCS6A02G396400	-1.05281	down	-1.11203	down	--	14.8433	5.36701	--	5.19051	predicted protein [Hordeum vulgare subsp. vulgare]	--
336	TraesCS2D02G370700	-1.22703	down	-1.11139	down	--	4.17333	1.38625	--	1.83919	UPF0426 protein At1g28150, chloroplastic [Aegilops tauschii subsp. tauschii]	unconservative_chr4D_25555
337	TraesCS2B02G110500	-1.31622	down	-1.1104	down	--	1.59	0.51084	--	0.829653	serine/threonine-protein kinase TIO [Aegilops tauschii subsp. tauschii]	--
338	TraesCS1B02G322100	-2.23479	down	-1.10859	down	--	34.5667	5.60462	--	7.80009	predicted protein [Hordeum vulgare subsp. vulgare]	--
339	TraesCS5D02G388700	-1.1788	down	-1.10582	down	--	22.8833	7.79443	--	7.9757	putative linoleate 9S-lipoxygenase 3 [Aegilops tauschii subsp. tauschii]	--
340	TraesCS1B02G446400	-1.00245	down	-1.10102	down	--	6.30667	2.36985	--	2.84154	probable calcium-binding protein CML14 [Aegilops tauschii subsp. tauschii]	unconservative_chr6B_37824
341	TraesCS5B02G314900	-1.5187	down	-1.1009	down	--	17.7333	4.59808	--	5.13354	RHOMBOID-like protein 2 [Aegilops tauschii subsp. tauschii]	unconservative_chr1B_3750
342	TraesCS4D02G053700	-1.39377	down	-1.10056	down	--	1.39	0.397095	--	0.65123	glucan endo-1,3-beta-glucosidase 7-like [Aegilops tauschii subsp. tauschii]	--
343	TraesCS6D02G091100	-1.68851	down	-1.09348	down	--	4.41	1.06574	--	1.01237	glutamyl-tRNA(Gln) amidotransferase subunit B, chloroplastic/mitochondrial-like [Aegilops tauschii subsp. tauschii]	--
344	TraesCS4A02G354500	-1.27323	down	-1.0904	down	--	6.43333	2.5723	--	2.43134	nicotinate phosphoribosyltransferase 1-like isoform X1 [Aegilops tauschii subsp. tauschii]	--
345	TraesCS1A02G178200	-1.52512	down	-1.08979	down	1.75	4.27667	1.12214	--	1.23239	probable serine protease EDA2 [Aegilops tauschii subsp. tauschii]	--
346	TraesCS2B02G529000	-1.20641	down	-1.08739	down	--	0.643333	0.252774	--	0.423184	ABC transporter C family member 10-like isoform X1 [Aegilops tauschii subsp. tauschii]	--
347	TraesCS6B02G037800	-1.52679	down	-1.08501	down	12.86	2.81	0.744591	2.15631	1.02932	PsbB (chloroplast) [Aegilops speltoides]	unconservative_chr6D_38703
348	TraesCS2A02G545600	-1.57075	down	-1.06806	down	--	11.5567	2.95845	--	3.72692	Calreticulin [Triticum urartu]	--
349	TraesCS1B02G191200	-2.03418	down	-1.06448	down	--	6.65333	1.23997	--	1.59615	glutamyl tRNA reductase [Triticum aestivum]	tae-miR9667-7p
350	TraesCS6B02G420000	-1.32113	down	-1.0611	down	1.30667	4.36333	1.29354	--	1.65677	cinnamoyl-CoA reductase 1-like [Aegilops tauschii subsp. tauschii]	--
351	TraesCS7A02G548100	-1.06144	down	-1.06078	down	--	447.373	164.47	--	168.451	class II chitinase [Triticum aestivum]	unconservative_chr2B_11810
352	TraesCS3A02G373900	-1.08046	down	-1.05426	down	--	18.3133	6.70714	--	6.60302	ferredoxin, root R-B1-like [Aegilops tauschii subsp. tauschii]	tae-miR1139a
353	TraesCS1A02G182400	-1.19888	down	-1.05416	down	--	4.33	1.45691	--	1.47396	molybdate-anion transporter [Aegilops tauschii subsp. tauschii]	unconservative_chr5A_27321
354	TraesCS5B02G427800	-1.40853	down	-1.05159	down	--	2.25	0.582125	--	0.641138	protein IQ-DOMAIN 1-like isoform X2 [Aegilops tauschii subsp. tauschii]	--
355	TraesCS5D02G517600	-1.98934	down	-1.05143	down	--	9.93333	1.91278	--	2.27679	nicotinate phosphoribosyltransferase 1-like isoform X1 [Aegilops tauschii subsp. tauschii]	--
356	TraesCS6B02G169300	-1.01602	down	-1.04189	down	--	4.19	1.65003	--	2.30828	beta tubulin 2 [Hordeum vulgare subsp. vulgare]	--
357	TraesCS1D02G176700	-1.09787	down	-1.04123	down	2.10333	4.49667	1.77887	--	1.42596	probable serine protease EDA2 [Aegilops tauschii subsp. tauschii]	--
358	TraesCS5B02G189000	-1.04468	down	-1.03995	down	--	8.84667	2.76112	--	2.39262	mitochondrial outer membrane porin [Aegilops tauschii subsp. tauschii]	--
359	TraesCS5A02G388300	-1.25229	down	-1.03672	down	1.95333	5.08333	1.48123	--	1.17907	beta-D-glucan exohydrolase, isoenzyme ExoII [Hordeum vulgare subsp. vulgare]	--
360	TraesCS6B02G456300	-1.18589	down	-1.03481	down	--	1.73667	0.595253	--	0.565878	plant intracellular Ras-group-related LRR protein 6 [Aegilops tauschii subsp. tauschii]	unconservative_chrUn_49131
361	TraesCS6B02G353200	-1.00269	down	-1.03136	down	--	25.0933	9.60608	--	8.26603	putative 12-oxophytodienoate reductase 11 [Aegilops tauschii subsp. tauschii]	unconservative_chr6B_35809
362	TraesCS1B02G296300	-1.15219	down	-1.02777	down	--	47.01	16.4148	--	16.2093	histone H2A-like [Aegilops tauschii subsp. tauschii]	--
363	TraesCS2D02G309300	-1.19458	down	-1.02453	down	--	1.80667	0.904615	--	1.50797	MADS-box transcription factor 26-like [Aegilops tauschii subsp. tauschii]	unconservative_chr2D_12031
364	TraesCS2D02G393900	-1.43484	down	-1.02431	down	--	3.63	1.02502	--	1.5391	beta-carotene hydroxylase B1 [Triticum aestivum]	unconservative_chr5A_26653
365	TraesCS2B02G423700	-1.13381	down	-1.0232	down	--	6.21	2.11835	--	1.73568	lysine histidine transporter-like 8 [Aegilops tauschii subsp. tauschii]	--
366	TraesCS5A02G485900	-1.4664	down	-1.02173	down	25.92	11.5933	3.08274	--	2.80368	pectin acetylesterase 6-like [Aegilops tauschii subsp. tauschii]	unconservative_chr4D_25555
367	TraesCS4A02G293000	-1.25134	down	-1.02083	down	--	74.6933	24.6512	--	23.8366	glycine-rich RNA-binding protein blt801 [Aegilops tauschii subsp. tauschii]	--
368	TraesCS1D02G236200	-1.25019	down	-1.02054	down	--	3.30333	1.09584	--	1.03431	protein BONZAI 3-like isoform X1 [Aegilops tauschii subsp. tauschii]	--
369	TraesCS2B02G233800	-1.57289	down	-1.02009	down	0.48	1.31667	0.33795	--	0.502897	putative serine/threonine-protein kinase [Triticum aestivum]	unconservative_chr5A_23311
370	TraesCS1B02G202100	-1.01894	down	-1.0128	down	--	1.86	0.728068	--	0.882353	putative serine protease EDA2 [Zea mays]	unconservative_chr5A_22643
371	TraesCS4B02G312600	-1.18409	down	-1.01033	down	--	3.65667	1.24503	--	1.05451	putative transporter arsB [Aegilops tauschii subsp. tauschii]	--
372	TraesCS2D02G231100	-1.25605	down	-1.00925	down	--	6.56	2.25176	--	2.37728	probable 5&apos;-adenylylsulfate reductase 1, chloroplastic [Aegilops tauschii subsp. tauschii]	--
373	TraesCS6A02G337200	-1.13983	down	-1.00865	down	--	2.21333	0.729779	--	1.06834	fatty-acid-binding protein 2-like [Aegilops tauschii subsp. tauschii]	--
374	TraesCS3D02G391100	1.08389	up	1.00125	up	--	25.0967	41.3686	--	43.298	Agglutinin isolectin 2 [Triticum urartu]	--
375	TraesCS4A02G225700	1.22619	up	1.00147	up	--	1.49	2.7221	--	2.19549	probable carboxylesterase 18 [Aegilops tauschii subsp. tauschii]	unconservative_chr6B_37825
376	TraesCS6D02G382300	1.41151	up	1.00574	up	--	0.746667	1.54058	--	1.49031	protein KINESIN LIGHT CHAIN-RELATED 1-like isoform X1 [Aegilops tauschii subsp. tauschii]	unconservative_chr5A_27322
377	TraesCS5A02G144200	1.10573	up	1.00574	up	--	1.25333	2.0919	--	2.53637	vacuolar protein sorting-associated protein 32 homolog 2-like [Aegilops tauschii subsp. tauschii]	unconservative_chr6B_35810
378	TraesCS6B02G333600	1.14467	up	1.01309	up	--	9.50333	17.9381	--	16.3604	shikimate kinase 1, chloroplastic-like [Aegilops tauschii subsp. tauschii]	--
379	TraesCS3A02G357800	1.18509	up	1.01783	up	--	1.84333	3.34206	--	3.19341	osmotin-like protein [Aegilops tauschii subsp. tauschii]	--
380	TraesCS4D02G263800	1.73278	up	1.01901	up	--	4.51333	11.6355	--	10.5331	CASP-like protein 2U2 [Aegilops tauschii subsp. tauschii]	--
381	TraesCS2B02G088600	1.41614	up	1.0198	up	--	0.38	0.878279	--	0.996576	predicted protein [Hordeum vulgare subsp. vulgare]	--
382	TraesCS4B02G206200	1.3669	up	1.02414	up	--	1.22333	2.24698	--	1.96253	beta-glucuronosyltransferase GlcAT14B-like [Aegilops tauschii subsp. tauschii]	--
383	TraesCS5A02G191300	1.45607	up	1.03171	up	--	18.6133	39.7599	--	40.8324	predicted protein [Hordeum vulgare subsp. vulgare]	--
384	TraesCS4B02G082500	1.56123	up	1.03187	up	--	1.60333	3.61354	--	3.53839	pre-mRNA-processing protein 40A-like [Aegilops tauschii subsp. tauschii]	unconservative_chr4D_25556
385	TraesCS5B02G285800	1.09119	up	1.03398	up	--	1.16	1.95519	--	1.9978	meiosis-specific protein PAIR2 [Aegilops tauschii subsp. tauschii]	--
386	TraesCS1A02G269300	1.11712	up	1.03706	up	--	0.563333	0.957116	--	1.5098	amidophosphoribosyltransferase, chloroplastic-like [Aegilops tauschii subsp. tauschii]	unconservative_chr5A_27300
387	TraesCS2A02G424900	1.08232	up	1.04182	up	--	10.6867	17.2851	--	16.0605	ribosome maturation protein SBDS [Aegilops tauschii subsp. tauschii]	unconservative_chr5A_27956
388	TraesCS5B02G426800	1.32876	up	1.04235	up	--	70.0067	136.704	--	167.929	dehydrin 1 [Aegilops umbellulata]	unconservative_chr5A_27319
389	TraesCS4B02G121300	1.0992	up	1.0438	up	--	2.21333	3.87878	--	4.61738	vacuolar-sorting receptor 1-like [Aegilops tauschii subsp. tauschii]	unconservative_chrUn_49132
390	TraesCS2D02G272500	2.3773	up	1.04392	up	2.59333	0.623333	1.89385	--	2.21936	myosin-binding protein 7-like [Aegilops tauschii subsp. tauschii]	--
391	TraesCS4A02G163500	1.02912	up	1.0476	up	--	1.33667	1.93208	--	2.0134	mannose-6-phosphate isomerase 1-like [Aegilops tauschii subsp. tauschii]	unconservative_chr5A_26654
392	TraesCS1B02G279800	1.18191	up	1.04835	up	--	1.38667	2.43505	--	2.29348	amidophosphoribosyltransferase, chloroplastic-like [Aegilops tauschii subsp. tauschii]	--
393	TraesCS7A02G306700	1.11254	up	1.05079	up	--	1.24667	2.05113	--	2.54114	Vesicle-associated protein 4-2 [Triticum urartu]	--
394	TraesCS6A02G309400	1.40201	up	1.05112	up	6.44667	1.58667	3.25595	--	2.39465	xylan arabinosyl transferase [Triticum aestivum]	unconservative_chr5A_27322
395	TraesCS6B02G112900	1.38521	up	1.05123	up	--	0.516667	0.865821	--	1.01244	probable alkaline/neutral invertase F [Aegilops tauschii subsp. tauschii]	--
396	TraesCS7B02G044200	1.06303	up	1.05448	up	6.15	2.57	4.35626	--	4.87928	acyl-coenzyme A oxidase 2, peroxisomal-like [Aegilops tauschii subsp. tauschii]	--
397	TraesCS1B02G250900	1.62197	up	1.05628	up	19.79	8.29667	19.6823	--	14.9931	probable calcium-binding protein CML15 [Aegilops tauschii subsp. tauschii]	--
398	TraesCS2B02G338700	1.07275	up	1.05864	up	--	2.21667	3.53982	--	3.80797	sugar transport protein 5-like [Aegilops tauschii subsp. tauschii]	--
399	TraesCS1D02G253400	1.37791	up	1.05901	up	--	0.693333	1.48333	--	1.3062	cytochrome P450 734A1-like [Aegilops tauschii subsp. tauschii]	unconservative_chr5A_26654
400	TraesCS4D02G256400	1.73862	up	1.06045	up	1.19333	2.75333	7.12735	--	7.75637	probable N-acetyltransferase HLS1 [Aegilops tauschii subsp. tauschii]	--
401	TraesCS5A02G398800	1.34875	up	1.06243	up	--	2.30333	4.49722	--	3.9741	protein TRI1-like [Aegilops tauschii subsp. tauschii]	unconservative_chr1B_5019
402	TraesCS1A02G196800	1.00283	up	1.06595	up	--	0.786667	1.21179	--	1.28891	hyperosmolality-gated Ca2+ permeable channel [Triticum aestivum]	unconservative_chr6D_38704
403	TraesCS7A02G450200	1.33924	up	1.06976	up	--	3.87	7.5702	--	8.62631	cyanidin 3-O-rutinoside 5-O-glucosyltransferase-like [Aegilops tauschii subsp. tauschii]	unconservative_chr3A_15290
404	TraesCS4A02G145400	1.12422	up	1.07035	up	--	1.84667	3.06666	--	3.58413	nicotianamine aminotransferase A-like [Aegilops tauschii subsp. tauschii]	unconservative_chr5A_27322
405	TraesCS2B02G047900	1.41288	up	1.0706	up	--	13.62	27.9872	--	26.0831	glyoxylate/hydroxypyruvate reductase HPR3-like [Aegilops tauschii subsp. tauschii]	unconservative_chr2B_11811
406	TraesCS7D02G297700	1.70901	up	1.07509	up	--	0.61	1.51053	--	1.61397	monocopper oxidase-like protein SKU5 [Aegilops tauschii subsp. tauschii]	--
407	TraesCS4D02G065600	1.0557	up	1.07616	up	2.03667	0.8	1.18947	--	1.60304	predicted protein [Hordeum vulgare subsp. vulgare]	unconservative_chr1B_3648
408	TraesCS3B02G603900	1.00403	up	1.07692	up	--	4.50667	6.96571	--	7.59973	GATA transcription factor 17 [Triticum urartu]	unconservative_chr1B_3420
409	TraesCS7B02G067700	1.21121	up	1.07698	up	--	0.753333	1.4388	--	1.45479	G-protein coupled receptor 1 [Aegilops tauschii subsp. tauschii]	--
410	TraesCS1B02G236000	1.70354	up	1.07772	up	2.29667	1.13333	2.89511	--	2.25931	probable inactive receptor-like protein kinase At3g56050 [Aegilops tauschii subsp. tauschii]	--
411	TraesCS5D02G083400	1.01723	up	1.07856	up	--	1.00667	1.52392	--	1.64712	GDP-Man:Man(3)GlcNAc(2)-PP-Dol alpha-1,2-mannosyltransferase [Aegilops tauschii subsp. tauschii]	unconservative_chr5A_27322
412	TraesCS4A02G495000	1.6266	up	1.08338	up	--	1.15667	2.59666	--	2.65878	homogentisate 1,2-dioxygenase [Aegilops tauschii subsp. tauschii]	--
413	TraesCS7B02G296900	1.13192	up	1.08759	up	--	2	3.76158	--	3.20317	galactan beta-1,4-galactosyltransferase GALS1-like [Aegilops tauschii subsp. tauschii]	--
414	TraesCS1A02G212400	1.13322	up	1.08799	up	27.1667	57.8467	98.854	--	87.8261	beta-expansin TaEXPB2 [Triticum aestivum]	unconservative_chr6B_35810
415	TraesCS4B02G135200	1.27766	up	1.08852	up	--	3.29667	6.14529	--	6.41722	predicted protein [Hordeum vulgare subsp. vulgare]	--
416	TraesCS1B02G237500	2.67425	up	1.09196	up	367.687	85.21	424.819	170.465	370.892	RecName: Full=Em protein	--
417	TraesCS6B02G352100	1.03795	up	1.09228	up	--	3.76333	5.9067	--	5.96556	cyclin-dependent kinase inhibitor 1-like [Aegilops tauschii subsp. tauschii]	unconservative_chr2B_11811
418	TraesCS2D02G387800	2.05898	up	1.09376	up	2.58333	0.59	1.83127	0.950511	2.12608	Metal-nicotianamine transporter YSL2 [Dichanthelium oligosanthes]	unconservative_chr6B_35810
419	TraesCS7B02G118900	1.3486	up	1.09408	up	--	0.506667	1.09158	--	0.950963	putative U-box domain-containing protein 42 isoform X1 [Aegilops tauschii subsp. tauschii]	--
420	TraesCS7D02G160200	1.63431	up	1.10227	up	--	0.85	2.05484	--	2.76949	probable dolichyl-diphosphooligosaccharide--protein glycosyltransferase subunit 3 [Aegilops tauschii subsp. tauschii]	--
421	TraesCS2B02G587100	1.10845	up	1.10495	up	--	3.14667	5.30103	--	7.33066	probable acyl-activating enzyme 5, peroxisomal [Aegilops tauschii subsp. tauschii]	unconservative_chr2D_13208
422	TraesCS7D02G279900	1.59641	up	1.10519	up	--	1.92	4.25795	--	4.9538	serine carboxypeptidase-like 51 [Aegilops tauschii subsp. tauschii]	--
423	TraesCS6A02G225800	1.1399	up	1.11303	up	--	2.8	4.76216	--	4.07558	long-chain-alcohol oxidase FAO2-like [Aegilops tauschii subsp. tauschii]	--
424	TraesCS5A02G131300	1.09344	up	1.12012	up	--	2.12333	3.42054	--	3.49059	2-isopropylmalate synthase A-like [Aegilops tauschii subsp. tauschii]	unconservative_chr1B_4791
425	TraesCS1B02G382600	1.00981	up	1.12199	up	--	0.496667	0.582041	--	1.1964	phospholipase D beta 1-like [Aegilops tauschii subsp. tauschii]	--
426	TraesCS5A02G216000	1.35469	up	1.12693	up	4.09	1.87667	3.57963	--	3.78996	ABI3-interacting protein 2-1 [Triticum aestivum]	--
427	TraesCS6D02G250100	1.44271	up	1.12881	up	--	0.42	0.756822	--	0.935523	ubiquitin carboxyl-terminal hydrolase 21-like [Aegilops tauschii subsp. tauschii]	unconservative_chr7A_40955
428	TraesCS7D02G062000	1.04015	up	1.12912	up	--	1.3	1.847	--	2.37468	protein DECREASED SIZE EXCLUSION LIMIT 1-like isoform X1 [Aegilops tauschii subsp. tauschii]	unconservative_chr5A_27322
429	TraesCS2A02G534600	1.47737	up	1.12975	up	--	5.94333	12.7721	--	11.5924	isoflavone 2&apos;-hydroxylase-like [Aegilops tauschii subsp. tauschii]	--
430	TraesCS1A02G105900	1.00139	up	1.13111	up	4.33	2.03	3.18333	--	2.94456	GDSL esterase/lipase LIP-4-like [Aegilops tauschii subsp. tauschii]	--
431	TraesCS6D02G077600	1.27537	up	1.14007	up	--	0.76	1.66415	--	1.74842	probable alkaline/neutral invertase F [Aegilops tauschii subsp. tauschii]	unconservative_chr7D_45159
432	TraesCS3A02G257500	1.48609	up	1.14263	up	--	0.46	1.01909	--	1.42496	ABC transporter B family member 4-like [Aegilops tauschii subsp. tauschii]	--
433	TraesCS3A02G510600	1.11995	up	1.14301	up	--	6.19333	10.4491	--	11.672	Peroxidase 12 [Triticum urartu]	unconservative_chr6B_35810
434	TraesCS7B02G020000	1.33459	up	1.14506	up	--	1.60333	3.04196	--	2.93659	probable 2-oxoglutarate-dependent dioxygenase ANS [Aegilops tauschii subsp. tauschii]	--
435	TraesCS2B02G152300	1.46631	up	1.1472	up	--	10.05	20.9606	--	17.9227	haloacid dehalogenase-like hydrolase domain-containing protein 3 isoform X3 [Aegilops tauschii subsp. tauschii]	unconservative_chr6B_36677
436	TraesCS1A02G091200	1.00562	up	1.14924	up	--	2.83	4.58941	--	5.19283	Double-stranded RNA-binding protein 2 [Triticum urartu]	unconservative_chr1B_5019
437	TraesCS7A02G394900	1.37903	up	1.15021	up	--	2.62667	5.25118	--	4.93609	galactan beta-1,4-galactosyltransferase GALS1-like [Aegilops tauschii subsp. tauschii]	--
438	TraesCS2A02G366900	1.49589	up	1.1511	up	--	0.616667	1.16993	--	1.4879	ras GTPase-activating protein-binding protein 1-like [Aegilops tauschii subsp. tauschii]	unconservative_chr6B_37825
439	TraesCS5D02G088100	1.07675	up	1.15264	up	--	1.16	1.90819	--	1.50829	hyphal wall protein 2-like [Aegilops tauschii subsp. tauschii]	--
440	TraesCS1B02G159700	1.70942	up	1.15914	up	--	0.61	1.52563	--	1.4299	predicted protein [Hordeum vulgare subsp. vulgare]	unconservative_chr6B_37825
441	TraesCS4A02G117000	2.0237	up	1.1593	up	1.76667	0.64	2.01815	--	1.53922	probable galacturonosyltransferase-like 7 [Aegilops tauschii subsp. tauschii]	unconservative_chr5A_27322
442	TraesCS1D02G109100	1.24998	up	1.1629	up	--	1.58667	2.96166	--	3.00518	GDSL esterase/lipase LIP-4-like [Aegilops tauschii subsp. tauschii]	--
443	TraesCS3B02G184600	1.1526	up	1.16513	up	--	3.12	5.41759	--	4.7495	nascent polypeptide-associated complex subunit alpha, muscle-specific form-like [Aegilops tauschii subsp. tauschii]	--
444	TraesCS4B02G209800	1.3577	up	1.17731	up	--	1.86667	3.6978	--	3.83777	AHL protein [Triticum aestivum]	--
445	TraesCS7B02G202100	1.00811	up	1.18368	up	--	0.466667	0.80808	--	0.980881	oxysterol-binding protein-related protein 2A-like isoform X1 [Aegilops tauschii subsp. tauschii]	unconservative_chr4D_25556
446	TraesCS4B02G176600	1.28863	up	1.18807	up	--	0.636667	1.16287	--	1.07043	octanoyltransferase [Aegilops tauschii subsp. tauschii]	--
447	TraesCS5D02G076100	1.45339	up	1.1908	up	--	0.61	1.1782	--	1.52303	histone deacetylase 15 isoform X1 [Aegilops tauschii subsp. tauschii]	--
448	TraesCS5A02G060800	1.20599	up	1.19171	up	--	3.49667	6.71176	--	6.61058	protein DA1-related 1-like [Aegilops tauschii subsp. tauschii]	--
449	TraesCS4D02G227400	1.65798	up	1.19238	up	--	9.33667	23.2973	--	23.2035	thaumatin-like protein 1b [Aegilops tauschii subsp. tauschii]	unconservative_chr6B_37825
450	TraesCS4B02G090700	1.14517	up	1.2039	up	--	0.656667	1.07184	--	1.24705	PHD finger protein At1g33420-like [Aegilops tauschii subsp. tauschii]	unconservative_chr1B_3751
451	TraesCS3B02G059700	1.09085	up	1.20581	up	--	4.36	7.17736	--	8.41542	L-Ala-D/L-amino acid epimerase-like [Aegilops tauschii subsp. tauschii]	--
452	TraesCS7B02G257400	1.7559	up	1.21151	up	--	2.14333	5.6517	--	6.69425	F-box/kelch-repeat protein At1g80440-like [Aegilops tauschii subsp. tauschii]	--
453	TraesCS5B02G174200	1.32552	up	1.21346	up	--	1.51333	2.74928	--	4.2118	oryzalexin E synthase-like [Aegilops tauschii subsp. tauschii]	--
454	TraesCS4D02G318200	1.50623	up	1.21939	up	--	0.563333	1.08631	--	1.13037	DNA polymerase delta small subunit [Aegilops tauschii subsp. tauschii]	--
455	TraesCS5A02G003200	1.10608	up	1.22024	up	--	1.48	2.54415	--	3.18429	glycosylation enzyme-like protein [Triticum monococcum]	--
456	TraesCS4A02G210100	1.95584	up	1.22057	up	--	1.37667	4.17427	--	3.78994	kininogen-1-like [Aegilops tauschii subsp. tauschii]	unconservative_chr6D_38704
457	TraesCS5D02G445900	1.58005	up	1.22475	up	--	12.2167	28.3416	--	34.503	stem-specific protein TSJT1-like [Aegilops tauschii subsp. tauschii]	--
458	TraesCS4A02G135500	1.24923	up	1.22769	up	--	18.54	34.1288	--	38.805	vicilin-like seed storage protein At2g28490 [Aegilops tauschii subsp. tauschii]	tae-miR9667-8p
459	TraesCS3D02G036000	1.80308	up	1.22823	up	1.35	0.683333	1.84862	--	2.23267	putative receptor-like protein kinase At4g00960 [Aegilops tauschii subsp. tauschii]	--
460	TraesCS2A02G354500	1.41591	up	1.23201	up	--	1.52333	3.28619	--	4.23569	hydroxycinnamoyltransferase 1 [Aegilops tauschii subsp. tauschii]	unconservative_chr2B_11811
461	TraesCS1A02G119300	1.61027	up	1.23542	up	1.32333	3.53667	8.32941	--	10.8355	crocetin glucosyltransferase, chloroplastic-like [Aegilops tauschii subsp. tauschii]	tae-miR1140a
462	TraesCS6B02G124000	1.00398	up	1.2382	up	--	0.856667	1.37073	--	1.43362	probable helicase MAGATAMA 3 [Aegilops tauschii subsp. tauschii]	unconservative_chr5A_27322
463	TraesCS4B02G208900	1.22494	up	1.24581	up	--	3.11	4.9053	--	5.13472	Hsp70 nucleotide exchange factor fes1 [Triticum urartu]	--
464	TraesCS2A02G073500	2.43195	up	1.2465	up	--	0.84	3.60753	--	2.4566	UDP-glycosyltransferase 74F2-like [Aegilops tauschii subsp. tauschii]	--
465	TraesCS4D02G262800	1.10856	up	1.24882	up	--	26.2867	46.4844	--	58.6496	vicilin-like seed storage protein At2g18540 [Aegilops tauschii subsp. tauschii]	--
466	TraesCS2A02G347600	1.1298	up	1.24915	up	--	0.263333	0.481805	--	0.824951	sn1-specific diacylglycerol lipase beta-like isoform X1 [Aegilops tauschii subsp. tauschii]	--
467	TraesCS6D02G070900	1.06191	up	1.25111	up	--	0.56	0.741079	--	1.13222	F-box protein At5g03970-like isoform X1 [Aegilops tauschii subsp. tauschii]	--
468	TraesCS5B02G099200	1.01328	up	1.25591	up	--	1.92	2.8193	--	2.51858	5&apos;-adenylylsulfate reductase-like 6 [Aegilops tauschii subsp. tauschii]	--
469	TraesCS4D02G254100	1.06667	up	1.25593	up	--	0.896667	1.25602	--	1.53857	metal transporter Nramp2 [Aegilops tauschii subsp. tauschii]	unconservative_chrUn_49132
470	TraesCS3D02G165400	1.27598	up	1.25713	up	--	5.25	9.91493	--	8.83097	nascent polypeptide-associated complex subunit alpha, muscle-specific form-like [Aegilops tauschii subsp. tauschii]	unconservative_chr6B_35810
471	TraesCS2A02G174100	1.57116	up	1.25736	up	--	0.593333	1.45946	--	1.48831	anthocyanidin reductase ((2S)-flavan-3-ol-forming)-like [Aegilops tauschii subsp. tauschii]	--
472	TraesCS5B02G280000	1.47572	up	1.25956	up	--	4.08333	8.67465	--	8.55752	fasciclin-like protein FLA3 [Triticum aestivum]	unconservative_chr2D_12032
473	TraesCS6A02G285800	1.39035	up	1.2705	up	--	5.32	10.8398	--	11.6139	ethylene receptor 4-like [Aegilops tauschii subsp. tauschii]	unconservative_chr5A_26654
474	TraesCSU02G007200	2.0073	up	1.27175	up	--	0.43	1.2669	--	1.731	predicted protein [Hordeum vulgare subsp. vulgare]	--
475	TraesCS4D02G280900	1.31452	up	1.27462	up	--	3.73333	6.87282	--	6.99103	protein YLS3-like [Aegilops tauschii subsp. tauschii]	unconservative_chr4D_25556
476	TraesCS2A02G386400	1.15467	up	1.27504	up	--	1.34333	2.32185	--	2.86901	auxin-responsive protein SAUR50-like [Aegilops tauschii subsp. tauschii]	--
477	TraesCS5A02G432100	1.70982	up	1.28043	up	--	1100.43	2798.19	--	2840.33	Globulin-1 S allele [Triticum urartu]	--
478	TraesCS5B02G520300	1.20393	up	1.28388	up	--	5.13333	9.15991	--	9.67898	phosphoglycerate mutase-like protein AT74H [Aegilops tauschii subsp. tauschii]	unconservative_chr5A_21975
479	TraesCS4A02G230900	2.19614	up	1.28705	up	--	0.773333	2.53941	--	2.83738	glycosyltransferase family 92 protein Os08g0121900-like [Aegilops tauschii subsp. tauschii]	unconservative_chr5A_21307
480	TraesCS4B02G254300	1.03059	up	1.29013	up	--	0.713333	1.04855	--	1.03324	metal transporter NRAMP2.1 [Triticum polonicum]	--
481	TraesCS3D02G157800	1.26307	up	1.2938	up	--	2.31	4.3506	--	4.52781	mitochondrial arginine transporter BAC2 [Aegilops tauschii subsp. tauschii]	--
482	TraesCS3A02G256200	1.27974	up	1.2939	up	3.15	0.58	1.12973	0.564927	1.4121	mitogen-activated protein kinase kinase kinase 3-like [Aegilops tauschii subsp. tauschii]	--
483	TraesCS6A02G277500	1.253	up	1.2999	up	--	5.02333	9.3989	--	11.1145	galactan beta-1,4-galactosyltransferase GALS1-like [Aegilops tauschii subsp. tauschii]	--
484	TraesCS1A02G443000	1.1476	up	1.30102	up	--	2.7	4.75081	--	5.17637	PWWP1 [Triticum monococcum subsp. monococcum]	unconservative_chr6B_37826
485	TraesCS6D02G220700	1.05717	up	1.30457	up	--	3.58	5.6542	--	5.2796	auxin-responsive protein SAUR36-like [Aegilops tauschii subsp. tauschii]	unconservative_chr5A_27323
486	TraesCS6B02G264200	1.84426	up	1.30517	up	--	4.54	12.604	--	11.4718	CBS domain-containing protein CBSX5-like [Aegilops tauschii subsp. tauschii]	unconservative_chr6B_35811
487	TraesCS2B02G124400	1.35377	up	1.30718	up	20.19	8.15	14.2908	--	18.7504	peroxidase-like [Aegilops tauschii subsp. tauschii]	--
488	TraesCS7A02G225700	1.05109	up	1.31903	up	--	1.36	2.14737	--	2.34268	AT-hook motif nuclear-localized protein 18-like [Aegilops tauschii subsp. tauschii]	--
489	TraesCS7A02G477300	1.00132	up	1.32289	up	4.08333	1.31667	2.04228	--	2.24483	probable ubiquitin conjugation factor E4 [Aegilops tauschii subsp. tauschii]	--
490	TraesCS6B02G062600	1.1345	up	1.32349	up	--	6.63333	11.0465	--	11.4718	DNA-directed RNA polymerase II subunit 4 [Aegilops tauschii subsp. tauschii]	--
491	TraesCS3A02G538400	1.44012	up	1.32366	up	--	6.05667	12.5734	--	12.3623	GATA transcription factor 17 [Triticum urartu]	--
492	TraesCS7B02G115200	1.49507	up	1.33447	up	--	0.223333	0.565221	--	0.672074	squamosa promoter-binding-like protein 1 isoform X2 [Aegilops tauschii subsp. tauschii]	--
493	TraesCS7A02G500900	1.03578	up	1.33905	up	2.89667	1.43333	2.22208	--	2.56333	tetraspanin-8-like [Aegilops tauschii subsp. tauschii]	unconservative_chr4D_25557
494	TraesCS5A02G193500	1.30234	up	1.33938	up	--	1.33	2.33975	--	2.50185	hypersensitive induced reaction protein 2 [Triticum aestivum]	--
495	TraesCS5B02G279900	1.04049	up	1.34152	up	--	1.55667	2.50334	--	2.6069	putative quinone-oxidoreductase homolog, chloroplastic [Aegilops tauschii subsp. tauschii]	unconservative_chr5A_27300
496	TraesCS7B02G097000	1.21432	up	1.34646	up	--	0.956667	1.69272	--	1.82004	predicted protein, partial [Hordeum vulgare subsp. vulgare]	unconservative_chr5A_27956
497	TraesCS7B02G080700	1.37655	up	1.34858	up	--	2.24	4.17169	--	4.84515	peptidyl-prolyl cis-trans isomerase CYP40-like [Aegilops tauschii subsp. tauschii]	unconservative_chr5A_27319
498	TraesCS2D02G464700	1.06829	up	1.35351	up	--	2.04667	3.36353	--	3.67781	BAG family molecular chaperone regulator 1-like [Aegilops tauschii subsp. tauschii]	unconservative_chrUn_49133
499	TraesCS1B02G321800	1.30044	up	1.35352	up	3.94333	1.81667	3.30832	--	3.25939	cytochrome P450 98A1 [Aegilops tauschii subsp. tauschii]	--
500	TraesCS6D02G218300	1.9222	up	1.35833	up	--	1.05667	3.11881	--	3.55823	CBS domain-containing protein CBSX5-like [Aegilops tauschii subsp. tauschii]	unconservative_chr5A_26655
501	TraesCS2D02G599300	1.07471	up	1.36063	up	--	0.57	0.901933	--	0.783481	probable LRR receptor-like serine/threonine-protein kinase At1g63430 [Aegilops tauschii subsp. tauschii]	--
502	TraesCS6A02G368000	1.60677	up	1.36271	up	--	1.38333	2.47986	--	3.14974	Calcineurin subunit B [Triticum urartu]	--
503	TraesCS7B02G063800	1.50901	up	1.36368	up	--	0.433333	1.24733	--	1.34672	probable dolichyl-diphosphooligosaccharide--protein glycosyltransferase subunit 3 [Aegilops tauschii subsp. tauschii]	unconservative_chr5A_27323
504	TraesCS2B02G222400	1.73729	up	1.36697	up	1.87333	1.19	2.60744	--	2.81286	glutamyl-tRNA reductase-binding protein, chloroplastic [Aegilops tauschii subsp. tauschii]	--
505	TraesCS3B02G535100	1.166	up	1.36861	up	--	3.11	5.40512	--	5.80603	predicted protein [Hordeum vulgare subsp. vulgare]	--
506	TraesCS3B02G023200	1.79959	up	1.37022	up	0.506667	0.19	0.576946	--	0.713369	protein ROS1-like [Aegilops tauschii subsp. tauschii]	--
507	TraesCS1D02G306000	1.02767	up	1.37283	up	--	1.96667	2.99762	--	2.51365	ABSCISIC ACID-INSENSITIVE 5-like protein 2 [Aegilops tauschii subsp. tauschii]	--
508	TraesCS5A02G065300	1.52672	up	1.37465	up	--	0.863333	1.70097	--	2.00075	histone deacetylase RPD3/HDA1 class II [Hordeum vulgare]	unconservative_chr5A_26655
509	TraesCS2D02G490400	1.30946	up	1.38664	up	1.28	0.406667	0.777055	--	0.961049	ACT-R-NIL [Triticum aestivum]	--
510	TraesCS6A02G163900	1.44038	up	1.38885	up	--	0.853333	1.78189	--	1.75973	G-type lectin S-receptor-like serine/threonine-protein kinase At2g19130 [Aegilops tauschii subsp. tauschii]	unconservative_chr1B_5020
511	TraesCS1D02G139400	1.59621	up	1.39614	up	--	7.38667	17.2257	--	19.3776	heavy metal-associated isoprenylated plant protein 3-like [Aegilops tauschii subsp. tauschii]	unconservative_chr6D_38705
512	TraesCS6A02G330900	1.3916	up	1.39978	up	--	1.04333	2.00532	--	1.79485	H0115B09.4 [Oryza sativa]	unconservative_chr3A_15291
513	TraesCS3D02G416100	1.2138	up	1.40066	up	--	0.453333	0.835198	--	0.835241	subtilisin-like protease SBT1.5 [Aegilops tauschii subsp. tauschii]	unconservative_chr5A_27323
514	TraesCS4A02G349400	1.24036	up	1.40251	up	--	0.31	0.582961	--	0.555049	predicted protein [Hordeum vulgare subsp. vulgare]	unconservative_chr2B_11812
515	TraesCS1B02G477100	1.13559	up	1.41465	up	--	2.24	3.7551	--	3.97588	serine/arginine repetitive matrix protein 1-like [Aegilops tauschii subsp. tauschii]	--
516	TraesCS7A02G192000	1.12257	up	1.41627	up	--	1.89333	3.06273	--	2.85327	predicted protein, partial [Hordeum vulgare subsp. vulgare]	unconservative_chr1B_3192
517	TraesCS2A02G345500	2.36353	up	1.41639	up	1.81	17.1833	67.9394	--	62.2518	predicted protein [Hordeum vulgare subsp. vulgare]	unconservative_chr1B_2964
518	TraesCS5A02G047000	1.08144	up	1.41712	up	--	0.566667	0.928095	--	0.830729	patatin-like protein 3 [Aegilops tauschii subsp. tauschii]	--
519	TraesCS3D02G482600	1.26844	up	1.41856	up	--	2.41667	4.52574	--	5.03948	scarecrow-like protein 3 [Aegilops tauschii subsp. tauschii]	--
520	TraesCS2D02G409500	1.3206	up	1.42737	up	4.37	2.08333	3.98164	--	3.808	serine carboxypeptidase-like 7 [Aegilops tauschii subsp. tauschii]	unconservative_chr5A_27323
521	TraesCS3D02G149300	1.36049	up	1.42871	up	--	2.44667	4.83055	--	5.46402	cationic amino acid transporter 5 [Aegilops tauschii subsp. tauschii]	--
522	TraesCS3D02G150600	1.128	up	1.4389	up	--	0.546667	0.920052	--	1.09594	SCAR-like protein 2 isoform X1 [Aegilops tauschii subsp. tauschii]	--
523	TraesCS7A02G069300	1.18713	up	1.44201	up	--	2.10667	3.75199	--	5.3304	arginine decarboxylase 1 [Aegilops tauschii subsp. tauschii]	unconservative_chr6B_35811
524	TraesCS7B02G126400	1.38219	up	1.4428	up	--	7.87	15.6381	--	18.1197	very-long-chain 3-oxoacyl-CoA reductase 1-like [Aegilops tauschii subsp. tauschii]	--
525	TraesCS2A02G161600	1.68929	up	1.44337	up	4.94667	0.903333	2.29623	0.802985	2.3547	non-specific lipid transfer protein-like 1 [Aegilops tauschii subsp. tauschii]	--
526	TraesCS1B02G333800	2.56632	up	1.44463	up	0.513333	0.18	0.748851	--	0.612646	GDSL esterase/lipase At5g45910-like [Aegilops tauschii subsp. tauschii]	unconservative_chr2B_11812
527	TraesCS4D02G067400	1.4722	up	1.44464	up	--	5.02667	10.5836	--	12.0967	inositol 3-kinase [Aegilops tauschii subsp. tauschii]	unconservative_chr6B_35811
528	TraesCS1A02G083800	1.24296	up	1.4453	up	--	181.91	336.079	--	362.81	glucose and ribitol dehydrogenase homolog [Aegilops tauschii subsp. tauschii]	--
529	TraesCS3B02G243500	1.29416	up	1.44545	up	1.49	0.46	0.887393	--	0.674076	leucine-rich repeat extensin-like protein 6 [Aegilops tauschii subsp. tauschii]	--
530	TraesCS2B02G137100	1.42117	up	1.44788	up	--	0.276667	0.60655	--	0.810633	probable GTP-binding protein OBGC1, chloroplastic [Aegilops tauschii subsp. tauschii]	unconservative_chr2D_13209
531	TraesCS4A02G017400	1.00194	up	1.44936	up	--	4.63333	6.98567	--	6.67388	patatin-like protein 2 [Aegilops tauschii subsp. tauschii]	--
532	TraesCS1B02G317100	1.10947	up	1.45097	up	--	1.65333	2.74159	--	2.93528	FD-like 2 protein, partial [Triticum aestivum]	--
533	TraesCS5A02G203700	1.10718	up	1.45423	up	--	2.07667	3.44733	--	3.75846	Centromere protein V [Triticum urartu]	unconservative_chr1B_4792
534	TraesCS1D02G310000	1.42202	up	1.46662	up	2.58333	1.11667	2.34872	--	2.17698	cytochrome P450 98A1 [Aegilops tauschii subsp. tauschii]	--
535	TraesCS3A02G361400	1.37891	up	1.46758	up	2.04667	1	2.00386	--	1.95785	probable protein S-acyltransferase 16 [Aegilops tauschii subsp. tauschii]	--
536	TraesCS7D02G303700	2.30988	up	1.46947	up	--	0.303333	1.20381	--	1.02434	U-box domain-containing protein 8 [Aegilops tauschii subsp. tauschii]	unconservative_chr7A_40956
537	TraesCS5A02G262600	1.12565	up	1.47133	up	--	0.336667	0.71536	--	0.749563	E3 ubiquitin-protein ligase UPL5 [Aegilops tauschii subsp. tauschii]	unconservative_chr5A_27323
538	TraesCS1B02G213900	1.09043	up	1.47419	up	--	0.933333	1.42152	--	1.48296	predicted protein [Hordeum vulgare subsp. vulgare]	--
539	TraesCS7D02G439400	1.68238	up	1.47658	up	--	0.563333	1.38283	--	1.03302	cyanidin 3-O-rutinoside 5-O-glucosyltransferase-like [Aegilops tauschii subsp. tauschii]	--
540	TraesCS6D02G253100	1.02003	up	1.48207	up	--	0.976667	1.46328	--	2.18536	U-box domain-containing protein 5-like [Aegilops tauschii subsp. tauschii]	unconservative_chr7D_45160
541	TraesCS7D02G441400	1.50118	up	1.48382	up	--	0.516667	1.03976	--	1.09308	calcium homeostasis endoplasmic reticulum protein [Aegilops tauschii subsp. tauschii]	--
542	TraesCS4A02G275700	1.18333	up	1.48546	up	--	1.10333	1.93454	--	2.34839	F-box protein At1g55000 [Aegilops tauschii subsp. tauschii]	unconservative_chr6B_35811
543	TraesCS2D02G383200	1.53179	up	1.48579	up	--	2.09667	4.68757	--	6.36145	auxin-responsive protein SAUR50-like [Aegilops tauschii subsp. tauschii]	--
544	TraesCS3D02G399000	1.62062	up	1.49024	up	--	0.906667	2.12696	--	1.90756	2-C-methyl-D-erythritol 4-phosphate cytidylyltransferase, chloroplastic [Aegilops tauschii subsp. tauschii]	unconservative_chr6B_36678
545	TraesCS5A02G558200	1.02568	up	1.4959	up	--	0.836667	1.32444	--	1.47832	trihelix transcription factor GTL1-like [Aegilops tauschii subsp. tauschii]	unconservative_chr1B_5020
546	TraesCS7D02G208000	1.3529	up	1.50222	up	5.34	1.67333	3.2007	--	2.47725	protein ODORANT1-like [Aegilops tauschii subsp. tauschii]	--
547	TraesCS6B02G202600	2.24453	up	1.5042	up	3.53667	0.793333	4.77609	--	2.1553	predicted protein [Hordeum vulgare subsp. vulgare]	unconservative_chr6B_37826
548	TraesCS4A02G246500	1.38704	up	1.50832	up	--	6.98667	14.1216	--	15.8634	inositol 3-kinase [Aegilops tauschii subsp. tauschii]	--
549	TraesCS1A02G263600	1.31842	up	1.50908	up	1.00333	0.45	0.748728	--	1.00477	gibberellin 20 oxidase 2-like [Aegilops tauschii subsp. tauschii]	unconservative_chr6B_37826
550	TraesCS2B02G308500	1.79548	up	1.50978	up	--	2.6	6.98808	--	6.04453	Arogenate dehydratase/prephenate dehydratase 6, chloroplastic [Triticum urartu]	unconservative_chr5A_27323
551	TraesCS7A02G464400	1.04846	up	1.51738	up	--	0.74	1.20455	--	1.37559	patatin-like protein 3 [Aegilops tauschii subsp. tauschii]	--
552	TraesCS7B02G209600	2.03779	up	1.52561	up	--	0.37	1.18401	--	1.44573	purine-uracil permease NCS1-like [Aegilops tauschii subsp. tauschii]	--
553	TraesCS5D02G385100	1.34344	up	1.5283	up	--	0.403333	0.648331	--	0.743166	BTB/POZ domain-containing protein At1g30440 [Aegilops tauschii subsp. tauschii]	--
554	TraesCS2D02G168700	1.24368	up	1.5301	up	3.60333	0.67	1.24899	0.460884	1.34725	non-specific lipid transfer protein-like 1 [Aegilops tauschii subsp. tauschii]	unconservative_chr4D_25557
555	TraesCS1B02G199600	1.23841	up	1.53138	up	3.21667	1.21	2.18881	--	2.01062	methionine gamma-lyase [Aegilops tauschii subsp. tauschii]	--
556	TraesCS3B02G187300	3.46859	up	1.53247	up	--	1.15333	9.82032	--	9.77775	ATP-dependent Clp protease proteolytic subunit (chloroplast) [Triticum aestivum]	--
557	TraesCS6B02G282600	1.22185	up	1.53344	up	--	1.26667	2.2682	--	2.60585	cyclin-P4-1-like [Aegilops tauschii subsp. tauschii]	--
558	TraesCS1A02G257200	1.77517	up	1.53386	up	1.98	0.813333	2.09652	--	1.86406	AAA-ATPase ASD, mitochondrial-like [Aegilops tauschii subsp. tauschii]	unconservative_chr6B_37826
559	TraesCS3D02G370500	1.77574	up	1.53517	up	4.10667	1.83	4.80985	--	4.9946	Histone H3.2, partial [Cajanus cajan]	unconservative_chr1B_3752
560	TraesCS7D02G303900	1.5003	up	1.53593	up	--	0.64	1.48692	--	1.38531	DAG protein, chloroplastic-like [Aegilops tauschii subsp. tauschii]	--
561	TraesCSU02G107600	1.09728	up	1.53775	up	--	1.08667	1.87797	--	2.36149	protein CHLORORESPIRATORY REDUCTION 6, chloroplastic-like [Aegilops tauschii subsp. tauschii]	--
562	TraesCS1A02G364700	1.11415	up	1.54178	up	--	1.44	2.47055	--	2.89471	predicted protein [Hordeum vulgare subsp. vulgare]	--
563	TraesCS6D02G234100	1.26824	up	1.54676	up	2.90333	1.03	1.94071	--	2.38119	mechanosensitive ion channel protein 6-like [Aegilops tauschii subsp. tauschii]	--
564	TraesCS5A02G071800	1.02461	up	1.55202	up	--	2.38	3.75767	--	3.97738	cytochrome P450 81D11-like [Aegilops tauschii subsp. tauschii]	--
565	TraesCS4B02G155800	1.07337	up	1.56462	up	--	2.24	3.6728	--	4.12908	zinc finger protein CONSTANS-LIKE 13-like [Aegilops tauschii subsp. tauschii]	unconservative_chr6D_38705
566	TraesCS2B02G403800	1.97607	up	1.57604	up	--	3.83333	11.5604	--	14.271	auxin-responsive protein SAUR50-like [Aegilops tauschii subsp. tauschii]	--
567	TraesCS2D02G202700	1.37123	up	1.57679	up	2.9	1.28	2.46075	--	3.17948	glutamyl-tRNA reductase-binding protein, chloroplastic [Aegilops tauschii subsp. tauschii]	tae-miR9667-9p
568	TraesCS6D02G231400	1.65493	up	1.57713	up	--	9.07333	22.0871	--	21.7003	expansin-B15-like [Aegilops tauschii subsp. tauschii]	--
569	TraesCS2A02G012700	2.35918	up	1.58277	up	--	0.57	2.31317	--	1.59765	cell differentiation protein RCD1 homolog [Aegilops tauschii subsp. tauschii]	unconservative_chr2B_11812
570	TraesCS3A02G136100	1.08185	up	1.58491	up	2.68333	0.693333	1.14272	--	1.0701	trans-cinnamate 4-monooxygenase-like [Aegilops tauschii subsp. tauschii]	tae-miR1141a
571	TraesCS2B02G354100	1.22649	up	1.58777	up	--	1.95667	3.416	--	3.25595	2-oxoglutarate-dependent dioxygenase DAO-like [Aegilops tauschii subsp. tauschii]	unconservative_chr5A_27323
572	TraesCS4A02G021300	1.73806	up	1.5909	up	--	1.51333	3.97361	--	4.81748	protein YLS3-like [Aegilops tauschii subsp. tauschii]	--
573	TraesCS4B02G344300	1.30141	up	1.59789	up	--	46.0533	88.3557	--	103.943	beta-amylase 1, chloroplastic [Aegilops tauschii subsp. tauschii]	--
574	TraesCS6D02G133400	1.56785	up	1.60539	up	1.13333	2.42667	5.53932	--	4.42157	premnaspirodiene oxygenase-like [Aegilops tauschii subsp. tauschii]	--
575	TraesCS5D02G323100	1.25917	up	1.61701	up	3.66333	1.31	2.40231	--	2.64096	homeobox-leucine zipper protein HOX6-like [Aegilops tauschii subsp. tauschii]	--
576	TraesCS3D02G215200	2.60407	up	1.61834	up	0.973333	0.23	1.03506	--	0.537665	protein MARD1-like isoform X1 [Aegilops tauschii subsp. tauschii]	--
577	TraesCS6B02G314600	1.92785	up	1.62585	up	--	4.07667	12.121	--	13.2548	ethylene receptor 4-like [Aegilops tauschii subsp. tauschii]	--
578	TraesCS3B02G021700	1.14468	up	1.62638	up	2.62667	1.19667	2.16183	--	4.09448	glycosyltransferase, HGA-like, putative,expressed [Triticum aestivum]	unconservative_chrUn_49133
579	TraesCS2A02G514300	2.13419	up	1.62652	up	--	1.2	4.02479	--	3.71157	dehydration responsive element binding protein [Triticum aestivum]	unconservative_chr6B_35811
580	TraesCS2B02G204200	1.20986	up	1.62744	up	4.19667	1.84	3.27396	--	3.4293	predicted protein [Hordeum vulgare subsp. vulgare]	--
581	TraesCS2B02G398900	2.17576	up	1.62928	up	1.65333	0.67	2.41002	--	2.33123	phosphoenolpyruvate carboxylase kinase 2-like [Aegilops tauschii subsp. tauschii]	unconservative_chr2D_12033
582	TraesCS4A02G425100	1.74477	up	1.63133	up	--	2.39667	6.03969	--	5.9473	nudix hydrolase 14, chloroplastic-like [Aegilops tauschii subsp. tauschii]	unconservative_chr5A_26655
583	TraesCS5D02G287800	1.47048	up	1.63254	up	3.61667	1.63	3.5426	--	3.5405	predicted protein [Hordeum vulgare subsp. vulgare]	--
584	TraesCS3A02G216100	1.03427	up	1.63825	up	--	0.476667	0.880801	--	0.635053	inactive protein kinase SELMODRAFT_444075-like [Aegilops tauschii subsp. tauschii]	unconservative_chr4D_25557
585	TraesCS3D02G143600	1.65895	up	1.63949	up	0.176667	0.75	2.01257	--	2.03559	cytokinin dehydrogenase 2-like [Aegilops tauschii subsp. tauschii]	--
586	TraesCS7B02G275700	1.62017	up	1.64993	up	--	0.173333	0.434555	--	0.549702	receptor-like protein kinase 2 [Aegilops tauschii subsp. tauschii]	--
587	TraesCS1D02G072700	1.35057	up	1.65521	up	--	1.83333	3.69365	--	3.54103	probable 2-oxoglutarate-dependent dioxygenase At3g111800 [Aegilops tauschii subsp. tauschii]	unconservative_chr5A_20639
588	TraesCS3D02G400000	1.97791	up	1.65585	up	--	0.826667	2.45864	--	2.46539	protein WVD2-like 7 [Aegilops tauschii subsp. tauschii]	unconservative_chr5A_19971
589	TraesCS7B02G202500	2.08737	up	1.66027	up	0.713333	0.276667	0.91536	--	0.794588	monocopper oxidase-like protein SKU5 [Aegilops tauschii subsp. tauschii]	--
590	TraesCS5B02G216000	1.53348	up	1.66134	up	8.72333	4.01333	8.98551	--	8.88466	probable indole-3-pyruvate monooxygenase YUCCA11 [Aegilops tauschii subsp. tauschii]	--
591	TraesCS3A02G157700	1.87858	up	1.66177	up	--	1.92667	5.37511	--	6.1905	nascent polypeptide-associated complex subunit alpha, muscle-specific form-like [Aegilops tauschii subsp. tauschii]	--
592	TraesCS1B02G228800	1.05328	up	1.66251	up	--	0.71	1.25883	--	1.72452	BOI-related E3 ubiquitin-protein ligase 1-like [Aegilops tauschii subsp. tauschii]	--
593	TraesCS7B02G371100	1.13616	up	1.66427	up	--	0.736667	1.36522	--	1.36414	probable potassium transporter 13 [Aegilops tauschii subsp. tauschii]	unconservative_chr6B_37827
594	TraesCS4B02G068300	1.58412	up	1.66751	up	--	6.21333	14.4188	--	15.7942	inositol 3-kinase [Aegilops tauschii subsp. tauschii]	unconservative_chr5A_27324
595	TraesCS4B02G287800	1.14733	up	1.67742	up	10.9767	1.49333	2.56611	1.35314	3.99741	sucrose transporter SUT1B [Triticum aestivum]	unconservative_chr6B_35812
596	TraesCS5A02G033700	2.47329	up	1.68424	up	--	0.226667	0.908251	--	1.12413	15-cis-zeta-carotene isomerase, chloroplastic [Aegilops tauschii subsp. tauschii]	--
597	TraesCS2B02G454500	2.15442	up	1.6865	up	--	2.83	9.54699	--	9.17319	putative xyloglucan endotransglucosylase/hydrolase protein 13 [Aegilops tauschii subsp. tauschii]	--
598	TraesCS2B02G230500	1.6058	up	1.69215	up	--	0.406667	0.960383	--	0.743587	cytochrome P450 714D1-like [Aegilops tauschii subsp. tauschii]	--
599	TraesCS1B02G383400	2.51751	up	1.70076	up	2.66667	1.14333	4.4867	--	5.62241	farnesyl pyrophosphate synthase B2 [Triticum aestivum]	--
600	TraesCS1D02G426300	1.41753	up	1.70587	up	--	1.04	2.11021	--	1.97107	zinc-finger homeodomain protein 6-like [Aegilops tauschii subsp. tauschii]	--
601	TraesCS2A02G511300	1.29761	up	1.72348	up	--	1.04667	1.96766	--	2.56681	UDP-glycosyltransferase 89B1-like [Aegilops tauschii subsp. tauschii]	--
602	TraesCS7D02G352200	1.21584	up	1.72422	up	--	4.74	8.69242	--	10.0779	acyl transferase 7-like [Aegilops tauschii subsp. tauschii]	unconservative_chr4D_25558
603	TraesCS5B02G154800	1.74883	up	1.74099	up	--	0.303333	0.825307	--	1.19047	WRKY transcription factor 44-like [Aegilops tauschii subsp. tauschii]	--
604	TraesCS6D02G266200	1.86294	up	1.74783	up	--	5.19667	14.6313	--	15.0837	ethylene receptor 4-like [Aegilops tauschii subsp. tauschii]	unconservative_chr5A_27300
605	TraesCS6B02G239400	1.03949	up	1.7495	up	--	2.12333	3.37882	0.7119	2.45486	cytochrome P450 86B1 [Aegilops tauschii subsp. tauschii]	unconservative_chr5A_27956
606	TraesCS3D02G350900	2.09743	up	1.75301	up	--	0.41	1.36975	--	0.819608	AAA-ATPase At3g28540-like [Aegilops tauschii subsp. tauschii]	unconservative_chr5A_27319
607	TraesCS5D02G334500	1.58145	up	1.76062	up	--	5.16667	11.7946	--	12.4137	protein NUCLEAR FUSION DEFECTIVE 4-like [Aegilops tauschii subsp. tauschii]	unconservative_chrUn_49134
608	TraesCS6A02G057700	1.40959	up	1.77176	up	--	0.493333	1.04605	--	1.26229	protein BTR1-like [Aegilops tauschii subsp. tauschii]	--
609	TraesCS6D02G211900	1.17622	up	1.77899	up	20.08	4.96	8.70327	--	8.68256	predicted protein [Hordeum vulgare subsp. vulgare]	unconservative_chr5A_26656
610	TraesCS3D02G364700	1.79565	up	1.78778	up	0.603333	0.226667	0.641247	--	0.813019	putative amidase C869.01 [Aegilops tauschii subsp. tauschii]	--
611	TraesCS7A02G469300	1.20777	up	1.79258	up	--	0.846667	1.47509	--	1.88362	probable potassium transporter 13 [Aegilops tauschii subsp. tauschii]	--
612	TraesCS5B02G046700	2.00868	up	1.79951	up	1.09	0.45	1.5312	--	1.30671	alpha-latrocrustotoxin-Lt1a-like isoform X3 [Aegilops tauschii subsp. tauschii]	unconservative_chr5A_27324
613	TraesCS4A02G298900	1.03292	up	1.80296	up	1.02	2.48	3.93047	--	5.23202	Calcium-activated outward-rectifying potassium channel 1 [Triticum urartu]	--
614	TraesCS1B02G237400	1.92975	up	1.80354	up	3.4	1.14	3.29672	--	6.0556	RecName: Full=Late embryogenesis abundant protein B19.4	--
615	TraesCS1D02G081500	1.44355	up	1.80799	up	--	0.33	0.665028	--	0.774998	tropomyosin-like [Aegilops tauschii subsp. tauschii]	--
616	TraesCS2D02G374600	1.11418	up	1.80893	up	2.22667	5.12	8.87349	--	10.5628	cytokinin dehydrogenase 8-like [Aegilops tauschii subsp. tauschii]	--
617	TraesCS5B02G263000	2.04721	up	1.81145	up	--	0.446667	1.47468	--	1.5254	serine/threonine-protein kinase UCN-like [Aegilops tauschii subsp. tauschii]	unconservative_chr5A_26656
618	TraesCS4A02G183700	1.43258	up	1.81186	up	--	0.64	1.3529	--	1.62683	E3 ubiquitin-protein ligase EL5-like [Aegilops tauschii subsp. tauschii]	--
619	TraesCS2D02G103600	2.24629	up	1.81243	up	--	0.306667	1.04885	--	1.36939	cytochrome P450 714B1-like [Aegilops tauschii subsp. tauschii]	unconservative_chr1B_5021
620	TraesCS2D02G180500	1.17093	up	1.81475	up	--	1.32333	2.25779	--	1.95117	protein PYRICULARIA ORYZAE RESISTANCE 21-like [Aegilops tauschii subsp. tauschii]	unconservative_chr6D_38706
621	TraesCS4B02G132000	1.20012	up	1.81528	up	--	0.73	1.30263	--	1.62907	putative receptor protein kinase ZmPK1 [Aegilops tauschii subsp. tauschii]	unconservative_chr3A_15292
622	TraesCS1D02G451000	1.36878	up	1.82287	up	--	1.76333	3.53575	--	4.22683	serine/arginine repetitive matrix protein 1-like [Aegilops tauschii subsp. tauschii]	unconservative_chr5A_27324
623	TraesCS6B02G258500	1.10454	up	1.82696	up	25.6333	9.89333	16.3598	--	16.8784	phenylalanine ammonia-lyase-like [Aegilops tauschii subsp. tauschii]	unconservative_chr2B_11813
624	TraesCS2B02G215300	1.10915	up	1.82721	up	8.51	4.13	6.95971	--	7.25698	seed dormancy protein [Triticum aestivum]	--
625	TraesCS2D02G075000	1.7289	up	1.84418	up	--	2.95333	7.54082	--	8.40127	primary amine oxidase-like [Aegilops tauschii subsp. tauschii]	unconservative_chr1B_2736
626	TraesCS3D02G320500	1.04516	up	1.84689	up	6.56333	0.91	1.41427	0.596206	2.26558	probable nucleoredoxin 2 [Aegilops tauschii subsp. tauschii]	unconservative_chr1B_2508
627	TraesCS4B02G187400	1.08566	up	1.87651	up	--	3.85667	6.38448	--	6.11551	probable galacturonosyltransferase-like 7 [Aegilops tauschii subsp. tauschii]	--
628	TraesCS2A02G313400	2.17232	up	1.88169	up	3.88	0.91	3.20165	--	2.59038	putative F-box/LRR-repeat protein 23 [Aegilops tauschii subsp. tauschii]	--
629	TraesCS1A02G142400	1.107	up	1.88364	up	--	1.01333	1.74966	0.299916	1.29714	putative transporter arsB [Aegilops tauschii subsp. tauschii]	unconservative_chr5A_27324
630	TraesCS3D02G341800	1.7549	up	1.90547	up	--	0.65	1.76223	--	1.49037	exocyst complex component EXO70B1-like [Aegilops tauschii subsp. tauschii]	--
631	TraesCS7B02G112400	1.39959	up	1.91002	up	4.09	1.26	2.62908	--	2.15969	MYB transcription factor 83 [Triticum aestivum]	--
632	TraesCS6B02G214500	1.2648	up	1.91153	up	--	1.18	2.19847	--	3.04066	tetraspanin-2-like [Aegilops tauschii subsp. tauschii]	unconservative_chr6B_35812
633	TraesCS2D02G264500	2.95476	up	1.91245	up	3.25333	0.156667	0.98397	0.446362	1.72279	probable NAD(P)H dehydrogenase (quinone) FQR1-like 1 [Aegilops tauschii subsp. tauschii]	--
634	TraesCS2A02G252700	1.43501	up	1.91487	up	--	0.426667	0.905082	--	1.78554	187-kDa microtubule-associated protein AIR9 isoform X2 [Aegilops tauschii subsp. tauschii]	--
635	TraesCS4B02G171600	1.84549	up	1.92517	up	13.1	0.783333	2.26539	0.500394	1.89504	60S ribosomal protein L10-like [Aegilops tauschii subsp. tauschii]	unconservative_chr2B_11813
636	TraesCS5B02G018900	1.35154	up	1.92574	up	--	37.56	75.2253	--	79.2975	late embryogenesis abundant protein D-34-like isoform X1 [Aegilops tauschii subsp. tauschii]	unconservative_chr6B_35812
637	TraesCS1A02G311200	2.81159	up	1.93814	up	--	0.163333	0.899864	--	0.811727	EID1-like F-box protein 3 [Aegilops tauschii subsp. tauschii]	--
638	TraesCS2B02G244100	1.64378	up	1.94658	up	6.54667	2.89333	7.06352	--	7.61619	probable glutathione S-transferase GSTU6 [Aegilops tauschii subsp. tauschii]	--
639	TraesCS1D02G265800	2.66695	up	1.94809	up	22.3933	6.73	32.5323	--	27.8389	wali5 [Triticum aestivum]	unconservative_chr2D_13210
640	TraesCS2D02G198000	3.33771	up	2.01078	up	--	0.48	3.87658	--	2.43499	zinc finger A20 and AN1 domain-containing stress-associated protein 12-like [Aegilops tauschii subsp. tauschii]	--
641	TraesCS2A02G394900	2.04464	up	2.0231	up	--	0.356667	1.2044	--	1.63162	protein DMR6-LIKE OXYGENASE 1-like [Aegilops tauschii subsp. tauschii]	--
642	TraesCS1D02G225700	2.00573	up	2.03656	up	4.86	2.03667	6.45283	--	10.3564	em protein CS41 [Aegilops tauschii subsp. tauschii]	unconservative_chr1B_4793
643	TraesCS7A02G213400	2.21105	up	2.03712	up	--	0.216667	0.766712	--	0.646994	dof zinc finger protein DOF5.4-like [Aegilops tauschii subsp. tauschii]	--
644	TraesCS7A02G406900	2.11962	up	2.0385	up	--	0.53	1.71871	--	1.92214	F-box/kelch-repeat protein SKIP25-like [Aegilops tauschii subsp. tauschii]	--
645	TraesCS5A02G126900	1.65533	up	2.03922	up	1.38	0.36	0.777081	--	0.947887	cationic amino acid transporter 6, chloroplastic-like isoform X1 [Aegilops tauschii subsp. tauschii]	unconservative_chr7A_40957
646	TraesCS5A02G191500	1.13566	up	2.04103	up	--	0.963333	1.64714	--	1.82934	GTP-binding protein BRASSINAZOLE INSENSITIVE PALE GREEN 2, chloroplastic [Aegilops tauschii subsp. tauschii]	unconservative_chr5A_27324
647	TraesCS6A02G254100	1.34339	up	2.04496	up	2.69333	0.946667	1.85042	--	1.66214	amino acid transporter ANTL1-like [Aegilops tauschii subsp. tauschii]	--
648	TraesCS6D02G263700	1.81679	up	2.05287	up	--	1.53	4.21599	--	4.6525	aspartyl protease family protein At5g10770-like [Aegilops tauschii subsp. tauschii]	--
649	TraesCS4B02G086500	1.8641	up	2.06024	up	1.79	0.276667	0.875826	0.185049	0.857866	polygalacturonase-like [Aegilops tauschii subsp. tauschii]	unconservative_chr7D_45161
650	TraesCS6A02G317500	2.4178	up	2.08141	up	--	0.213333	0.88824	--	1.15772	7-deoxyloganetin glucosyltransferase-like isoform X1 [Aegilops tauschii subsp. tauschii]	--
651	TraesCS2A02G191400	1.34634	up	2.09238	up	21.2233	8.62	17.0351	--	16.067	seed dormancy protein [Triticum aestivum]	unconservative_chr6B_35812
652	TraesCS5D02G176500	2.17019	up	2.09719	up	--	0.54	1.94647	--	1.69094	heavy metal-associated isoprenylated plant protein 32-like [Aegilops tauschii subsp. tauschii]	--
653	TraesCS2A02G486100	2.61728	up	2.10194	up	14.8967	7.05333	33.6332	--	39.5645	protein DOG1-like 4 [Aegilops tauschii subsp. tauschii]	unconservative_chr6B_36679
654	TraesCS1A02G224200	2.37402	up	2.10244	up	206.497	54.9033	218.389	--	275.83	late embryogenesis abundant protein B19.1A [Aegilops tauschii subsp. tauschii]	unconservative_chr1B_5021
655	TraesCS5A02G503200	1.77823	up	2.10451	up	--	0.223333	0.588133	--	0.815168	ankyrin repeat domain-containing protein, chloroplastic [Aegilops tauschii subsp. tauschii]	--
656	TraesCS5B02G319700	1.30317	up	2.13089	up	2.29333	0.573333	1.10697	--	0.932562	xylanase inhibitor protein 1-like [Aegilops tauschii subsp. tauschii]	unconservative_chr6B_37827
657	TraesCS4D02G229100	1.31215	up	2.14233	up	0.976667	0.28	0.540996	--	0.734007	proline-rich receptor-like protein kinase PERK1 isoform X2 [Aegilops tauschii subsp. tauschii]	--
658	TraesCS2D02G358500	2.10205	up	2.15157	up	0.666667	0.186667	0.550343	--	0.570488	protein trichome birefringence-like 10 [Aegilops tauschii subsp. tauschii]	unconservative_chr6B_37827
659	TraesCS1A02G410300	1.23255	up	2.15258	up	--	0.733333	1.31373	--	1.49068	protein ROOT PRIMORDIUM DEFECTIVE 1-like [Aegilops tauschii subsp. tauschii]	unconservative_chr5A_27324
660	TraesCS5D02G256100	2.13525	up	2.15793	up	--	0.13	0.443681	--	0.322337	dicarboxylate transporter 2.1, chloroplastic-like [Aegilops tauschii subsp. tauschii]	--
661	TraesCS4D02G132400	1.41675	up	2.16071	up	--	0.403333	0.842348	--	0.953364	double-stranded RNA-binding protein 8-like [Aegilops tauschii subsp. tauschii]	--
662	TraesCS5D02G319800	2.20178	up	2.16226	up	--	0.37	1.36031	--	1.06378	anther-specific protein MZm3-3-like [Aegilops tauschii subsp. tauschii]	--
663	TraesCS1B02G322600	1.49113	up	2.16713	up	--	0.743333	1.66706	--	2.04463	EID1-like F-box protein 3 [Aegilops tauschii subsp. tauschii]	unconservative_chr4D_25558
664	TraesCS1A02G223600	1.47703	up	2.17639	up	--	1.51	3.22622	0.445276	2.07449	transcription factor MYB44-like [Aegilops tauschii subsp. tauschii]	--
665	TraesCS5A02G210000	1.00594	up	2.18143	up	--	0.923333	1.3489	--	2.07875	protein GAMETE EXPRESSED 1 [Aegilops tauschii subsp. tauschii]	--
666	TraesCS3D02G158800	1.16928	up	2.18405	up	--	2.22333	3.79923	0.839954	3.90074	probable membrane-associated kinase regulator 2 [Aegilops tauschii subsp. tauschii]	--
667	TraesCS3D02G220500	1.86001	up	2.18759	up	--	0.19	0.521044	--	0.619644	probable indole-3-pyruvate monooxygenase YUCCA4 [Aegilops tauschii subsp. tauschii]	unconservative_chr6B_37827
668	TraesCS7D02G353800	4.26425	up	2.19535	up	4.79333	0.116667	1.84207	0.30606	1.4714	multiprotein-bridging factor 1c [Aegilops tauschii subsp. tauschii]	unconservative_chr1B_3753
669	TraesCS4D02G188700	1.54046	up	2.19708	up	--	2.05	4.6126	--	3.97958	probable galacturonosyltransferase-like 7 [Aegilops tauschii subsp. tauschii]	--
670	TraesCS1D02G226000	1.23632	up	2.19708	up	85.15	35.2567	64.9524	--	129.436	Em protein [Triticum aestivum]	--
671	TraesCS2B02G340200	2.13938	up	2.20489	up	--	0.49	1.7166	--	2.08124	ETHYLENE INSENSITIVE 3-like 5 protein [Aegilops tauschii subsp. tauschii]	--
672	TraesCS1D02G225900	3.1067	up	2.21466	up	198.217	48.7467	328.759	--	378.209	late embryogenesis abundant protein B19.1A [Aegilops tauschii subsp. tauschii]	--
673	TraesCS3D02G404000	1.33605	up	2.22327	up	--	0.636667	1.26973	--	1.62733	probable pectinesterase/pectinesterase inhibitor 51 [Aegilops tauschii subsp. tauschii]	--
674	TraesCS3D02G239000	1.63406	up	2.23149	up	1.40667	0.366667	0.886215	--	1.00728	sphinganine C4-monooxygenase 1-like [Aegilops tauschii subsp. tauschii]	unconservative_chr6D_38706
675	TraesCS1B02G293800	1.59855	up	2.23226	up	1.79	0.73	1.70911	--	1.47268	fasciclin-like arabinogalactan protein 4 [Aegilops tauschii subsp. tauschii]	--
676	TraesCS2A02G172500	1.6825	up	2.23838	up	--	0.406667	1.02176	--	0.992626	nuclear transcription factor Y subunit A9, partial [Triticum monococcum]	tae-miR9667-10p
677	TraesCS5B02G208000	1.6631	up	2.24475	up	--	0.56	1.43284	--	1.23933	protein GAMETE EXPRESSED 1 [Aegilops tauschii subsp. tauschii]	--
678	TraesCS2A02G467000	2.32867	up	2.28308	up	1.26667	0.42	1.65327	--	1.03653	peroxidase 64 [Aegilops tauschii subsp. tauschii]	unconservative_chr2B_11813
679	TraesCS2B02G047400	1.11524	up	2.29946	up	61.0667	5.19333	8.70684	2.49201	12.5712	heat shock protein 90 [Triticum aestivum]	tae-miR1142a
680	TraesCS2D02G571700	1.01315	up	2.30035	up	--	2.68333	4.20174	1.0531	5.29062	FT-interacting protein 1-like [Aegilops tauschii subsp. tauschii]	unconservative_chr5A_27324
681	TraesCS6D02G212400	1.5858	up	2.30188	up	25.2633	6.98333	16.2848	--	17.3547	phenylalanine ammonia-lyase-like [Aegilops tauschii subsp. tauschii]	--
682	TraesCS6D02G048800	1.01449	up	2.30408	up	--	1.63667	2.62197	0.486068	2.4724	putative serpin-Z12 [Aegilops tauschii subsp. tauschii]	--
683	TraesCS7D02G460800	1.26428	up	2.31892	up	1.65333	0.573333	1.00516	--	1.21284	phosphoglycerate kinase, cytosolic-like [Aegilops tauschii subsp. tauschii]	--
684	TraesCS5A02G484800	1.63082	up	2.35901	up	10.27	0.923333	2.19639	0.362872	1.91696	Bowman-Birk type proteinase inhibitor PVI-3(2)-like [Aegilops tauschii subsp. tauschii]	--
685	TraesCS5B02G475000	1.16238	up	2.37407	up	1.88	0.786667	1.32929	--	1.96132	predicted protein, partial [Hordeum vulgare subsp. vulgare]	--
686	TraesCS1B02G152200	1.05038	up	2.38549	up	--	0.9	1.41491	0.385103	1.68302	protein NETWORKED 1D-like isoform X2 [Aegilops tauschii subsp. tauschii]	--
687	TraesCS1A02G177800	3.22925	up	2.41462	up	2.15667	0.536667	3.8192	--	3.08562	cytochrome P450 84A1-like [Aegilops tauschii subsp. tauschii]	unconservative_chrUn_49134
688	TraesCS7B02G109100	1.71048	up	2.41575	up	7.64667	0.786667	1.96593	0.404258	2.28433	predicted protein [Hordeum vulgare subsp. vulgare]	unconservative_chr6B_35812
689	TraesCS4B02G072700	1.18989	up	2.42274	up	3.84667	1.23667	2.2037	--	2.95892	B3 domain-containing protein Os03g0622200-like [Aegilops tauschii subsp. tauschii]	--
690	TraesCS6D02G138500	2.73711	up	2.45476	up	--	0.423333	2.17561	--	1.47311	predicted protein [Hordeum vulgare subsp. vulgare]	unconservative_chr2D_12034
691	TraesCS7B02G207000	1.62886	up	2.45495	up	1.22333	0.436667	1.03772	--	1.1565	vesicle-associated protein 4-1-like [Aegilops tauschii subsp. tauschii]	unconservative_chr5A_26656
692	TraesCS5D02G134500	2.06304	up	2.46679	up	1.54	0.166667	0.546955	0.108364	0.621014	cationic amino acid transporter 6, chloroplastic-like isoform X1 [Aegilops tauschii subsp. tauschii]	--
693	TraesCS1D02G225200	1.09245	up	2.48167	up	--	1.4	2.27113	0.302913	1.75619	transcription factor MYB44-like [Aegilops tauschii subsp. tauschii]	unconservative_chr4D_25558
694	TraesCS1B02G361300	1.42708	up	2.49361	up	--	0.413333	0.82442	--	0.789278	anthocyanidin 5,3-O-glucosyltransferase-like isoform X1 [Aegilops tauschii subsp. tauschii]	--
695	TraesCS2B02G408500	1.19212	up	2.52975	up	1.77667	0.583333	1.07297	--	1.57442	putative iron-phytosiderophore transporter [Hordeum vulgare subsp. vulgare]	--
696	TraesCS2B02G512700	1.58191	up	2.55299	up	17.9067	7.88333	18.41	--	21.501	protein DOG1-like 4 [Aegilops tauschii subsp. tauschii]	unconservative_chr5A_19303
697	TraesCS1B02G437400	1.23342	up	2.55772	up	1.25	0.57	1.04574	--	1.12183	F-box protein At5g07610-like [Aegilops tauschii subsp. tauschii]	unconservative_chr5A_18635
698	TraesCS1D02G120100	1.9559	up	2.56008	up	--	0.503333	1.51932	--	2.07907	crocetin glucosyltransferase, chloroplastic-like [Aegilops tauschii subsp. tauschii]	--
699	TraesCS1D02G215400	1.68454	up	2.58023	up	--	7.82333	19.3145	2.72034	16.6616	beta-expansin TaEXPB2 [Triticum aestivum]	--
700	TraesCS7D02G370700	2.81318	up	2.64276	up	--	0.213333	1.1575	--	0.872011	receptor-like protein kinase 2 [Aegilops tauschii subsp. tauschii]	--
701	TraesCS4D02G075500	2.38341	up	2.64656	up	--	0.0866667	0.346787	--	0.434021	glycosyltransferase family 92 protein RCOM_0530710-like [Aegilops tauschii subsp. tauschii]	--
702	TraesCS7B02G306900	2.21776	up	2.65966	up	--	0.11	0.411308	--	0.550592	predicted protein [Hordeum vulgare subsp. vulgare]	unconservative_chr6B_37828
703	TraesCS5B02G245700	2.25205	up	2.66057	up	62.1833	12.6233	46.8692	7.56511	48.6644	16.9 kDa class I heat shock protein 1-like [Aegilops tauschii subsp. tauschii]	unconservative_chr5A_27325
704	TraesCS2D02G467000	1.64658	up	2.67318	up	--	0.23	0.563988	--	0.495066	peroxidase 64 [Aegilops tauschii subsp. tauschii]	unconservative_chr6B_35813
705	TraesCS4A02G285200	2.85483	up	2.72519	up	--	0.216667	1.22984	--	1.19798	agmatine hydroxycinnamoyltransferase 1-like [Aegilops tauschii subsp. tauschii]	--
706	TraesCS3A02G282200	1.08495	up	2.77319	up	--	0.616667	1.00213	0.147654	1.08179	putative F-box/FBD/LRR-repeat protein At5g44950 [Aegilops tauschii subsp. tauschii]	--
707	TraesCS1D02G176400	2.27324	up	2.82323	up	2.73667	0.246667	0.929981	0.111212	0.828736	cytochrome P450 84A1-like [Aegilops tauschii subsp. tauschii]	--
708	TraesCS2D02G033200	1.05848	up	2.82679	up	53.9133	5.07333	8.17059	2.03196	14.7675	heat shock protein 83 [Aegilops tauschii subsp. tauschii]	--
709	TraesCS6D02G031600	2.47717	up	2.8354	up	--	0.103333	0.49145	--	0.690577	receptor-like serine/threonine-protein kinase NCRK isoform X2 [Aegilops tauschii subsp. tauschii]	--
710	TraesCS3D02G393900	4.87207	up	2.8426	up	2.43	0.0633333	1.53166	0.172556	1.29914	gibberellin 20 oxidase 1-B-like [Aegilops tauschii subsp. tauschii]	--
711	TraesCS1B02G248400	3.87728	up	2.88487	up	--	0.0866667	1.44083	--	0.61048	PREDICTED: threonine--tRNA ligase, mitochondrial 1 [Oryza sativa Japonica Group]	unconservative_chr4D_25559
712	TraesCS6B02G206200	2.66751	up	2.92841	up	--	0.146667	0.694847	--	0.545192	skin secretory protein xP2-like [Aegilops tauschii subsp. tauschii]	--
713	TraesCS3D02G254200	2.89919	up	2.99782	up	--	0.62	3.588	--	3.15631	germin-like protein 1-2 [Aegilops tauschii subsp. tauschii]	unconservative_chr5A_27300
714	TraesCS2B02G244600	3.88639	up	3.0001	up	0.726667	0.136667	1.6692	0.153833	1.24574	isocitrate lyase [Aegilops tauschii subsp. tauschii]	unconservative_chr5A_27956
715	TraesCS2A02G190200	2.16871	up	3.00619	up	5.2	0.463333	1.61491	0.121818	1.02911	probable serine/threonine-protein kinase WNK5 [Aegilops tauschii subsp. tauschii]	unconservative_chr5A_27319
716	TraesCS2D02G571600	2.62153	up	3.01219	up	38.58	14.4833	69.5676	--	82.2284	WAMP-1 [Triticum kiharae]	unconservative_chrUn_49135
717	TraesCS2A02G342500	2.07514	up	3.0161	up	--	0.973333	3.2503	--	3.68732	ETHYLENE INSENSITIVE 3-like 5 protein [Triticum urartu]	--
718	TraesCS3A02G112900	2.44366	up	3.05177	up	68.3267	2.53333	10.8967	2.36969	19.8369	17.5 kDa class II heat shock protein [Aegilops tauschii subsp. tauschii]	unconservative_chr5A_26657
719	TraesCS1A02G224600	1.825	up	3.07926	up	37.4033	8.84	24.1995	3.38937	29.2241	Em protein [Triticum aestivum]	--
720	TraesCS1B02G329992	2.06142	up	3.09645	up	--	2.55333	7.95063	--	6.68197	HMW glutenin subunit 1By22*, partial [Triticum dicoccon]	--
721	TraesCS5A02G237700	1.6705	up	3.13638	up	0.743333	0.14	0.343806	0.0409267	0.388706	G-type lectin S-receptor-like serine/threonine-protein kinase At5g35370 [Aegilops tauschii subsp. tauschii]	unconservative_chr5A_27325
722	TraesCS5A02G256600	2.08531	up	3.14013	up	--	0.196667	0.665947	--	0.818813	cationic amino acid transporter 5-like [Aegilops tauschii subsp. tauschii]	--
723	TraesCS5B02G131900	2.56076	up	3.14172	up	1.17667	0.17	0.747716	0.0680937	0.703795	disrupted meiotic cDNA 1 protein [Triticum aestivum]	--
724	TraesCS3D02G046300	2.5283	up	3.17811	up	24.85	2.96667	13.5354	2.04418	18.8134	16.9 kDa class I heat shock protein 1-like [Aegilops tauschii subsp. tauschii]	--
725	TraesCS2B02G314100	2.08717	up	3.20001	up	1.74333	0.4	1.32306	--	1.25348	aluminum-activated malate transporter 1-like [Aegilops tauschii subsp. tauschii]	--
726	TraesCS4B02G059500	1.09033	up	3.21192	up	8.57667	0.553333	0.940216	0.14839	1.32001	probable zinc metalloprotease EGY3, chloroplastic isoform X2 [Jatropha curcas]	unconservative_chr5A_26657
727	TraesCS7A02G483700	2.06065	up	3.29714	up	1.51667	0.59	1.86104	--	2.82966	vacuolar-sorting receptor 6-like [Aegilops tauschii subsp. tauschii]	--
728	TraesCS2D02G295900	1.31626	up	3.29803	up	1.67	0.34	0.734312	0.0595643	0.826763	aluminum-activated malate transporter 1-like [Aegilops tauschii subsp. tauschii]	unconservative_chr1B_5022
729	TraesCS5D02G141200	1.54147	up	3.32628	up	1.33	0.39	1.0701	--	1.17029	meiotic recombination protein DMC1 homolog [Aegilops tauschii subsp. tauschii]	unconservative_chr6D_38707
730	TraesCS4A02G080000	2.88955	up	3.34413	up	0.62	0.116667	0.691927	0.063336	0.759166	IRK-interacting protein [Aegilops tauschii subsp. tauschii]	unconservative_chr3A_15293
731	TraesCS1A02G000200	1.92344	up	3.35552	up	--	0.423333	1.1673	--	3.21334	putative senescence-associated protein, partial [Pisum sativum]	unconservative_chr5A_27325
732	TraesCS3D02G114700	2.01515	up	3.37199	up	33.59	0.43	1.37726	0.23985	2.6314	17.5 kDa class II heat shock protein-like [Aegilops tauschii subsp. tauschii]	unconservative_chr2B_11814
733	TraesCS4D02G212500	4.90189	up	3.389	up	44.76	0.62	14.5623	1.13005	12.0919	17.9 kDa class I heat shock protein-like [Aegilops tauschii subsp. tauschii]	--
734	TraesCS3B02G049800	1.99716	up	3.51191	up	51.78	2.82333	10.3713	1.2804	15.5266	predicted protein [Hordeum vulgare subsp. vulgare]	unconservative_chr1B_2280
735	TraesCS1D02G100800	1.74182	up	3.52218	up	2.76333	0.333333	0.895531	0.062446	0.785845	thaumatin-like protein [Aegilops tauschii subsp. tauschii]	unconservative_chr1B_2052
736	TraesCS5B02G400100	2.72211	up	3.52342	up	1.72	0.55	2.81946	--	3.16173	cyclic nucleotide-gated ion channel 2 [Aegilops tauschii subsp. tauschii]	--
737	TraesCS4D02G035800	3.2561	up	3.61719	up	16.1233	0.306667	2.25437	0.15318	2.01944	pre-mRNA-splicing factor 18-like [Aegilops tauschii subsp. tauschii]	--
738	TraesCS5A02G497100	4.21277	up	3.63596	up	23.04	3.82	54.8915	3.39131	43.3605	PREDICTED: EC protein I/II-like [Brachypodium distachyon]	unconservative_chr5A_27325
739	TraesCS1D02G135200	2.64083	up	3.80526	up	0.543333	0.08	0.409572	0.0302603	0.442876	protein NETWORKED 1D-like isoform X1 [Aegilops tauschii subsp. tauschii]	--
740	TraesCS5D02G404600	2.56789	up	4.0502	up	1.53667	0.32	1.57349	0.110786	1.88462	cyclic nucleotide-gated ion channel 2 [Aegilops tauschii subsp. tauschii]	--
741	TraesCS3B02G541300	2.83995	up	4.11873	up	--	0.356667	1.45033	--	2.39989	proline synthase co-transcribed bacterial homolog protein-like [Aegilops tauschii subsp. tauschii]	unconservative_chr6B_35813
742	TraesCS5A02G395300	2.36118	up	4.167	up	1.51	0.533333	2.3572	0.121703	2.55654	cyclic nucleotide-gated ion channel 2 [Aegilops tauschii subsp. tauschii]	--
743	TraesCS5B02G306800	5.26239	up	4.38027	up	--	0.04	1.33811	--	2.21034	transcription factor MYC2-like [Aegilops tauschii subsp. tauschii]	--
744	TraesCS2D02G311400	1.95299	up	4.41226	up	119.2	8.6	26.1882	2.5046	54.0884	23.2 kDa heat shock protein-like [Aegilops tauschii subsp. tauschii]	unconservative_chr2B_11814
745	TraesCS1B02G168100	3.38879	up	4.57138	up	--	0.0833333	0.710465	--	0.726808	protein NRT1/ PTR FAMILY 5.2-like [Aegilops tauschii subsp. tauschii]	unconservative_chr6B_35813
746	TraesCS1B02G101400	2.77865	up	4.62099	up	--	0.98	4.82381	--	13.0666	Regulator of rDNA transcription protein 15 [Capsicum baccatum]	--
747	TraesCS3D02G045600	2.38019	up	4.72621	up	41.7667	0.843333	3.42082	0.155817	4.58855	16.9 kDa class I heat shock protein 2-like [Aegilops tauschii subsp. tauschii]	--
748	TraesCS7B02G084300	1.86309	up	4.93892	up	2.19	0.596667	1.69469	--	1.89015	protein EXORDIUM-like [Aegilops tauschii subsp. tauschii]	unconservative_chr2D_13211
749	TraesCS2B02G329900	1.18996	up	4.97342	up	112.827	5.42333	9.66931	0.717133	23.001	23.2 kDa heat shock protein-like [Aegilops tauschii subsp. tauschii]	--
750	TraesCS2A02G312900	1.86096	up	5.12078	up	133.55	9.11	25.9908	1.60962	56.8796	23.2 kDa heat shock protein-like [Aegilops tauschii subsp. tauschii]	--
751	TraesCS4D02G086200	2.75366	up	5.48592	up	31.43	0.336667	1.79134	0.0334673	1.81381	21.9 kDa heat shock protein-like [Aegilops tauschii subsp. tauschii]	unconservative_chr1B_4794
752	TraesCS4B02G038900	1.719	up	6.97684	up	9.25667	0.28	0.712057	0.00435	0.872646	pre-mRNA-splicing factor 18-like [Aegilops tauschii subsp. tauschii]	--
753	TraesCS6D02G164500	1.95769	up	9.67135	up	--	0.103333	0.669425	--	0.338761	respiratory burst oxidase homolog protein E-like [Aegilops tauschii subsp. tauschii]	--
754	TraesCS6B02G143000	-12.8658	down	--	--	--	5.82	0	0	--	protein SRC2 homolog [Aegilops tauschii subsp. tauschii]	unconservative_chr7A_40958
755	TraesCS7D02G314200	-12.5015	down	--	--	15.1867	3.14	0	0.0360913	--	L-gulonolactone oxidase 2-like [Aegilops tauschii subsp. tauschii]	unconservative_chr5A_27325
756	TraesCS1D02G146900	-11.368	down	--	--	--	0.746667	0	0.150356	--	probable leucine-rich repeat receptor-like protein kinase At1g35710 [Aegilops tauschii subsp. tauschii]	--
757	TraesCS2A02G448600	-11.0162	down	--	--	--	0.853333	0	0.0648993	--	putative exocyst complex component 6 [Triticum urartu]	--
758	TraesCS1D02G028500	-10.9137	down	--	--	0.406667	3.54	0	0	--	subtilisin-chymotrypsin inhibitor WSCI-like [Aegilops tauschii subsp. tauschii]	unconservative_chr7D_45162
759	TraesCS2D02G364500	-10.822	down	--	--	7.18333	2.25667	0	0.107058	--	TPA: caleosin [Triticum aestivum]	--
760	TraesCS1B02G380000	-10.7878	down	--	--	--	1.38333	0	0	--	transcription factor bHLH87-like [Aegilops tauschii subsp. tauschii]	unconservative_chr6B_35813
761	TraesCS3B02G261500	-10.7858	down	--	--	0.163333	0.766667	0	0.00200967	--	elongation factor 2 [Aegilops tauschii subsp. tauschii]	--
762	TraesCS5B02G059900	-10.4701	down	--	--	27.1133	3.41333	0	0.0570597	--	Calmodulin-like protein 5 [Triticum urartu]	unconservative_chr6B_36680
763	TraesCS2A02G184600	-10.4422	down	--	--	--	0.413333	0	--	--	Disease resistance protein RPM1 [Triticum urartu]	unconservative_chr1B_5022
764	TraesCS1D02G206700	-10.4046	down	--	--	7.23333	1.57	0	0.0778803	--	expansin-like A2 [Aegilops tauschii subsp. tauschii]	--
765	TraesCS2A02G193000	-10.3204	down	--	--	2.34667	0.903333	0	--	--	U-box domain-containing protein 4 [Aegilops tauschii subsp. tauschii]	unconservative_chr6B_37828
766	TraesCS5D02G424100	-10.2466	down	--	--	2.41667	0.803333	0	0.0221207	--	tubulin beta-4 chain [Aegilops tauschii subsp. tauschii]	--
767	TraesCS1B02G389800	-10.2228	down	--	--	5.07667	1.12	0	0.00447733	--	ethylene-responsive transcription factor ERF109-like [Aegilops tauschii subsp. tauschii]	unconservative_chr6B_37828
768	TraesCS2A02G507400	-10.0908	down	--	--	5.79	1.17333	0	0.032149	--	endonuclease 4-like [Aegilops tauschii subsp. tauschii]	unconservative_chr5A_27325
769	TraesCS5B02G356700	-10.0849	down	--	--	2.22667	0.873333	0	0	--	protein PIN-LIKES 7-like isoform X1 [Aegilops tauschii subsp. tauschii]	--
770	TraesCS7A02G176400	-10.084	down	--	--	5.68	1.60333	0	0.0491217	--	predicted protein [Hordeum vulgare subsp. vulgare]	--
771	TraesCS5B02G054600	-10.0148	down	--	--	5.63	1.28333	0	--	--	E3 ubiquitin-protein ligase RMA2-like [Aegilops tauschii subsp. tauschii]	--
772	TraesCS4A02G442800	-10.0066	down	--	--	0.136667	0.636667	0	--	--	7-deoxyloganetin glucosyltransferase-like [Aegilops tauschii subsp. tauschii]	unconservative_chr4D_25559
773	TraesCS1D02G376700	-9.97695	down	--	--	5.45333	1.02	0	0.00968867	--	ethylene-responsive transcription factor ERF109-like [Aegilops tauschii subsp. tauschii]	--
774	TraesCS5A02G210600	-9.90617	down	--	--	--	0.666667	0	0	--	putative protease Do-like 14 [Aegilops tauschii subsp. tauschii]	--
775	TraesCS5D02G461600	-9.89302	down	--	--	2.72	0.61	0	0	--	hydroxyproline O-galactosyltransferase GALT5-like [Aegilops tauschii subsp. tauschii]	--
776	TraesCS1D02G293600	-9.87769	down	--	--	--	1.06667	0	0	--	abscisic acid receptor PYL4-like [Aegilops tauschii subsp. tauschii]	unconservative_chr6B_37828
777	TraesCS1D02G376600	-9.84198	down	--	--	6.25	0.916667	0	0	--	ethylene-responsive transcription factor ERF109-like [Aegilops tauschii subsp. tauschii]	unconservative_chr1B_3754
778	TraesCSU02G072800	-9.79948	down	--	--	--	0.52	0	0.00301433	--	patatin-like protein 3 [Aegilops tauschii subsp. tauschii]	--
779	TraesCS7B02G262800	-9.78068	down	--	--	23.4967	1.66	0	0.085409	--	cysteine-rich and transmembrane domain-containing protein A-like [Aegilops tauschii subsp. tauschii]	--
780	TraesCS3D02G031800	-9.69888	down	--	--	--	0.746667	0	--	--	peroxidase 12-like [Aegilops tauschii subsp. tauschii]	--
781	TraesCS5A02G409600	-9.62352	down	--	--	--	0.506667	0	0	--	protein NRT1/ PTR FAMILY 6.4 isoform X2 [Aegilops tauschii subsp. tauschii]	--
782	TraesCS6B02G029700	-9.59582	down	--	--	3.09667	0.886667	0	0	--	predicted protein [Hordeum vulgare subsp. vulgare]	--
783	TraesCS7D02G050900	-9.58146	down	--	--	0.0833333	0.656667	0	--	--	1-deoxy-D-xylulose 5-phosphate reductoisomerase, chloroplastic-like [Aegilops tauschii subsp. tauschii]	unconservative_chr6D_38707
784	TraesCS7A02G092000	-9.57727	down	--	--	--	1.35667	0	0	--	early nodulin-93-like [Aegilops tauschii subsp. tauschii]	--
785	TraesCS7D02G484800	-9.56034	down	--	--	--	0.656667	0	--	--	epimerase family protein SDR39U1 homolog, chloroplastic [Aegilops tauschii subsp. tauschii]	tae-miR9667-11p
786	TraesCS6A02G248400	-9.52664	down	--	--	1.55667	0.496667	0	0	--	Trehalose-phosphate phosphatase [Triticum urartu]	--
787	TraesCS6A02G005700	-9.40397	down	--	--	--	0.7	0	0	--	thiosulfate sulfurtransferase 16, chloroplastic-like [Aegilops tauschii subsp. tauschii]	unconservative_chr2B_11814
788	TraesCS7A02G539100	-9.31474	down	--	--	1.77333	0.45	0	0.00221533	--	Cysteine-rich receptor-like protein kinase 6 [Triticum urartu]	tae-miR1143a
789	TraesCS3D02G076400	-9.30105	down	--	--	0.803333	0.353333	0	0.00474733	--	gamma-glutamyltranspeptidase 3-like [Aegilops tauschii subsp. tauschii]	unconservative_chr5A_27325
790	TraesCS1B02G465000	-9.27837	down	--	--	1.08	0.413333	0	--	--	AAA-ATPase At3g50940-like [Aegilops tauschii subsp. tauschii]	--
791	TraesCS1B02G007300	-9.01616	down	--	--	--	0.326667	0	0	--	F-box/LRR-repeat protein 14-like [Aegilops tauschii subsp. tauschii]	--
792	TraesCS7A02G037700	-9.00103	down	--	--	9.3	0.643333	0	0.039214	--	PREDICTED: 2&apos;-deoxymugineic-acid 2&apos;-dioxygenase-like [Brachypodium distachyon]	--
793	TraesCS1A02G207600	-8.70841	down	--	--	--	4.48667	0.00257167	--	--	predicted protein [Hordeum vulgare subsp. vulgare]	--
794	TraesCS3D02G177400	-8.18504	down	--	--	--	26.5567	0.050679	--	--	ribosomal protein L32 (chloroplast) [Triticum monococcum]	--
795	TraesCS4A02G172600	-7.7621	down	--	--	--	0.85	0.000705333	--	--	RecName: Full=Probable xyloglucan endotransglucosylase/hydrolase; Flags: Precursor	--
796	TraesCS2B02G558700	-7.65376	down	--	--	1.70667	7.37667	0.0214547	0.0580523	--	antimicrobial peptides-like [Aegilops tauschii subsp. tauschii]	unconservative_chrUn_49135
797	TraesCS1D02G433600	-7.61535	down	--	--	--	3.05667	0.009592	0.045756	--	berberine bridge enzyme-like 18 [Aegilops tauschii subsp. tauschii]	unconservative_chr6B_35813
798	TraesCS3A02G413000	-7.61201	down	--	--	0.00666667	0.713333	0.001712	--	--	cysteine proteinase EP-B 2 [Aegilops tauschii subsp. tauschii]	--
799	TraesCS6B02G361400	-7.45153	down	--	--	--	1.69333	0.004165	0	--	ethylene-responsive transcription factor ERF014-like [Aegilops tauschii subsp. tauschii]	unconservative_chr2D_12035
800	TraesCS4D02G359800	-7.21755	down	--	--	8.36333	3.06	0.0128687	0.0533067	--	predicted protein [Hordeum vulgare subsp. vulgare]	unconservative_chr5A_26657
801	TraesCS6D02G296100	-6.94084	down	--	--	17.9267	7.1	0.0394477	0.183829	--	protein EXORDIUM-like [Aegilops tauschii subsp. tauschii]	--
802	TraesCS7A02G035600	-6.91059	down	--	--	1.78333	10.8667	0.0614987	0.0504063	--	RecName: Full=Avenin-like a4; Flags: Precursor	unconservative_chr4D_25559
803	TraesCS5D02G238800	-6.8494	down	--	--	6.48667	1.41	0.00691367	0.077381	--	vacuolar-processing enzyme-like [Aegilops tauschii subsp. tauschii]	--
804	TraesCS6B02G241500	-6.7683	down	--	--	--	0.433333	0.00163467	0	--	telomere length regulation protein TEL2 homolog [Aegilops tauschii subsp. tauschii]	--
805	TraesCS3A02G348500	-6.7273	down	--	--	7.65	0.933333	0.00383533	0	--	thiol protease SEN102-like [Aegilops tauschii subsp. tauschii]	unconservative_chr5A_17967
806	TraesCS7A02G317500	-6.62894	down	--	--	3.16667	0.42	0.00214633	0	--	L-gulonolactone oxidase 2-like [Aegilops tauschii subsp. tauschii]	unconservative_chr5A_17299
807	TraesCS6B02G276300	-6.62163	down	--	--	1.43667	0.626667	0.00242833	0.0621337	--	probable trehalose-phosphate phosphatase 1 [Aegilops tauschii subsp. tauschii]	--
808	TraesCS6A02G339600	-6.44621	down	--	--	4.38	1.12333	0.00556867	0.0204033	--	ribonuclease 1-like [Aegilops tauschii subsp. tauschii]	--
809	TraesCS2A02G157400	-6.40917	down	--	--	--	1.74	0.0136617	0	--	ribonuclease 1-like [Aegilops tauschii subsp. tauschii]	--
810	TraesCS6A02G350600	-6.38839	down	--	--	--	1.66667	0.008378	0.00635633	--	Dehydrin DHN3 [Triticum urartu]	--
811	TraesCS6A02G316900	-6.37535	down	--	--	13.3733	4.92667	0.0415997	0.0379747	--	protein EXORDIUM-like [Aegilops tauschii subsp. tauschii]	unconservative_chr6B_37829
812	TraesCS6B02G347100	-6.35032	down	--	--	10.17	4.14333	0.0354997	0.00954767	--	protein EXORDIUM-like [Aegilops tauschii subsp. tauschii]	unconservative_chr5A_27326
813	TraesCS2D02G110000	-6.08839	down	--	--	--	2.29667	0.0217737	0.0193033	--	ethylene-responsive transcription factor ERF071-like isoform X1 [Aegilops tauschii subsp. tauschii]	unconservative_chr6B_35814
814	TraesCS1D02G103500	-6.05007	down	--	--	1.07333	0.24	0.00290333	0.00358567	--	phenylalanine ammonia-lyase-like [Aegilops tauschii subsp. tauschii]	--
815	TraesCS7B02G110900	-6.02702	down	--	--	2.00333	0.766667	0.00649633	0.018115	--	nudix hydrolase 21, chloroplastic-like [Aegilops tauschii subsp. tauschii]	--
816	TraesCS4A02G392000	-6.00018	down	--	--	--	4.07	0.0359043	0	--	early nodulin-93-like [Aegilops tauschii subsp. tauschii]	--
817	TraesCS5D02G318800	-5.97999	down	--	--	--	2.81	0.0273353	0.087844	--	dehydration-responsive element-binding protein 1H-like [Aegilops tauschii subsp. tauschii]	--
818	TraesCS4D02G013500	-5.92199	down	--	--	--	2.11667	0.023855	0.137771	--	non-specific phospholipase C4-like [Aegilops tauschii subsp. tauschii]	--
819	TraesCS6D02G319900	-5.91149	down	--	--	11.0167	1.62667	0.018418	0.060825	--	subtilisin-like protease SBT1.4 [Aegilops tauschii subsp. tauschii]	--
820	TraesCS1B02G389700	-5.89054	down	--	--	4.44333	1.13667	0.0148567	0	--	ethylene responsive transcription factor 6 [Triticum turgidum subsp. durum]	unconservative_chr4D_25560
821	TraesCS2D02G364600	-5.87449	down	--	--	15.3	2.56333	0.0316857	0.191768	--	peroxygenase-like [Aegilops tauschii subsp. tauschii]	--
822	TraesCS6B02G346000	-5.85024	down	--	--	6.37333	1.05	0.011054	0	--	E3 ubiquitin-protein ligase ATL31-like [Aegilops tauschii subsp. tauschii]	unconservative_chr5A_27300
823	TraesCS6B02G347400	-5.85017	down	--	--	5.40667	2.64667	0.0360783	0.0920057	--	protein EXORDIUM-like [Aegilops tauschii subsp. tauschii]	unconservative_chr5A_27956
824	TraesCS2A02G488900	-5.83247	down	--	--	10.43	1.91	0.0254477	0.130195	--	fructan 6-exohydrolase [Triticum aestivum]	unconservative_chr5A_27319
825	TraesCS5B02G399800	-5.82854	down	--	--	10.87	4.60667	0.0565113	0.117802	--	UDP-glucose 6-dehydrogenase 4-like [Aegilops tauschii subsp. tauschii]	unconservative_chrUn_49136
826	TraesCS6B02G273400	-5.80072	down	--	--	36.28	3.26	0.0401493	0.122771	--	cold acclimation protein WCOR410c [Triticum aestivum]	--
827	TraesCS7D02G088700	-5.79983	down	--	--	--	7.61	0.090956	0.0377947	--	early nodulin-93-like [Aegilops tauschii subsp. tauschii]	unconservative_chr5A_26658
828	TraesCS4A02G106800	-5.7497	down	--	--	--	0.496667	0.00555433	--	--	probable RNA-binding protein ARP1 isoform X2 [Aegilops tauschii subsp. tauschii]	--
829	TraesCS5D02G014200	-5.73764	down	--	--	0.146667	0.936667	0.0123273	--	--	cytochrome P450 [Triticum aestivum]	--
830	TraesCS6D02G284200	-5.69895	down	--	--	--	0.616667	0.00746533	0	--	putative laccase-9 [Aegilops tauschii subsp. tauschii]	unconservative_chr5A_27326
831	TraesCS4A02G442600	-5.66487	down	--	--	0.113333	0.856667	0.00819267	--	--	1-deoxy-D-xylulose 5-phosphate reductoisomerase, chloroplastic-like [Aegilops tauschii subsp. tauschii]	--
832	TraesCS2D02G507800	-5.64581	down	--	--	6.26	1.15667	0.01395	0.00574367	--	endonuclease 4-like [Aegilops tauschii subsp. tauschii]	--
833	TraesCS2B02G143800	-5.6346	down	--	--	0.39	2.06	0.02693	0.5325	--	dirigent protein 1-like [Aegilops tauschii subsp. tauschii]	--
834	TraesCS1B02G122800	-5.62523	down	--	--	3.06667	0.61	0.008395	0	--	phenylalanine ammonia-lyase-like [Aegilops tauschii subsp. tauschii]	--
835	TraesCS1B02G233300	-5.58677	down	--	--	--	2.47	0.0381717	0.147515	--	ethylene-responsive transcription factor ERF039-like [Aegilops tauschii subsp. tauschii]	unconservative_chr5A_26658
836	TraesCSU02G082000	-5.54995	down	--	--	--	0.42	0.00537767	0.002017	--	Sucrose synthase 2 [Triticum urartu]	--
837	TraesCS7D02G087600	-5.54441	down	--	--	--	8.58	0.12419	0.026031	--	early nodulin-93-like isoform X2 [Aegilops tauschii subsp. tauschii]	unconservative_chr1B_5023
838	TraesCS5A02G008900	-5.49144	down	--	--	0.4	1.20333	0.0177507	0.356329	--	P450 [Triticum aestivum]	unconservative_chr6D_38708
839	TraesCS7B02G290600	-5.44901	down	--	--	4.11667	1.02667	0.015778	0.0147107	--	GDSL esterase/lipase At4g26790-like [Aegilops tauschii subsp. tauschii]	unconservative_chr3A_15294
840	TraesCS1B02G141100	-5.34439	down	--	--	13.95	4.00667	0.0732733	0.009876	--	protein ALP1-like [Aegilops tauschii subsp. tauschii]	unconservative_chr5A_27326
841	TraesCS3A02G325100	-5.28875	down	--	--	5.36333	1.37	0.0206157	0.0821537	--	Peroxidase 56 [Triticum urartu]	unconservative_chr2B_11815
842	TraesCS5B02G007200	-5.28473	down	--	--	0.23	0.833333	0.0158	--	--	P450 [Triticum aestivum]	--
843	TraesCS7D02G439800	-5.2235	down	--	--	28.44	7.95333	0.151767	0.165909	--	Calcium-binding protein KIC [Triticum urartu]	unconservative_chr1B_1824
844	TraesCS7B02G319000	-5.20295	down	--	--	--	0.326667	0.002595	--	--	pentatricopeptide repeat-containing protein At4g13650-like [Aegilops tauschii subsp. tauschii]	unconservative_chr1B_1596
845	TraesCS3D02G379300	-5.19935	down	--	--	--	0.84	0.011895	0.140663	--	beta-galactosidase 3-like [Aegilops tauschii subsp. tauschii]	--
846	TraesCS7A02G352200	-5.19932	down	--	--	--	6.72667	0.150644	--	--	CBL-interacting protein kinase 25-like [Aegilops tauschii subsp. tauschii]	--
847	TraesCS6D02G299100	-5.15429	down	--	--	5.80667	0.883333	0.0167573	0.00459567	--	ethylene-responsive transcription factor ERF109-like [Aegilops tauschii subsp. tauschii]	unconservative_chr5A_27326
848	TraesCS1B02G333100	-5.14558	down	--	--	--	0.436667	0.00600633	--	--	actin-related protein 6 [Aegilops tauschii subsp. tauschii]	--
849	TraesCS6D02G403800	-5.08295	down	--	--	--	0.573333	0.0112383	0.00211733	--	sucrose synthase 7-like [Aegilops tauschii subsp. tauschii]	--
850	TraesCS6A02G316700	-5.07942	down	--	--	52.0733	23.19	0.523169	0.329371	--	protein EXORDIUM-like [Aegilops tauschii subsp. tauschii]	unconservative_chr6B_35814
851	TraesCS3A02G448300	-5.07211	down	--	--	--	4.05667	0.0825273	0.733863	--	tropinone reductase homolog At5g06060-like [Aegilops tauschii subsp. tauschii]	--
852	TraesCS1D02G375700	-5.02933	down	--	--	0	0.473333	0.00911067	--	--	phosphomethylethanolamine N-methyltransferase-like [Aegilops tauschii subsp. tauschii]	--
853	TraesCS2A02G271700	-5.02855	down	--	--	3.49333	0.993333	0.0302647	0.0351223	--	bHLH27 [Triticum aestivum]	unconservative_chr2B_11815
854	TraesCS5A02G234300	-5.01476	down	--	--	--	1.00667	0.0173067	--	--	predicted protein [Hordeum vulgare subsp. vulgare]	unconservative_chr6B_35814
855	TraesCS6B02G347200	-4.95528	down	--	--	56.3733	21.25	0.523596	1.09109	--	predicted protein [Hordeum vulgare subsp. vulgare]	--
856	TraesCS5B02G146500	-4.94766	down	--	--	3.94333	1.46333	0.0321923	0.0968457	--	CBL-interacting protein kinase 15 [Triticum aestivum]	--
857	TraesCS4B02G009600	-4.93853	down	--	--	0.77	3.36333	0.077505	0.086843	--	chlorophyllase [Triticum aestivum]	unconservative_chr2D_13212
858	TraesCS5A02G008800	-4.93092	down	--	--	0.123333	0.593333	0.0133807	--	--	P450 [Triticum aestivum]	--
859	TraesCS6A02G315600	-4.92539	down	--	--	--	1.97	0.046134	0.00485233	--	E3 ubiquitin-protein ligase ATL31-like [Aegilops tauschii subsp. tauschii]	--
860	TraesCS6D02G296200	-4.88911	down	--	--	25.3767	9.15	0.239595	0.217206	--	protein EXORDIUM-like [Aegilops tauschii subsp. tauschii]	unconservative_chr1B_4795
861	TraesCS7D02G177700	-4.87603	down	--	--	9.49	2.25667	0.050481	0.0742627	--	nischarin-like [Aegilops tauschii subsp. tauschii]	--
862	TraesCS1D02G053800	-4.8604	down	--	--	--	2.22667	0.0612507	0.10721	--	UPF0014 membrane protein STAR2 [Aegilops tauschii subsp. tauschii]	--
863	TraesCS1D02G221500	-4.8397	down	--	--	--	6.26667	0.163512	0.669207	--	ethylene-responsive transcription factor ERF039-like [Aegilops tauschii subsp. tauschii]	unconservative_chr7A_40959
864	TraesCS1B02G007600	-4.81951	down	--	--	--	1.03333	0.0231593	0.00860467	--	protein NEN4-like [Aegilops tauschii subsp. tauschii]	unconservative_chr5A_27326
865	TraesCS3B02G353000	-4.81113	down	--	--	4.02667	1.43667	0.0331773	0.0172003	--	NAD(P)H dehydrogenase (quinone) FQR1-like isoform X1 [Aegilops tauschii subsp. tauschii]	--
866	TraesCS1A02G161400	-4.807	down	--	--	4.38667	0.326667	0.00755367	0	--	cytochrome P450 86B1-like [Aegilops tauschii subsp. tauschii]	--
867	TraesCS5D02G404300	-4.79715	down	--	--	23.6233	6.75333	0.184011	0.242301	--	UDP-glucose 6-dehydrogenase 4-like [Aegilops tauschii subsp. tauschii]	unconservative_chr7D_45163
868	TraesCS2B02G398400	-4.79238	down	--	--	0.976667	0.376667	0.00891133	0	--	phenylalanine ammonia-lyase-like [Aegilops tauschii subsp. tauschii]	--
869	TraesCS6D02G234700	-4.79172	down	--	--	36.6233	3.06333	0.0727237	1.20229	--	RecName: Full=Dehydrin COR410; AltName: Full=Cold-induced COR410 protein	unconservative_chr6B_35814
870	TraesCS2D02G107300	-4.78626	down	--	--	--	0.863333	0.0210793	0.252486	--	peroxidase P7-like [Aegilops tauschii subsp. tauschii]	--
871	TraesCS7D02G170200	-4.77929	down	--	--	10.2733	0.506667	0.011883	0	--	WAT1-related protein At1g44800-like [Aegilops tauschii subsp. tauschii]	unconservative_chr6B_36681
872	TraesCS2A02G386100	-4.71449	down	--	--	2.57333	0.563333	0.01076	0.0163467	--	beta-fructofuranosidase 1-like isoform X2 [Aegilops tauschii subsp. tauschii]	unconservative_chr1B_5023
873	TraesCS4A02G114700	-4.70394	down	--	--	3.27667	1.30667	0.0298327	0	--	Laccase-3 [Triticum urartu]	--
874	TraesCS5D02G378400	-4.69062	down	--	--	--	1.86333	0.0352967	0.0596123	--	E3 ubiquitin-protein ligase RGLG2-like [Aegilops tauschii subsp. tauschii]	unconservative_chr6B_37829
875	TraesCS5D02G307000	-4.68487	down	--	--	19.1333	9.31333	0.283204	0.229192	--	mitochondrial uncoupling protein 5-like [Aegilops tauschii subsp. tauschii]	--
876	TraesCS7D02G084100	-4.63671	down	--	--	3.81667	0.666667	0.0177343	0.023988	--	probable sulfate transporter 3.4 [Aegilops tauschii subsp. tauschii]	unconservative_chr6B_37829
877	TraesCS7A02G035300	-4.63447	down	--	--	--	4.50333	0.136407	0.111541	--	farinin protein [Brachypodium distachyon]	unconservative_chr5A_27326
878	TraesCS3A02G232300	-4.60874	down	--	--	--	0.25	0.00644967	0.00410867	--	Elongation factor 2 [Triticum urartu]	--
879	TraesCS1D02G237500	-4.58916	down	--	--	7.34	0.43	0.010868	0	--	lichenase-2 [Aegilops tauschii subsp. tauschii]	--
880	TraesCS5A02G254100	-4.5803	down	--	--	--	0.43	0.049938	--	--	F-box protein At3g07870-like [Aegilops tauschii subsp. tauschii]	--
881	TraesCS2B02G289900	-4.55824	down	--	--	6.59667	1.31	0.026994	0.00269667	--	bHLH27 [Triticum aestivum]	unconservative_chr4D_25560
882	TraesCS2D02G163300	-4.49789	down	--	--	12.0533	2.34333	0.0758063	0.10507	--	ribonuclease 1-like [Aegilops tauschii subsp. tauschii]	--
883	TraesCS1A02G205100	-4.45303	down	--	--	--	1.00667	0.0259433	0	--	NEP1-interacting protein-like 1 [Aegilops tauschii subsp. tauschii]	--
884	TraesCS5D02G451300	-4.44359	down	--	--	2.98667	0.996667	0.0331413	--	--	RecName: Full=Histone H1	--
885	TraesCS5D02G068000	-4.44126	down	--	--	21.2767	2.39667	0.077768	0.0314783	--	Calmodulin-like protein 5 [Triticum urartu]	unconservative_chr6B_37829
886	TraesCS2B02G545600	-4.42639	down	--	--	1.30667	0.556667	0.01805	0.0790307	--	protein TSS-like [Aegilops tauschii subsp. tauschii]	unconservative_chr1B_3755
887	TraesCS7D02G367300	-4.4031	down	--	--	--	1.52667	0.0464507	0.062913	--	mitogen-activated protein kinase kinase kinase 1 [Aegilops tauschii subsp. tauschii]	--
888	TraesCS5B02G031800	-4.38024	down	--	--	--	0.253333	0.00800067	0.0102453	--	cation/H(+) antiporter 19 [Aegilops tauschii subsp. tauschii]	--
889	TraesCS2A02G523300	-4.37447	down	--	--	--	1.20667	0.0414557	0.162193	--	beta-D-xylosidase 4-like [Aegilops tauschii subsp. tauschii]	--
890	TraesCS1A02G243200	-4.34288	down	--	--	--	0.68	0.0227727	--	--	predicted protein, partial [Hordeum vulgare subsp. vulgare]	--
891	TraesCS7D02G087700	-4.34221	down	--	--	--	2.76667	0.0899577	0.064793	--	early nodulin-93-like [Aegilops tauschii subsp. tauschii]	--
892	TraesCS5A02G184300	-4.34104	down	--	--	--	0.89	0.0304843	0.0566307	--	putative flavin-containing monooxygenase 1 [Triticum urartu]	unconservative_chr6D_38708
893	TraesCS3D02G318500	-4.32974	down	--	--	3.57333	1.53667	0.050907	0.086514	--	peroxidase 56-like [Aegilops tauschii subsp. tauschii]	--
894	TraesCS1B02G073900	-4.32875	down	--	--	3.87667	1.91667	0.0634327	0.162878	--	heavy metal-associated isoprenylated plant protein 47-like [Aegilops tauschii subsp. tauschii]	tae-miR9667-12p
895	TraesCS4A02G022500	-4.31434	down	--	--	--	1.25	0.0465627	0.286175	--	beta-galactosidase 5 [Aegilops tauschii subsp. tauschii]	--
896	TraesCS2B02G417900	-4.30013	down	--	--	0.9	0.333333	0.0110937	0.034835	--	protein DETOXIFICATION 49-like [Aegilops tauschii subsp. tauschii]	unconservative_chr2B_11815
897	TraesCS5A02G319900	-4.28564	down	--	--	9.58333	0.706667	0.0221623	0.0817377	--	protein STAY-GREEN, chloroplastic-like [Aegilops tauschii subsp. tauschii]	tae-miR1144a
898	TraesCS2B02G587500	-4.27145	down	--	--	--	0.573333	0.019191	0.0234663	--	inversin-like [Aegilops tauschii subsp. tauschii]	unconservative_chr5A_27326
899	TraesCS7B02G081400	-4.27141	down	--	--	6.53	1.26667	0.0485227	0.004156	--	nischarin-like [Aegilops tauschii subsp. tauschii]	--
900	TraesCS2D02G171500	-4.26039	down	--	--	9.66667	4.15	0.192728	0.271118	--	GEM-like protein 1 [Aegilops tauschii subsp. tauschii]	--
901	TraesCS7A02G298600	-4.25589	down	--	--	3.62	0.96	0.0298257	0.0244727	--	probable mixed-linked glucan synthase 6 [Aegilops tauschii subsp. tauschii]	--
902	TraesCS7A02G246200	-4.25097	down	--	--	5.46667	0.456667	0.015284	0.0180753	--	probable lipoxygenase 8, chloroplastic [Aegilops tauschii subsp. tauschii]	--
903	TraesCS5B02G128100	-4.21538	down	--	--	4.06667	0.586667	0.0199843	0.00341733	--	cytochrome P450 94C1-like [Aegilops tauschii subsp. tauschii]	--
904	TraesCS5A02G526000	-4.19189	down	--	--	--	2.69	0.074307	0.0356877	--	Inactive rhomboid protein 1 [Triticum urartu]	--
905	TraesCS5A02G220600	-4.18909	down	--	--	15.2033	1.74	0.068602	0.13591	--	tetraspanin-8 [Aegilops tauschii subsp. tauschii]	unconservative_chrUn_49136
906	TraesCS1A02G026200	-4.16563	down	--	--	--	1.3	0.057167	0.0628003	--	Disease resistance protein RPM1 [Triticum urartu]	unconservative_chr6B_35814
907	TraesCS2D02G157600	-4.12363	down	--	--	1.59667	0.583333	0.0204257	0.0214247	--	cytochrome P450 709B1-like [Aegilops tauschii subsp. tauschii]	--
908	TraesCS6A02G293600	-4.11803	down	--	--	--	1.02667	0.0457107	0.121371	--	U-box domain-containing protein 11-like [Aegilops tauschii subsp. tauschii]	unconservative_chr2D_12036
909	TraesCS4D02G038500	-4.11727	down	--	--	--	0.533333	0.0198507	--	--	putative non-cyanogenic beta-glucosidase [Triticum aestivum]	unconservative_chr5A_26658
910	TraesCS5B02G261300	-4.11173	down	--	--	5.94	1.19333	0.0418627	0.0260453	--	adenomatous polyposis coli protein 2-like [Aegilops tauschii subsp. tauschii]	--
911	TraesCS1B02G135800	-4.10481	down	--	--	45.2333	7.54667	0.340276	0.823783	--	metallothionein [Hordeum vulgare]	unconservative_chr4D_25560
912	TraesCS2A02G381100	-4.10333	down	--	--	3.20667	0.616667	0.0232573	0.00916567	--	phenylalanine ammonia-lyase-like [Aegilops tauschii subsp. tauschii]	--
913	TraesCS4B02G280900	-4.06005	down	--	--	--	1.11	0.0363457	0.183791	--	beta-galactosidase 5 [Aegilops tauschii subsp. tauschii]	--
914	TraesCS1B02G218700	-4.05709	down	--	--	--	6.16333	0.259818	0.0171077	--	NEP1-interacting protein-like 1 [Aegilops tauschii subsp. tauschii]	unconservative_chr5A_16631
915	TraesCS6B02G420200	-4.04946	down	--	--	0.503333	1.18	0.049944	0.112382	--	cinnamoyl-CoA reductase 1-like [Aegilops tauschii subsp. tauschii]	unconservative_chr5A_15963
916	TraesCS7B02G248700	-4.04745	down	--	--	--	0.43	0.0182823	--	--	LRR receptor-like serine/threonine-protein kinase GSO1 [Aegilops tauschii subsp. tauschii]	--
917	TraesCS4D02G188600	-4.03314	down	--	--	7.21667	2.52	0.115727	0.085756	--	COBRA-like protein 7 [Aegilops tauschii subsp. tauschii]	--
918	TraesCS2A02G258600	-4.00991	down	--	--	--	0.743333	0.0324767	0	--	uclacyanin 1-like [Aegilops tauschii subsp. tauschii]	--
919	TraesCS7B02G337300	-4.00699	down	--	--	6.04333	1.17	0.050317	0.0928183	--	predicted protein [Hordeum vulgare subsp. vulgare]	--
920	TraesCS3A02G227800	-4.00695	down	--	--	6.82	0.483333	0.0206383	0.0510303	--	PREDICTED: cytochrome P450 72A15-like [Brachypodium distachyon]	unconservative_chr6B_37830
921	TraesCS4B02G277700	-3.99413	down	--	--	--	0.856667	0.0407653	0.16781	--	predicted protein [Hordeum vulgare subsp. vulgare]	unconservative_chr5A_27327
922	TraesCS2A02G104600	-3.99111	down	--	--	2.38	0.256667	0.00978533	0.014473	--	flocculation protein FLO11-like [Aegilops tauschii subsp. tauschii]	unconservative_chr6B_35815
923	TraesCS7A02G450400	-3.97924	down	--	--	36.1833	8.97333	0.431073	0.23587	--	Calcium-binding protein KIC [Triticum urartu]	--
924	TraesCS4D02G337500	-3.97328	down	--	--	6.04	0.703333	0.030374	0.0794073	--	cytochrome P450 86B1-like [Aegilops tauschii subsp. tauschii]	--
925	TraesCS7D02G230000	-3.95424	down	--	--	--	3.33	0.143867	0.0993593	--	protein MOTHER of FT and TFL1 homolog 1-like [Aegilops tauschii subsp. tauschii]	--
926	TraesCS5D02G417300	-3.95247	down	--	--	--	0.4	0.013934	--	--	kinesin-like protein KIN-8B [Aegilops tauschii subsp. tauschii]	--
927	TraesCS4B02G342000	-3.93015	down	--	--	6.21333	0.643333	0.0290333	0.105697	--	cytochrome P450 86B1-like [Aegilops tauschii subsp. tauschii]	--
928	TraesCS7A02G070100	-3.92108	down	--	--	1.61667	0.633333	0.024136	0.133938	--	Wx [Triticum aestivum]	--
929	TraesCS3D02G033800	-3.91869	down	--	--	--	2.66	0.130285	0.091599	--	Bowman-Birk type trypsin inhibitor-like [Aegilops tauschii subsp. tauschii]	unconservative_chr4D_25561
930	TraesCS5A02G025900	-3.90813	down	--	--	7.55667	1.17667	0.0495353	0.202604	--	shattering protein [Agropyron mongolicum]	--
931	TraesCS6B02G324000	-3.88934	down	--	--	--	1.19333	0.0563077	0.082323	--	U-box domain-containing protein 11-like [Aegilops tauschii subsp. tauschii]	unconservative_chr5A_27300
932	TraesCS5D02G014300	-3.87144	down	--	--	0.25	0.816667	0.0352813	0.205568	--	P450 [Triticum aestivum]	unconservative_chr5A_27956
933	TraesCS5A02G400600	-3.86104	down	--	--	--	1.1	0.04913	0.334847	--	peroxidase 35-like [Aegilops tauschii subsp. tauschii]	unconservative_chr5A_27319
934	TraesCS7A02G488600	-3.8482	down	--	--	--	1.25	0.0621137	0.285104	--	basic leucine zipper 9-like isoform X2 [Aegilops tauschii subsp. tauschii]	unconservative_chrUn_49137
935	TraesCS4A02G262600	-3.84329	down	--	--	5.38	0.36	0.0163657	0.008157	--	glutamate decarboxylase 1-like [Aegilops tauschii subsp. tauschii]	--
936	TraesCS2D02G375300	-3.83426	down	--	--	--	2.71667	0.138541	0.221952	--	GA2ox-D6 [Triticum aestivum]	unconservative_chr5A_26659
937	TraesCS4A02G117100	-3.80933	down	--	--	12.09	4.01	0.219245	0.138667	--	COBRA-like protein 7 [Aegilops tauschii subsp. tauschii]	--
938	TraesCS5D02G465200	-3.80659	down	--	--	--	0.453333	0.0185467	--	--	probable lactoylglutathione lyase, chloroplastic [Aegilops tauschii subsp. tauschii]	--
939	TraesCS2D02G157800	-3.7739	down	--	--	3.42	0.64	0.028049	0.0420593	--	cytochrome P450 709B1-like [Aegilops tauschii subsp. tauschii]	unconservative_chr5A_27327
940	TraesCS4B02G295100	-3.77366	down	--	--	0.56	1.31	0.069418	0	--	protein LURP-one-related 6-like [Aegilops tauschii subsp. tauschii]	--
941	TraesCS7A02G453400	-3.7659	down	--	--	0.77	1.60667	0.086036	0.342422	--	Ubiquitin [Dorcoceras hygrometricum]	--
942	TraesCS4D02G350300	-3.75452	down	--	--	--	3.01333	0.126815	0.095068	--	RHOMBOID-like protein 2 [Aegilops tauschii subsp. tauschii]	--
943	TraesCS5A02G300800	-3.73807	down	--	--	16.79	7.68333	0.420594	0.289468	--	mitochondrial uncoupling protein 5-like [Aegilops tauschii subsp. tauschii]	--
944	TraesCS2D02G453900	-3.73643	down	--	--	--	4.69333	0.243921	0.037265	--	protein MARD1-like [Aegilops tauschii subsp. tauschii]	unconservative_chr5A_26659
945	TraesCS5D02G325900	-3.72096	down	--	--	8.79	1.29667	0.0579843	0.0752263	--	protein STAY-GREEN, chloroplastic-like [Aegilops tauschii subsp. tauschii]	--
946	TraesCS1D02G123400	-3.70645	down	--	--	3.32667	0.456667	0.02164	--	--	NADP-dependent malic enzyme, chloroplastic-like isoform X2 [Aegilops tauschii subsp. tauschii]	unconservative_chr1B_5024
947	TraesCS2D02G063000	-3.68074	down	--	--	--	2.78	0.162089	0.65271	--	heavy metal-associated isoprenylated plant protein 27-like [Aegilops tauschii subsp. tauschii]	unconservative_chr6D_38709
948	TraesCS1D02G158400	-3.67752	down	--	--	2.93	0.576667	0.0292703	0	--	cytochrome P450 86B1-like [Aegilops tauschii subsp. tauschii]	unconservative_chr3A_15295
949	TraesCS5D02G270400	-3.66302	down	--	--	10.2733	3.54667	0.219474	0.174561	--	adenomatous polyposis coli protein 2-like [Aegilops tauschii subsp. tauschii]	unconservative_chr5A_27327
950	TraesCS6D02G296400	-3.65466	down	--	--	22.8167	6.92	0.421903	0.811717	--	protein EXORDIUM-like [Aegilops tauschii subsp. tauschii]	unconservative_chr2B_11816
951	TraesCS6B02G350400	-3.64439	down	--	--	7.99667	2.17	0.125327	0.10788	--	ethylene-responsive transcription factor ERF109-like [Aegilops tauschii subsp. tauschii]	--
952	TraesCS2D02G436200	-3.64162	down	--	--	2.99	0.62	0.0351083	0.049567	--	ubiquinol oxidase 2, mitochondrial-like [Aegilops tauschii subsp. tauschii]	unconservative_chr1B_1368
953	TraesCS7A02G373100	-3.63733	down	--	--	5.63	0.66	0.0396457	0.023647	--	cytochrome P450 734A4-like [Aegilops tauschii subsp. tauschii]	unconservative_chr1B_1140
954	TraesCSU02G175000	-3.63545	down	--	--	--	1.60333	0.0934247	0.57238	--	RecName: Full=Probable xyloglucan endotransglucosylase/hydrolase; Flags: Precursor	--
955	TraesCS5A02G375700	-3.63146	down	--	--	--	0.71	0.0463197	0.061288	--	predicted protein, partial [Hordeum vulgare subsp. vulgare]	--
956	TraesCS2D02G041500	-3.62778	down	--	--	--	0.533333	0.035814	--	--	Disease resistance protein RPM1 [Triticum urartu]	unconservative_chr5A_27327
957	TraesCS1D02G212400	-3.60739	down	--	--	25.43	3.52333	0.188432	0.432252	--	proline dehydrogenase 2, mitochondrial-like [Aegilops tauschii subsp. tauschii]	--
958	TraesCS7A02G203900	-3.59676	down	--	--	2.83	1.16	0.070872	0.149222	--	nudix hydrolase 21, chloroplastic-like [Aegilops tauschii subsp. tauschii]	--
959	TraesCS7D02G088500	-3.59299	down	--	--	--	2.01667	0.12467	0.0152127	--	early nodulin-93-like [Aegilops tauschii subsp. tauschii]	unconservative_chr6B_35815
960	TraesCS4B02G194000	-3.57518	down	--	--	1.82333	0.683333	0.0402197	0.0959977	--	probable protein phosphatase 2C 32 [Aegilops tauschii subsp. tauschii]	--
961	TraesCS1A02G370600	-3.57065	down	--	--	4.61333	0.916667	0.0506467	0.0418217	--	AP2 domain containing protein [Zea mays]	--
962	TraesCS3A02G215400	-3.54914	down	--	--	1.22667	0.603333	0.0272267	0.0305663	--	thiamine phosphate phosphatase-like protein [Aegilops tauschii subsp. tauschii]	unconservative_chr2B_11816
963	TraesCS6B02G326200	-3.54615	down	--	--	12.38	3.78667	0.242767	0.332148	--	nudix hydrolase 17, mitochondrial-like [Aegilops tauschii subsp. tauschii]	unconservative_chr6B_35815
964	TraesCS6A02G221900	-3.54134	down	--	--	1.49667	0.723333	0.044048	0.0384467	--	gibberellin-2-oxidase-A9 [Triticum turgidum subsp. durum]	--
965	TraesCS4D02G325100	-3.53929	down	--	--	--	3.44	0.220455	0.410977	--	alpha-amylase/trypsin inhibitor CM3 [Aegilops tauschii subsp. tauschii]	--
966	TraesCS2B02G339800	-3.53478	down	--	--	2.15667	0.89	0.0584877	--	--	PLAT domain-containing protein 3-like [Aegilops tauschii subsp. tauschii]	unconservative_chr2D_13213
967	TraesCS1D02G174600	-3.5146	down	--	--	--	0.496667	0.031637	0.062696	--	putative disease resistance RPP13-like protein 3 isoform X1 [Aegilops tauschii subsp. tauschii]	--
968	TraesCS5A02G405700	-3.51029	down	--	--	--	2.35667	0.153732	0.10084	--	probable xyloglucan glycosyltransferase 9 [Aegilops tauschii subsp. tauschii]	--
969	TraesCS7A02G473200	-3.51017	down	--	--	0.246667	0.6	0.029745	0.113701	--	protein DETOXIFICATION 16-like [Aegilops tauschii subsp. tauschii]	unconservative_chr1B_4796
970	TraesCS5A02G529400	-3.50855	down	--	--	--	2.05	0.123568	0.0851327	--	LOB domain-containing protein 41-like [Aegilops tauschii subsp. tauschii]	--
971	TraesCS2B02G540100	-3.50415	down	--	--	--	5.34	0.521976	0.575314	--	oryzain alpha chain-like [Aegilops tauschii subsp. tauschii]	--
972	TraesCS6A02G316800	-3.50185	down	--	--	2.14	0.9	0.054937	0.0266187	--	protein EXORDIUM-like [Aegilops tauschii subsp. tauschii]	unconservative_chr7A_40960
973	TraesCS6A02G012100	-3.49836	down	--	--	3.13333	0.5	0.0297763	0.067795	--	Secologanin synthase [Triticum urartu]	unconservative_chr5A_27327
974	TraesCS7B02G350200	-3.49683	down	--	--	41.4433	11.9167	0.802652	1.15034	--	EF-hand Ca2+-binding protein CCD1 [Triticum aestivum]	--
975	TraesCS1B02G011523	-3.48974	down	--	--	--	3.27	0.219825	--	--	low molecular weight glutenin [Triticum aestivum]	--
976	TraesCS2D02G055600	-3.48894	down	--	--	--	0.246667	0.0160533	0.0320917	--	ABC transporter C family member 4-like [Aegilops tauschii subsp. tauschii]	unconservative_chr7D_45164
977	TraesCS4A02G090200	-3.48546	down	--	--	--	0.68	0.0450837	0.175966	--	Peroxidasin-like protein [Triticum urartu]	--
978	TraesCS2D02G531100	-3.48362	down	--	--	64.4533	18.9133	1.31456	1.74012	--	antimicrobial peptides-like [Aegilops tauschii subsp. tauschii]	unconservative_chr6B_35815
979	TraesCS6A02G266100	-3.48049	down	--	--	9.00667	3.85667	0.226194	0.191392	--	probable xyloglucan endotransglucosylase/hydrolase protein 30 [Aegilops tauschii subsp. tauschii]	--
980	TraesCS1A02G149700	-3.47234	down	--	--	1.34333	0.556667	0.036882	0	--	probable leucine-rich repeat receptor-like protein kinase At1g35710 [Aegilops tauschii subsp. tauschii]	unconservative_chr6B_36682
981	TraesCS5D02G105900	-3.46682	down	--	--	--	1.09	0.065149	0.242206	--	respiratory burst oxidase homolog protein B-like [Aegilops tauschii subsp. tauschii]	unconservative_chr1B_5024
982	TraesCS5B02G183000	-3.46227	down	--	--	--	1.19667	0.0866477	0	--	probable LRR receptor-like serine/threonine-protein kinase At2g24230 [Aegilops tauschii subsp. tauschii]	--
983	TraesCS2B02G403000	-3.45486	down	--	--	3.79	0.266667	0.0169167	0.004723	--	beta-fructofuranosidase 1-like isoform X1 [Aegilops tauschii subsp. tauschii]	unconservative_chr6B_37830
984	TraesCS1D02G259300	-3.45034	down	--	--	--	1.22333	0.0860493	0.0337687	--	putative disease resistance protein RGA4 [Aegilops tauschii subsp. tauschii]	--
985	TraesCS5A02G148000	-3.43995	down	--	--	6.55333	1.38667	0.092302	0.04337	--	CBL-interacting protein kinase 15 [Triticum aestivum]	unconservative_chr6B_37830
986	TraesCS2D02G285600	-3.43722	down	--	--	--	0.47	0.0272767	0.170772	--	serine carboxypeptidase-like 45 [Aegilops tauschii subsp. tauschii]	unconservative_chr5A_27327
987	TraesCS3D02G210400	-3.4357	down	--	--	--	1.05667	0.081134	0.0586217	--	NDR1/HIN1-like protein 13 [Aegilops tauschii subsp. tauschii]	--
988	TraesCS4D02G356200	-3.41853	down	--	--	--	0.383333	0.0245447	--	--	branched-chain-amino-acid aminotransferase 5, chloroplastic-like [Aegilops tauschii subsp. tauschii]	--
989	TraesCS5A02G312500	-3.40668	down	--	--	--	0.623333	0.0413013	0.0173127	--	BAG family molecular chaperone regulator 1-like [Aegilops tauschii subsp. tauschii]	--
990	TraesCS5A02G325900	-3.40497	down	--	--	--	0.286667	0.0177827	0	--	disease resistance protein RPP13-like [Aegilops tauschii subsp. tauschii]	unconservative_chr4D_25561
991	TraesCS2D02G195000	-3.39727	down	--	--	2.31	0.676667	0.0479717	0.0126377	--	GDSL esterase/lipase At4g10955-like [Aegilops tauschii subsp. tauschii]	--
992	TraesCS2B02G178600	-3.39427	down	--	--	--	0.686667	0.0458393	--	--	predicted protein [Hordeum vulgare subsp. vulgare]	--
993	TraesCS6B02G340400	-3.39221	down	--	--	--	13.78	0.882918	1.11217	--	PREDICTED: uncharacterized protein LOC102717958 [Oryza brachyantha]	--
994	TraesCS2D02G512100	-3.38913	down	--	--	--	0.636667	0.0440263	0.171524	--	probable isoaspartyl peptidase/L-asparaginase 2 [Aegilops tauschii subsp. tauschii]	unconservative_chr6B_37830
995	TraesCS7D02G417000	-3.3851	down	--	--	--	1.88333	0.134148	0.127271	--	exocyst complex component EXO70A1-like [Aegilops tauschii subsp. tauschii]	unconservative_chr1B_3756
996	TraesCS3D02G342100	-3.3839	down	--	--	5.03667	0.553333	0.0322843	--	--	thiol protease SEN102-like [Aegilops tauschii subsp. tauschii]	--
997	TraesCS7A02G490800	-3.38347	down	--	--	0.41	1.5	0.104606	--	--	B-box zinc finger protein 32-like [Aegilops tauschii subsp. tauschii]	--
998	TraesCS1B02G193800	-3.38126	down	--	--	2.13333	0.856667	0.0445177	0.004915	--	transcription factor RF2a-like [Aegilops tauschii subsp. tauschii]	--
999	TraesCS1B02G119700	-3.35638	down	--	--	6.12667	1.67667	0.120294	0.0225413	--	putative cyclin-dependent kinase F-2 [Aegilops tauschii subsp. tauschii]	--
1000	TraesCS3D02G440700	-3.35257	down	--	--	5.51	1.83	0.143103	0.314196	--	tropinone reductase homolog At5g06060-like [Aegilops tauschii subsp. tauschii]	--
1001	TraesCS3D02G244800	-3.34711	down	--	--	7.54667	2.58333	0.199729	0.044847	--	monothiol glutaredoxin-S5-like [Aegilops tauschii subsp. tauschii]	unconservative_chr6D_38709
1002	TraesCS5D02G538300	-3.34148	down	--	--	--	0.89	0.0399523	0.025101	--	random slug protein 5-like [Aegilops tauschii subsp. tauschii]	--
1003	TraesCS2D02G401500	-3.3398	down	--	--	--	0.696667	0.0525837	0.155718	--	probable serine/threonine-protein kinase PIX13 isoform X2 [Aegilops tauschii subsp. tauschii]	tae-miR9667-13p
1004	TraesCS2D02G552200	-3.33045	down	--	--	--	0.786667	0.059577	--	--	two-component response regulator ORR6-like [Aegilops tauschii subsp. tauschii]	--
1005	TraesCS5A02G388900	-3.32088	down	--	--	0.266667	0.793333	0.0565713	0.335296	--	Lysosomal beta glucosidase [Triticum urartu]	unconservative_chr2B_11816
1006	TraesCS3B02G196600	-3.31909	down	--	--	0.213333	0.773333	0.0384323	0.160176	--	kinesin-like protein KIN-14A isoform X1 [Aegilops tauschii subsp. tauschii]	tae-miR1145a
1007	TraesCS2B02G210600	-3.31502	down	--	--	12.67	5.26333	0.403249	0.275415	--	probable indole-3-acetic acid-amido synthetase GH3.8 [Aegilops tauschii subsp. tauschii]	unconservative_chr5A_27327
1008	TraesCS1D02G187500	-3.31145	down	--	--	7.98333	1.37333	0.097722	0	--	RHOMBOID-like protein 2 [Aegilops tauschii subsp. tauschii]	--
1009	TraesCS1A02G262400	-3.31089	down	--	--	--	1.62667	0.120095	--	--	cold shock protein-1 [Triticum aestivum]	--
1010	TraesCS2B02G307100	-3.31011	down	--	--	6.81333	3.14667	0.253148	0.039414	--	predicted protein [Hordeum vulgare subsp. vulgare]	--
1011	TraesCS2D02G168400	-3.3077	down	--	--	9.45	3.32333	0.208168	0.545659	--	UMP-CMP kinase 3 isoform X2 [Aegilops tauschii subsp. tauschii]	--
1012	TraesCS3D02G486100	-3.30408	down	--	--	--	1.24667	0.0890107	0.081644	--	glutathione transferase GST 23-like [Aegilops tauschii subsp. tauschii]	--
1013	TraesCS6D02G379200	-3.28791	down	--	--	6.57667	2.96	0.223867	0.158093	--	spidroin-1-like [Aegilops tauschii subsp. tauschii]	--
1014	TraesCS7B02G326900	-3.2851	down	--	--	1.74333	0.706667	0.056449	0.0142283	--	probable xyloglucan endotransglucosylase/hydrolase protein 25 [Aegilops tauschii subsp. tauschii]	unconservative_chrUn_49137
1015	TraesCS2D02G270300	-3.28039	down	--	--	3.59667	0.59	0.0507443	0.0331903	--	transcription factor bHLH35-like [Aegilops tauschii subsp. tauschii]	unconservative_chr6B_35815
1016	TraesCS2B02G569200	-3.27383	down	--	--	--	1.27	0.0933607	0.126774	--	heavy metal-associated isoprenylated plant protein 39-like [Aegilops tauschii subsp. tauschii]	--
1017	TraesCS6B02G259200	-3.27353	down	--	--	--	0.596667	0.0393397	0	--	gibberellin 2-beta-dioxygenase 8-like [Aegilops tauschii subsp. tauschii]	unconservative_chr2D_12037
1018	TraesCS7B02G178800	-3.27171	down	--	--	--	0.543333	0.0268067	0.0861847	--	PREDICTED: probable apyrase 6 isoform X1 [Brachypodium distachyon]	unconservative_chr5A_26659
1019	TraesCS4B02G225500	-3.26874	down	--	--	3.45667	0.503333	0.035862	--	--	3-ketoacyl-CoA synthase 1-like [Aegilops tauschii subsp. tauschii]	--
1020	TraesCS2B02G187300	-3.25159	down	--	--	14.3967	6.68	0.396014	0.954912	--	UMP-CMP kinase 3 isoform X2 [Aegilops tauschii subsp. tauschii]	unconservative_chr4D_25561
1021	TraesCS2D02G250500	-3.24541	down	--	--	6.82667	1.03667	0.0802083	0.0351047	--	fasciclin-like arabinogalactan protein 15 [Aegilops tauschii subsp. tauschii]	--
1022	TraesCS4B02G047100	-3.23455	down	--	--	--	0.593333	0.0490897	--	--	probable inactive receptor kinase At1g48480 [Aegilops tauschii subsp. tauschii]	--
1023	TraesCS7D02G354900	-3.22649	down	--	--	--	0.676667	0.0516387	0.0183383	--	probable LRR receptor-like serine/threonine-protein kinase At1g14390 [Aegilops tauschii subsp. tauschii]	unconservative_chr5A_15295
1024	TraesCS1B02G034400	-3.22064	down	--	--	32.5633	7.21667	0.549064	2.92952	--	subtilisin-chymotrypsin inhibitor-2A-like [Aegilops tauschii subsp. tauschii]	unconservative_chr5A_14627
1025	TraesCS2B02G396000	-3.21253	down	--	--	--	2.03	0.140257	0.1872	--	GA2ox-A6 [Triticum aestivum]	--
1026	TraesCS5B02G551900	-3.21187	down	--	--	2.73	0.846667	0.0641013	--	--	random slug protein 5-like [Aegilops tauschii subsp. tauschii]	--
1027	TraesCS2D02G412800	-3.20982	down	--	--	--	0.736667	0.0508847	--	--	probable low-specificity L-threonine aldolase 1 [Aegilops tauschii subsp. tauschii]	--
1028	TraesCS3A02G386300	-3.19999	down	--	--	--	0.873333	0.0563603	0.156366	--	beta-galactosidase 3-like [Aegilops tauschii subsp. tauschii]	--
1029	TraesCS4D02G294000	-3.1995	down	--	--	--	0.863333	0.0671267	0.0251857	--	protein LURP-one-related 6-like [Aegilops tauschii subsp. tauschii]	unconservative_chr6B_37831
1030	TraesCS5B02G490700	-3.19711	down	--	--	7.42667	0.97	0.066851	0.0833053	--	zinc finger protein ZAT8-like [Aegilops tauschii subsp. tauschii]	unconservative_chr5A_27328
1031	TraesCS2B02G546000	-3.19195	down	--	--	--	0.46	0.0312383	--	--	putative chloride channel-like protein CLC-g [Aegilops tauschii subsp. tauschii]	unconservative_chr6B_35816
1032	TraesCS2D02G104300	-3.18834	down	--	--	2.17667	0.366667	0.0265077	0	--	flocculation protein FLO11-like [Aegilops tauschii subsp. tauschii]	--
1033	TraesCS2D02G350200	-3.17549	down	--	--	--	0.99	0.078963	0.132154	--	cytochrome b561 and DOMON domain-containing protein At3g07570-like [Aegilops tauschii subsp. tauschii]	--
1034	TraesCS5B02G274400	-3.17419	down	--	--	--	0.566667	0.0394447	0.017082	--	Pumilio-like protein 5 [Triticum urartu]	--
1035	TraesCS6D02G309600	-3.17245	down	--	--	--	2.89333	0.238469	0.23418	--	ethylene-responsive transcription factor ERF014-like [Aegilops tauschii subsp. tauschii]	--
1036	TraesCS5D02G403700	-3.17104	down	--	--	--	0.52	0.0363867	--	--	UDP-glycosyltransferase 83A1-like [Aegilops tauschii subsp. tauschii]	--
1037	TraesCS1A02G174700	-3.14995	down	--	--	6.73333	1.32333	0.106431	--	--	remorin-like [Aegilops tauschii subsp. tauschii]	--
1038	TraesCS4B02G271800	-3.14027	down	--	--	2.43667	0.91	0.0733303	--	--	basic blue protein-like [Aegilops tauschii subsp. tauschii]	unconservative_chr4D_25562
1039	TraesCS5A02G069300	-3.13763	down	--	--	--	0.456667	0.0364457	0.103541	--	F-box/FBD/LRR-repeat protein At1g13570-like [Aegilops tauschii subsp. tauschii]	--
1040	TraesCS4A02G130600	-3.13489	down	--	--	6.14333	1.57667	0.140228	0.212324	--	NAC domain-containing protein 92-like [Aegilops tauschii subsp. tauschii]	unconservative_chr5A_27300
1041	TraesCS3D02G404800	-3.13353	down	--	--	--	0.593333	0.0576677	--	--	COBRA-like protein 1 isoform X1 [Aegilops tauschii subsp. tauschii]	unconservative_chr5A_27956
1042	TraesCS6B02G162700	-3.13275	down	--	--	--	5.77333	0.519893	0.336856	--	predicted protein [Hordeum vulgare subsp. vulgare]	unconservative_chr5A_27319
1043	TraesCS6A02G099000	-3.13196	down	--	--	13.1333	3.39	0.287942	0.256449	--	histone-lysine N-methyltransferase 2D-like [Aegilops tauschii subsp. tauschii]	unconservative_chrUn_49138
1044	TraesCS4D02G207500	-3.12932	down	--	--	38.5367	12.2567	1.09743	2.14018	--	heat shock cognate 70 kDa protein 2-like [Aegilops tauschii subsp. tauschii]	--
1045	TraesCS2B02G475800	-3.12763	down	--	--	--	2.15667	0.184197	0.031073	--	protein MARD1-like [Aegilops tauschii subsp. tauschii]	unconservative_chr5A_26660
1046	TraesCS1B02G024200	-3.12082	down	--	--	--	1.64333	0.144301	--	--	probable thionin-2.3 [Aegilops tauschii subsp. tauschii]	--
1047	TraesCS2B02G487500	-3.11565	down	--	--	--	35.5967	2.99582	--	--	photosystem I assembly protein Ycf3 (chloroplast) [Triticum aestivum]	--
1048	TraesCS1D02G191000	-3.11332	down	--	--	--	1.44333	0.133262	0.059607	--	transcription factor RF2a-like [Aegilops tauschii subsp. tauschii]	unconservative_chr5A_27328
1049	TraesCS4A02G046800	-3.11237	down	--	--	4.55333	1.94667	0.172796	0.236416	--	Calcium-transporting ATPase 1, plasma membrane-type [Triticum urartu]	--
1050	TraesCS5A02G394900	-3.09836	down	--	--	22.17	6.72333	0.609097	0.402168	--	UDP-glucose 6-dehydrogenase 4-like [Aegilops tauschii subsp. tauschii]	--
1051	TraesCS2A02G189600	-3.0979	down	--	--	9.72333	3.81333	0.337779	0.447064	--	chitin-inducible gibberellin-responsive protein 2-like [Aegilops tauschii subsp. tauschii]	--
1052	TraesCS1D02G172100	-3.088	down	--	--	--	0.926667	0.083554	--	--	predicted protein [Hordeum vulgare subsp. vulgare]	--
1053	TraesCS1A02G220000	-3.07445	down	--	--	--	7.40333	0.681099	0.630235	--	predicted protein [Hordeum vulgare subsp. vulgare]	unconservative_chr5A_26660
1054	TraesCS4B02G328000	-3.07322	down	--	--	19.7867	3.56333	0.318609	0.259491	--	RecName: Full=Alpha-amylase/trypsin inhibitor CM16; AltName: Full=Chloroform/methanol-soluble protein CM16; Flags: Precursor	--
1055	TraesCS1A02G398200	-3.05588	down	--	--	530.71	141.897	13.2249	17.4774	--	beta purothionin [Triticum urartu]	unconservative_chr1B_5025
1056	TraesCS4B02G356600	-3.0538	down	--	--	7.41333	2.08333	0.141964	0.175906	--	RHOMBOID-like protein 2 [Aegilops tauschii subsp. tauschii]	unconservative_chr6D_38710
1057	TraesCS1B02G249000	-3.05192	down	--	--	17.2167	0.706667	0.0551857	0.0114613	--	lichenase-2 [Aegilops tauschii subsp. tauschii]	unconservative_chr3A_15296
1058	TraesCS4A02G009600	-3.04384	down	--	--	--	7.19667	0.686323	--	--	predicted protein [Hordeum vulgare subsp. vulgare]	unconservative_chr5A_27328
1059	TraesCS5D02G319300	-3.02554	down	--	--	2.23667	0.866667	0.07141	0.0727483	--	BAG family molecular chaperone regulator 1-like [Aegilops tauschii subsp. tauschii]	unconservative_chr2B_11817
1060	TraesCS1B02G376800	-3.0179	down	--	--	--	0.776667	0.0677627	--	--	probable phosphoribosylformylglycinamidine synthase, chloroplastic/mitochondrial [Aegilops tauschii subsp. tauschii]	--
1061	TraesCS1B02G388700	-3.01749	down	--	--	0.08	0.416667	0.03651	0.114998	--	phosphomethylethanolamine N-methyltransferase-like [Aegilops tauschii subsp. tauschii]	unconservative_chr1B_912
1062	TraesCS6D02G263300	-3.0167	down	--	--	--	0.436667	0.0322693	--	--	65-kDa microtubule-associated protein 1-like [Aegilops tauschii subsp. tauschii]	unconservative_chr1B_684
1063	TraesCS1A02G227700	-3.00952	down	--	--	--	0.636667	0.050462	--	--	DNA primase small subunit [Aegilops tauschii subsp. tauschii]	--
1064	TraesCS5A02G225300	-3.0088	down	--	--	--	3.45667	0.328834	0.245485	--	CBL-interacting protein kinase 16-like [Aegilops tauschii subsp. tauschii]	--
1065	TraesCS7D02G064300	-3.00544	down	--	--	2.61667	1.13333	0.113857	0.179604	--	granule-bound starch synthase WX-TtD protein [Aegilops tauschii]	unconservative_chr5A_27328
1066	TraesCS2B02G324900	-2.9989	down	--	--	0.94	0.316667	0.025601	0.00484667	--	serine/threonine-protein kinase-like protein CCR4 [Aegilops tauschii subsp. tauschii]	--
1067	TraesCS2D02G518700	-2.99873	down	--	--	3.27333	1.37	0.0834727	0.227376	--	protein TSS-like [Aegilops tauschii subsp. tauschii]	--
1068	TraesCS7D02G294300	-2.98451	down	--	--	6.32667	1.4	0.129832	0.0612443	--	probable mixed-linked glucan synthase 6 [Aegilops tauschii subsp. tauschii]	unconservative_chr6B_35816
1069	TraesCS4B02G024100	-2.97824	down	--	--	--	0.83	0.172699	--	--	ankyrin-1-like [Aegilops tauschii subsp. tauschii]	--
1070	TraesCS1A02G154100	-2.97763	down	--	--	--	0.733333	0.0668193	--	--	pentatricopeptide repeat-containing protein At1g08610-like [Aegilops tauschii subsp. tauschii]	--
1071	TraesCS6A02G391200	-2.97718	down	--	--	15.5867	2.11333	0.338522	0.547965	--	acetylserotonin O-methyltransferase 3-like [Aegilops tauschii subsp. tauschii]	unconservative_chr2B_11817
1072	TraesCS7D02G087800	-2.94846	down	--	--	--	5.96667	0.541146	0.00732533	--	early nodulin-93-like [Aegilops tauschii subsp. tauschii]	unconservative_chr6B_35816
1073	TraesCS4A02G028300	-2.94191	down	--	--	--	1.41667	0.126511	0.231659	--	EPIDERMAL PATTERNING FACTOR-like protein 4 [Aegilops tauschii subsp. tauschii]	--
1074	TraesCS5B02G294500	-2.937	down	--	--	--	15.2267	1.41735	--	--	beta-glucosidase 31-like isoform X1 [Aegilops tauschii subsp. tauschii]	--
1075	TraesCS6D02G158600	-2.93447	down	--	--	--	1.56333	0.145533	0.585368	--	glucomannan 4-beta-mannosyltransferase 1 [Aegilops tauschii subsp. tauschii]	unconservative_chr2D_13214
1076	TraesCS4A02G355700	-2.9328	down	--	--	--	1.55	0.246343	--	--	glycine-rich RNA-binding protein RZ1A-like [Aegilops tauschii subsp. tauschii]	--
1077	TraesCS2D02G097700	-2.92496	down	--	--	1.66333	0.563333	0.056685	0.099919	--	CBL-interacting protein kinase 31-like [Aegilops tauschii subsp. tauschii]	--
1078	TraesCS3D02G278400	-2.92454	down	--	--	--	0.45	0.0335777	0.06686	--	proline-rich receptor-like protein kinase PERK8 [Aegilops tauschii subsp. tauschii]	unconservative_chr1B_4797
1079	TraesCS6B02G127100	-2.91932	down	--	--	10.1	2.99333	0.302729	0.546564	--	histone-lysine N-methyltransferase 2D-like [Aegilops tauschii subsp. tauschii]	--
1080	TraesCS5A02G429600	-2.91904	down	--	--	3.90667	0.816667	0.0807557	0.0350193	--	glucan endo-1,3-beta-glucosidase 8-like [Aegilops tauschii subsp. tauschii]	--
1081	TraesCS4A02G444500	-2.91868	down	--	--	--	0.95	0.101952	0.0824217	--	predicted protein [Hordeum vulgare subsp. vulgare]	unconservative_chr7A_40961
1082	TraesCS4D02G050800	-2.91606	down	--	--	--	1.61333	0.163736	0.545482	--	actin-1 [Aegilops tauschii subsp. tauschii]	unconservative_chr5A_27328
1083	TraesCS7B02G188400	-2.90246	down	--	--	3.92667	1.63	0.140504	0.00905067	--	probable mixed-linked glucan synthase 6 [Aegilops tauschii subsp. tauschii]	--
1084	TraesCS5B02G202700	-2.90065	down	--	--	3.12	1.22333	0.105499	0.0599723	--	probable cinnamyl alcohol dehydrogenase 8D [Aegilops tauschii subsp. tauschii]	--
1085	TraesCS4D02G086000	-2.89978	down	--	--	--	0.34	0.0267807	--	--	protein STICHEL-like [Aegilops tauschii subsp. tauschii]	unconservative_chr7D_45165
1086	TraesCS4B02G092900	-2.89308	down	--	--	--	1.00667	0.102951	0.250632	--	cysteine-rich receptor-like protein kinase 25 [Aegilops tauschii subsp. tauschii]	--
1087	TraesCS2D02G322600	-2.88273	down	--	--	--	0.393333	0.030409	0.082481	--	ABC transporter B family member 19-like [Aegilops tauschii subsp. tauschii]	unconservative_chr6B_35816
1088	TraesCS4B02G126600	-2.88187	down	--	--	--	1.03333	0.0768727	0.221649	--	ATP-dependent DNA helicase Q-like 1 [Aegilops tauschii subsp. tauschii]	--
1089	TraesCS7B02G449900	-2.88057	down	--	--	--	0.306667	0.028339	--	--	putative disease resistance protein At1g50180 [Aegilops tauschii subsp. tauschii]	unconservative_chr6B_36683
1090	TraesCS2A02G161300	-2.87906	down	--	--	18.4767	7.79	0.946492	0.935297	--	UMP-CMP kinase 3 isoform X2 [Aegilops tauschii subsp. tauschii]	unconservative_chr1B_5025
1091	TraesCS7D02G403700	-2.87899	down	--	--	16.22	8.32333	0.836261	0.871912	--	putative MAPK protein kinase [Triticum aestivum]	--
1092	TraesCS6D02G274500	-2.876	down	--	--	--	0.793333	0.0754967	0.034862	--	U-box domain-containing protein 11-like [Aegilops tauschii subsp. tauschii]	unconservative_chr6B_37831
1093	TraesCS3B02G256500	-2.8744	down	--	--	3.29333	0.43	0.0329697	0.077844	--	PREDICTED: cytochrome P450 72A15-like [Brachypodium distachyon]	--
1094	TraesCS6B02G293500	-2.87418	down	--	--	4.3	1.24	0.118225	0.121171	--	probable xyloglucan endotransglucosylase/hydrolase protein 30 [Aegilops tauschii subsp. tauschii]	unconservative_chr6B_37831
1095	TraesCSU02G057800	-2.86759	down	--	--	17.6567	7.90667	0.7952	0.658353	--	formin-like protein 18 [Aegilops tauschii subsp. tauschii]	unconservative_chr5A_27328
1096	TraesCS3D02G368000	-2.86625	down	--	--	7.09333	1.79333	0.183189	0.0682953	--	transcription factor DIVARICATA-like [Aegilops tauschii subsp. tauschii]	--
1097	TraesCS6B02G406100	-2.86416	down	--	--	--	0.5	0.048716	0.0764693	--	protein NRT1/ PTR FAMILY 8.3-like isoform X1 [Aegilops tauschii subsp. tauschii]	--
1098	TraesCS4A02G078000	-2.85845	down	--	--	--	0.666667	0.0694743	0.165883	--	Cytochrome P450 90B1 [Triticum urartu]	--
1099	TraesCS3D02G053400	-2.85706	down	--	--	1.97333	0.63	0.061124	--	--	Photosystem II CP47 reaction center protein [Zea mays]	unconservative_chr4D_25562
1100	TraesCS5D02G499100	-2.85611	down	--	--	--	1.20333	0.115162	0.410345	--	nucleobase-ascorbate transporter 6-like [Aegilops tauschii subsp. tauschii]	--
1101	TraesCS2A02G248800	-2.85306	down	--	--	5.47	1.72	0.179793	0.0467737	--	fasciclin-like protein FLA25 [Triticum aestivum]	--
1102	TraesCS6B02G041100	-2.84541	down	--	--	--	2.64667	0.292261	0.16506	--	germin-like protein 2-4 [Aegilops tauschii subsp. tauschii]	--
1103	TraesCS7A02G084400	-2.84443	down	--	--	0.26	0.836667	0.0653887	--	--	U-box domain-containing protein 35 [Triticum urartu]	unconservative_chr6B_37831
1104	TraesCS3D02G041400	-2.83954	down	--	--	--	20.6333	2.20728	3.82458	--	predicted protein, partial [Hordeum vulgare subsp. vulgare]	unconservative_chr1B_3757
1105	TraesCS7B02G166200	-2.82979	down	--	--	--	0.303333	0.0350427	0.0983307	--	PHD finger protein rhinoceros-like isoform X1 [Aegilops tauschii subsp. tauschii]	--
1106	TraesCS4B02G194900	-2.82795	down	--	--	5.72667	3.01667	0.344587	0.298413	--	omega-3 fatty acid desaturase, endoplasmic reticulum-like [Aegilops tauschii subsp. tauschii]	--
1107	TraesCS5A02G443900	-2.82784	down	--	--	5.74	2.32333	0.25932	0.51916	--	histone H1 WH1A.2 [Triticum aestivum]	--
1108	TraesCS7A02G092700	-2.82667	down	--	--	--	3.99333	0.430921	0.0800057	--	early nodulin-93-like [Aegilops tauschii subsp. tauschii]	--
1109	TraesCS5D02G387900	-2.82587	down	--	--	--	2.98667	0.316605	0.563541	--	CBL-interacting protein kinase 7-like [Aegilops tauschii subsp. tauschii]	--
1110	TraesCS4D02G018200	-2.82509	down	--	--	--	0.386667	0.036643	--	--	protein ROOT PRIMORDIUM DEFECTIVE 1-like [Aegilops tauschii subsp. tauschii]	unconservative_chr6D_38710
1111	TraesCS5A02G129500	-2.82368	down	--	--	7.88667	0.746667	0.0788417	0.0113517	--	cytochrome P450 94C1-like [Aegilops tauschii subsp. tauschii]	--
1112	TraesCS7B02G047200	-2.82307	down	--	--	--	0.933333	0.0959393	0.205888	--	predicted protein, partial [Hordeum vulgare subsp. vulgare]	tae-miR9667-14p
1113	TraesCS7B02G413700	-2.8192	down	--	--	--	0.6	0.05752	--	--	phospholipase D Z-like [Aegilops tauschii subsp. tauschii]	--
1114	TraesCS2D02G367600	-2.81719	down	--	--	--	0.483333	0.0546583	--	--	salutaridine reductase-like [Aegilops tauschii subsp. tauschii]	unconservative_chr2B_11817
1115	TraesCS2B02G201900	-2.81641	down	--	--	--	0.843333	0.0961867	--	--	cytochrome P450 CYP78A5-B [Triticum aestivum]	tae-miR1146a
1116	TraesCS7D02G432800	-2.81373	down	--	--	16.8133	0.75	0.0794333	0.063341	--	DIBOA-glucoside dioxygenase BX6-like [Aegilops tauschii subsp. tauschii]	unconservative_chr5A_27328
1117	TraesCS5A02G445700	-2.80819	down	--	--	--	0.766667	0.085702	0.113896	--	wall-associated receptor kinase 2-like [Aegilops tauschii subsp. tauschii]	--
1118	TraesCS2B02G592600	-2.80783	down	--	--	3.27	0.583333	0.0561473	--	--	predicted protein [Hordeum vulgare subsp. vulgare]	--
1119	TraesCS5D02G228600	-2.80622	down	--	--	13.8733	2.01	0.227117	--	--	tetraspanin-8 [Aegilops tauschii subsp. tauschii]	--
1120	TraesCS3D02G484600	-2.8008	down	--	--	11.7867	5.19333	0.596224	0.285931	--	CML79 [Triticum aestivum]	--
1121	TraesCS1B02G010300	-2.79739	down	--	--	--	1.38	0.137335	0.407291	--	F-box/LRR-repeat protein 14-like [Aegilops tauschii subsp. tauschii]	--
1122	TraesCS2D02G169000	-2.79545	down	--	--	--	2.01	0.412085	0.540144	--	septin and tuftelin-interacting protein 1 homolog 1-like [Aegilops tauschii subsp. tauschii]	--
1123	TraesCS2A02G373600	-2.79175	down	--	--	--	2.19333	0.319579	0.607083	--	granule-bound starch synthase 1b, chloroplastic/amyloplastic [Aegilops tauschii subsp. tauschii]	unconservative_chrUn_49138
1124	TraesCS5B02G079800	-2.79173	down	--	--	0.04	0.346667	0.0425267	0.118986	--	disease resistance protein RPM1-like isoform X2 [Aegilops tauschii subsp. tauschii]	unconservative_chr6B_35816
1125	TraesCS4A02G080700	-2.7905	down	--	--	0.173333	0.726667	0.067831	--	--	predicted protein [Hordeum vulgare subsp. vulgare]	--
1126	TraesCS4A02G433200	-2.78902	down	--	--	--	4.76667	0.519398	0.605202	--	CBFII-5.3 [Triticum aestivum]	unconservative_chr2D_12038
1127	TraesCS1D02G416900	-2.78751	down	--	--	--	0.343333	0.0510883	--	--	protein timeless homolog isoform X1 [Aegilops tauschii subsp. tauschii]	unconservative_chr5A_26660
1128	TraesCS1A02G025600	-2.78747	down	--	--	--	1.00333	0.117311	0.113819	--	Disease resistance protein RPM1 [Triticum urartu]	--
1129	TraesCS2A02G532400	-2.77726	down	--	--	--	3.16667	0.342285	0	--	predicted protein [Hordeum vulgare subsp. vulgare]	unconservative_chr4D_25562
1130	TraesCS3D02G507500	-2.76857	down	--	--	0.486667	1.03	0.119864	0.269096	--	DNA mismatch repair protein MLH1-like [Aegilops tauschii subsp. tauschii]	--
1131	TraesCS1D02G363800	-2.76209	down	--	--	3.51333	0.843333	0.086859	0.034743	--	putative cyclin-dependent kinase F-2 [Aegilops tauschii subsp. tauschii]	--
1132	TraesCS1A02G188900	-2.75711	down	--	--	8.41	3.02667	0.333831	0.10735	--	rhomboid [Triticum turgidum subsp. durum]	unconservative_chr5A_13959
1133	TraesCS4B02G328100	-2.75654	down	--	--	55.34	13.46	1.53627	0.864032	--	RecName: Full=Alpha-amylase/trypsin inhibitor CM3; AltName: Full=Chloroform/methanol-soluble protein CM3; Flags: Precursor	unconservative_chr5A_13291
1134	TraesCS5D02G229700	-2.74791	down	--	--	--	0.51	0.055017	0.0532327	--	aspartyl protease family protein At5g10770-like [Aegilops tauschii subsp. tauschii]	--
1135	TraesCS7B02G348100	-2.74789	down	--	--	--	0.51	0.050155	--	--	predicted protein [Hordeum vulgare subsp. vulgare]	--
1136	TraesCS2B02G570900	-2.73902	down	--	--	4.76	0.683333	0.081428	--	--	GA3ox-B3 [Triticum aestivum]	--
1137	TraesCS7A02G410700	-2.73546	down	--	--	--	18.9733	2.15476	2.41175	--	mitogen-activated protein kinase [Triticum aestivum]	--
1138	TraesCS2B02G482400	-2.73126	down	--	--	--	0.636667	0.0686677	--	--	B3 domain-containing protein Os11g0156000-like [Aegilops tauschii subsp. tauschii]	unconservative_chr6B_37832
1139	TraesCS6A02G312000	-2.72754	down	--	--	1.42333	0.636667	0.0770417	0.0101993	--	formin-like protein 16 [Aegilops tauschii subsp. tauschii]	unconservative_chr5A_27329
1140	TraesCS1B02G426100	-2.7246	down	--	--	425.88	96.34	11.3954	15.7209	--	alpha purothionin [Triticum aestivum]	unconservative_chr6B_35817
1141	TraesCS2A02G164600	-2.72392	down	--	--	12.0533	3.27667	0.368188	0.225158	--	predicted protein [Hordeum vulgare subsp. vulgare]	--
1142	TraesCS7B02G472500	-2.72253	down	--	--	4.54333	1.72333	0.312838	0.641358	--	1,4-alpha-glucan-branching enzyme, chloroplastic/amyloplastic-like isoform X1 [Aegilops tauschii subsp. tauschii]	--
1143	TraesCS7B02G125300	-2.72246	down	--	--	--	2.12667	0.259945	--	--	predicted protein [Hordeum vulgare subsp. vulgare]	--
1144	TraesCS1A02G116900	-2.71935	down	--	--	9.97333	1.24	0.129431	0.191647	--	predicted protein [Hordeum vulgare subsp. vulgare]	--
1145	TraesCS1A02G013800	-2.71849	down	--	--	--	0.28	0.0299607	--	--	methionine S-methyltransferase isoform X2 [Aegilops tauschii subsp. tauschii]	--
1146	TraesCS2D02G205200	-2.71768	down	--	--	--	0.433333	0.0432367	--	--	predicted protein [Hordeum vulgare subsp. vulgare]	--
1147	TraesCS5A02G097300	-2.71535	down	--	--	--	0.763333	0.0791263	0.0661613	--	verprolin-like [Aegilops tauschii subsp. tauschii]	unconservative_chr4D_25563
1148	TraesCS5B02G261500	-2.71404	down	--	--	--	0.463333	0.042495	--	--	tonoplast dicarboxylate transporter-like [Aegilops tauschii subsp. tauschii]	--
1149	TraesCS7A02G253900	-2.70961	down	--	--	7.13667	2.44	0.377174	0.483815	--	oxysterol-binding protein-related protein 4C-like isoform X1 [Aegilops tauschii subsp. tauschii]	unconservative_chr5A_27300
1150	TraesCS6D02G162900	-2.70813	down	--	--	--	14.82	1.72076	1.24752	--	transcription factor MYB44-like [Aegilops tauschii subsp. tauschii]	unconservative_chr5A_27956
1151	TraesCS2B02G360100	-2.70454	down	--	--	--	0.616667	0.0627653	0.186437	--	protein STICHEL-like 2 [Aegilops tauschii subsp. tauschii]	unconservative_chr5A_27319
1152	TraesCS2B02G389200	-2.69295	down	--	--	2.54333	1.06333	0.121644	0.321707	--	probable galacturonosyltransferase-like 3 [Aegilops tauschii subsp. tauschii]	unconservative_chrUn_49139
1153	TraesCS2B02G472100	-2.69269	down	--	--	12.4033	4.09	0.473619	0.552869	--	atrophin-1-like [Aegilops tauschii subsp. tauschii]	--
1154	TraesCS3D02G525300	-2.68212	down	--	--	--	0.79	0.0952307	0.209866	--	diphosphomevalonate decarboxylase MVD2, peroxisomal-like [Aegilops tauschii subsp. tauschii]	unconservative_chr5A_26661
1155	TraesCS1A02G209100	-2.67857	down	--	--	15.22	1.99	0.209366	0.434867	--	proline dehydrogenase 2, mitochondrial-like [Aegilops tauschii subsp. tauschii]	--
1156	TraesCS4A02G224100	-2.67519	down	--	--	--	0.476667	0.0572183	--	--	Disease resistance protein RPM1 [Triticum urartu]	--
1157	TraesCS5D02G492900	-2.67376	down	--	--	--	110.6	13.2834	30.0927	--	heat shock cognate 70 kDa protein 2-like [Aegilops tauschii subsp. tauschii]	unconservative_chr5A_27329
1158	TraesCS7B02G325400	-2.673	down	--	--	--	6.12	0.738666	1.21585	--	exocyst complex component EXO70A1-like [Aegilops tauschii subsp. tauschii]	--
1159	TraesCS6B02G291900	-2.66376	down	--	--	--	0.453333	0.052275	0.0679263	--	ABC transporter B family member 2-like [Aegilops tauschii subsp. tauschii]	--
1160	TraesCS4A02G107100	-2.66105	down	--	--	6.09	2.52333	0.323615	0.720753	--	salt stress-induced hydrophobic peptide ESI3 [Aegilops tauschii subsp. tauschii]	--
1161	TraesCS3A02G146600	-2.65934	down	--	--	--	0.793333	0.0931413	--	--	V-type proton ATPase subunit E-like [Aegilops tauschii subsp. tauschii]	--
1162	TraesCS1B02G106400	-2.65877	down	--	--	--	0.386667	0.0301507	--	--	alpha-mannosidase-like [Aegilops tauschii subsp. tauschii]	unconservative_chr5A_26661
1163	TraesCS7D02G468900	-2.6573	down	--	--	--	1.87333	0.223336	0.205531	--	haloacid dehalogenase-like hydrolase domain-containing protein 3 [Aegilops tauschii subsp. tauschii]	--
1164	TraesCS3D02G220900	-2.65291	down	--	--	--	0.38	0.0457623	--	--	elongation factor 2 [Aegilops tauschii subsp. tauschii]	unconservative_chr1B_5026
1165	TraesCS5A02G020900	-2.65228	down	--	--	--	0.546667	0.067105	--	--	phytoene synthase 2, chloroplastic-like [Aegilops tauschii subsp. tauschii]	unconservative_chr6D_38711
1166	TraesCS6D02G250000	-2.65209	down	--	--	--	0.433333	0.050578	0.0352083	--	ABC transporter B family member 2-like [Aegilops tauschii subsp. tauschii]	unconservative_chr3A_15297
1167	TraesCS5D02G437700	-2.64743	down	--	--	6.26	1.99333	0.245962	0.106689	--	glucan endo-1,3-beta-glucosidase 8-like [Aegilops tauschii subsp. tauschii]	unconservative_chr5A_27329
1168	TraesCS3D02G434900	-2.64724	down	--	--	--	0.816667	0.09412	--	--	transcription factor ICE1-like [Aegilops tauschii subsp. tauschii]	unconservative_chr2B_11818
1169	TraesCS5A02G019700	-2.63997	down	--	--	--	1.19	0.238363	--	--	PI-PLC X domain-containing protein At5g67130-like [Aegilops tauschii subsp. tauschii]	--
1170	TraesCS2D02G366300	-2.63561	down	--	--	--	1.89	0.214108	0.106697	--	remorin-like [Aegilops tauschii subsp. tauschii]	unconservative_chr1B_456
1171	TraesCS3A02G151200	-2.63431	down	--	--	--	0.553333	0.0644037	--	--	Reticulon-like protein B1 [Triticum urartu]	unconservative_chr1B_228
1172	TraesCS6B02G086500	-2.63347	down	--	--	--	7.79667	0.983247	0.756312	--	alpha/beta-gliadin [Triticum aestivum]	--
1173	TraesCS3D02G121600	-2.63307	down	--	--	9.78667	2.08	0.257769	0.255983	--	acyl transferase 7-like [Aegilops tauschii subsp. tauschii]	--
1174	TraesCS5D02G004000	-2.63068	down	--	--	766.143	168.597	21.4582	23.7968	--	puroindoline-B-like [Aegilops tauschii subsp. tauschii]	unconservative_chr5A_27329
1175	TraesCS7A02G355600	-2.62722	down	--	--	--	1.31667	0.156103	--	--	mitogen-activated protein kinase kinase kinase 1 [Aegilops tauschii subsp. tauschii]	--
1176	TraesCS3A02G361500	-2.62522	down	--	--	3.16	1.41667	0.171116	0.0750267	--	aspartic proteinase PCS1-like [Aegilops tauschii subsp. tauschii]	--
1177	TraesCS4D02G275400	-2.62315	down	--	--	--	0.636667	0.078049	0.078179	--	protein NETWORKED 1D-like [Aegilops tauschii subsp. tauschii]	unconservative_chr6B_35817
1178	TraesCS2D02G479600	-2.6211	down	--	--	0.743333	2.22333	0.216731	--	--	thioredoxin-like protein CXXS1 [Aegilops tauschii subsp. tauschii]	--
1179	TraesCS3B02G611800	-2.61598	down	--	--	5.30667	0.813333	0.0920267	0.219468	--	soluble inorganic pyrophosphatase 1-like [Aegilops tauschii subsp. tauschii]	--
1180	TraesCS1D02G175500	-2.61085	down	--	--	4.84	0.806667	0.104692	0.154171	--	cytochrome P450 89A2-like [Aegilops tauschii subsp. tauschii]	unconservative_chr2B_11818
1181	TraesCS5D02G125700	-2.60727	down	--	--	7.58667	0.816667	0.0876453	0.108912	--	amino acid permease 3-like [Aegilops tauschii subsp. tauschii]	unconservative_chr6B_35817
1182	TraesCS6A02G036100	-2.60121	down	--	--	--	1.39333	0.232744	--	--	serine carboxypeptidase 3 [Aegilops tauschii subsp. tauschii]	--
1183	TraesCS3A02G061600	-2.59752	down	--	--	--	1.15667	0.142752	0.018769	--	indole-2-monooxygenase-like [Aegilops tauschii subsp. tauschii]	--
1184	TraesCS3A02G497200	-2.59228	down	--	--	8.18	3.49333	0.440455	0.5587	--	formin-like protein 18 [Aegilops tauschii subsp. tauschii]	unconservative_chr2D_13215
1185	TraesCS4B02G074100	-2.58736	down	--	--	7.71333	0.98	0.0849473	0.0776117	--	probable beta-D-xylosidase 7 [Aegilops tauschii subsp. tauschii]	--
1186	TraesCS6A02G173800	-2.58532	down	--	--	--	23.4967	3.05889	1.91104	--	MYB transcription factor TaMYB1 [Triticum aestivum]	--
1187	TraesCS5A02G479300	-2.58087	down	--	--	--	112.893	14.5193	30.5293	--	heat shock cognate 70 kDa protein 2-like [Aegilops tauschii subsp. tauschii]	unconservative_chr1B_4798
1188	TraesCS6A02G151700	-2.57729	down	--	--	10.9467	1.44	0.160101	0.143362	--	putative 4-coumarate--CoA ligase 3 [Triticum urartu]	--
1189	TraesCS1D02G011700	-2.5601	down	--	--	--	0.723333	0.0771417	--	--	methionine S-methyltransferase isoform X1 [Aegilops tauschii subsp. tauschii]	--
1190	TraesCS5D02G253200	-2.55819	down	--	--	--	0.51	0.086924	--	--	cyclin-D4-1-like [Aegilops tauschii subsp. tauschii]	unconservative_chr7A_40962
1191	TraesCS5B02G185300	-2.55773	down	--	--	--	1.1	0.144538	0.196968	--	retinol dehydrogenase 13-like [Aegilops tauschii subsp. tauschii]	unconservative_chr5A_27329
1192	TraesCS1B02G090400	-2.54921	down	--	--	--	2.83	0.426838	1.09303	--	metal tolerance protein 1-like [Aegilops tauschii subsp. tauschii]	--
1193	TraesCS5A02G197400	-2.54524	down	--	--	--	0.736667	0.0812563	--	--	Caffeine synthase 1 [Triticum urartu]	--
1194	TraesCSU02G024300	-2.54457	down	--	--	0.523333	1.11333	0.149389	--	--	tricetin 3&apos;,4&apos;,5&apos;-O-trimethyltransferase-like [Aegilops tauschii subsp. tauschii]	unconservative_chr7D_45166
1195	TraesCS2A02G094700	-2.53721	down	--	--	--	0.99	0.128885	0.074605	--	Glycogenin-2 [Triticum urartu]	--
1196	TraesCS2B02G182900	-2.53434	down	--	--	4.78333	0.833333	0.0986633	--	--	ribonuclease 1-like [Aegilops tauschii subsp. tauschii]	unconservative_chr6B_35817
1197	TraesCS4B02G049800	-2.53155	down	--	--	7.46667	2.09667	0.291049	0.277112	--	receptor protein kinase TMK1-like [Aegilops tauschii subsp. tauschii]	--
1198	TraesCS7B02G067000	-2.52459	down	--	--	--	1.11	0.149309	--	--	aldose 1-epimerase-like [Aegilops tauschii subsp. tauschii]	unconservative_chr6B_36684
1199	TraesCS2D02G339700	-2.52242	down	--	--	--	4.18	0.54951	0.892339	--	BTB/POZ and TAZ domain-containing protein 2-like [Aegilops tauschii subsp. tauschii]	unconservative_chr1B_5026
1200	TraesCS5D02G144800	-2.52097	down	--	--	3.78667	0.793333	0.0888057	0.0946927	--	CBL-interacting protein kinase 15 [Triticum aestivum]	--
1201	TraesCS4D02G195600	-2.51834	down	--	--	11.8667	3.67333	0.502331	0.173754	--	omega-3 fatty acid desaturase, endoplasmic reticulum-like [Aegilops tauschii subsp. tauschii]	unconservative_chr6B_37832
1202	TraesCS6A02G169200	-2.51772	down	--	--	--	1.09	0.216787	0.260338	--	glucomannan 4-beta-mannosyltransferase 1 [Aegilops tauschii subsp. tauschii]	--
1203	TraesCS6D02G071600	-2.51656	down	--	--	2.26333	0.54	0.0672357	0.0887307	--	3-ketoacyl-CoA synthase 20-like [Aegilops tauschii subsp. tauschii]	unconservative_chr6B_37832
1204	TraesCS4A02G392300	-2.51178	down	--	--	--	3.29	0.41614	0.0638833	--	early nodulin-93-like [Aegilops tauschii subsp. tauschii]	unconservative_chr5A_27329
1205	TraesCS3D02G119300	-2.51026	down	--	--	--	0.493333	0.0625563	--	--	DDT domain-containing protein DDR4-like [Aegilops tauschii subsp. tauschii]	--
1206	TraesCS5D02G004300	-2.50876	down	--	--	694.01	120.187	16.5535	19.3636	--	puroindoline b protein [Triticum aestivum]	--
1207	TraesCS1A02G108100	-2.50535	down	--	--	4.22	1.98333	0.235156	--	--	Receptor-like protein kinase HERK 1 [Triticum urartu]	--
1208	TraesCS4A02G236000	-2.50531	down	--	--	--	7.27667	0.981985	0.679295	--	zinc finger protein 1-like [Aegilops tauschii subsp. tauschii]	unconservative_chr4D_25563
1209	TraesCS5B02G491500	-2.50526	down	--	--	--	2.00667	0.255032	--	--	actin-depolymerizing factor 3-like [Aegilops tauschii subsp. tauschii]	--
1210	TraesCS7B02G380300	-2.50485	down	--	--	0.226667	0.616667	0.0796167	--	--	putative glutathione S-transferase GSTU6 [Triticum urartu]	--
1211	TraesCS6A02G269600	-2.50216	down	--	--	--	1.10333	0.175978	0.258898	--	growth-regulating factor 4-like [Aegilops tauschii subsp. tauschii]	--
1212	TraesCS7D02G211000	-2.49932	down	--	--	--	0.383333	0.0396457	0.051439	--	aspartyl protease APCB1-like [Aegilops tauschii subsp. tauschii]	unconservative_chr6B_37832
1213	TraesCS5D02G526300	-2.49897	down	--	--	--	1.84	0.246627	0.591036	--	LRR receptor-like serine/threonine-protein kinase FLS2 [Aegilops tauschii subsp. tauschii]	unconservative_chr1B_3758
1214	TraesCS3B02G429200	-2.49841	down	--	--	0.17	1.45	0.186649	0.299517	--	Agglutinin isolectin 2 [Triticum urartu]	--
1215	TraesCS4A02G418200	-2.49813	down	--	--	4.05	1.37333	0.188275	0.298217	--	granule bound starch synthase I [Triticum aestivum]	--
1216	TraesCS5D02G385200	-2.4945	down	--	--	--	1	0.193732	0.0523977	--	IQ domain-containing protein IQM2-like [Aegilops tauschii subsp. tauschii]	--
1217	TraesCS2A02G029600	-2.49226	down	--	--	--	5.78667	0.79036	1.19034	--	Putative disease resistance RPP13-like protein 1 [Triticum urartu]	--
1218	TraesCS1A02G102800	-2.48939	down	--	--	--	1.09667	0.157171	--	--	glutathione transferase F2 [Triticum aestivum]	--
1219	TraesCS1A02G195700	-2.4859	down	--	--	1.88333	0.826667	0.174561	0.0482997	--	predicted protein, partial [Hordeum vulgare subsp. vulgare]	unconservative_chr6D_38711
1220	TraesCS7D02G354600	-2.48482	down	--	--	--	0.553333	0.06374	--	--	dehydrogenase/reductase SDR family member 12 [Aegilops tauschii subsp. tauschii]	--
1221	TraesCS4D02G026800	-2.4842	down	--	--	8.27	2.73	0.368739	0.589436	--	protein NRT1/ PTR FAMILY 2.11-like [Aegilops tauschii subsp. tauschii]	tae-miR9667-15p
1222	TraesCS7B02G085700	-2.48126	down	--	--	--	0.786667	0.111319	0.188045	--	DNA-directed RNA polymerase II subunit 1-like [Aegilops tauschii subsp. tauschii]	--
1223	TraesCS4B02G067300	-2.47749	down	--	--	4.21333	1.68667	0.214941	0.0835077	--	ATP synthase delta chain, chloroplastic-like [Aegilops tauschii subsp. tauschii]	unconservative_chr2B_11818
1224	TraesCS6D02G270400	-2.46917	down	--	--	--	0.31	0.041436	--	--	putative U-box domain-containing protein 42 [Aegilops tauschii subsp. tauschii]	tae-miR1147a
1225	TraesCS5A02G520700	-2.4681	down	--	--	7.23667	2.75	0.388601	0.086839	--	subtilisin-like protease SBT1.2 [Aegilops tauschii subsp. tauschii]	unconservative_chr5A_27329
1226	TraesCS5D02G354200	-2.4671	down	--	--	--	3.39667	0.478163	--	--	putative histone H19 [Helianthus annuus]	--
1227	TraesCS6B02G098300	-2.46558	down	--	--	2.38667	0.75	0.11101	--	--	3-ketoacyl-CoA synthase 20-like [Aegilops tauschii subsp. tauschii]	--
1228	TraesCS5D02G126100	-2.46372	down	--	--	--	0.863333	0.150036	--	--	leucine-rich repeat receptor-like tyrosine-protein kinase PXC3 [Aegilops tauschii subsp. tauschii]	--
1229	TraesCS2D02G315600	-2.45184	down	--	--	7.01667	2.64	0.366861	0.779426	--	esterase AGAP003155 [Aegilops tauschii subsp. tauschii]	--
1230	TraesCS7D02G267700	-2.44068	down	--	--	--	1.10333	0.158223	0.045185	--	calcium-dependent protein kinase 21-like [Aegilops tauschii subsp. tauschii]	--
1231	TraesCS6D02G242000	-2.43937	down	--	--	0.283333	0.756667	0.102033	0.221363	--	calcium-dependent protein kinase 5 [Aegilops tauschii subsp. tauschii]	--
1232	TraesCS2D02G450100	-2.43925	down	--	--	38.0867	17.8767	2.34322	4.30329	--	atrophin-1-like [Aegilops tauschii subsp. tauschii]	unconservative_chrUn_49139
1233	TraesCS7D02G031700	-2.43553	down	--	--	279.57	42.2333	6.08751	5.55626	--	avenin-like farinin protein [Brachypodium distachyon]	unconservative_chr6B_35817
1234	TraesCS5A02G227700	-2.43007	down	--	--	2.61667	0.676667	0.0875783	0.116017	--	microtubule-associated protein futsch-like [Aegilops tauschii subsp. tauschii]	--
1235	TraesCS5A02G262800	-2.42931	down	--	--	7.08333	2.24667	0.317405	0.266385	--	adenomatous polyposis coli protein 2-like [Aegilops tauschii subsp. tauschii]	unconservative_chr2D_12039
1236	TraesCS1D02G221400	-2.42625	down	--	--	--	0.203333	0.0278323	--	--	leucine--tRNA ligase, cytoplasmic-like [Aegilops tauschii subsp. tauschii]	unconservative_chr5A_26661
1237	TraesCS1A02G325400	-2.42513	down	--	--	4.09333	2.05667	0.29524	0.616883	--	low-temperature-induced cysteine proteinase [Aegilops tauschii subsp. tauschii]	--
1238	TraesCS4D02G337400	-2.40888	down	--	--	--	1.00333	0.143636	0.137397	--	alkane hydroxylase MAH1-like [Aegilops tauschii subsp. tauschii]	unconservative_chr4D_25563
1239	TraesCS1B02G119600	-2.40801	down	--	--	7.25	1.30667	0.18645	0.0432237	--	putative cyclin-dependent kinase F-2 [Aegilops tauschii subsp. tauschii]	--
1240	TraesCS4A02G394100	-2.40566	down	--	--	--	0.356667	0.0458827	--	--	Methionine S-methyltransferase [Triticum urartu]	--
1241	TraesCS3A02G406100	-2.40108	down	--	--	2.13	1	0.13786	0.143677	--	putative methyltransferase PMT26 [Triticum urartu]	unconservative_chr5A_12623
1242	TraesCS7D02G207000	-2.40091	down	--	--	2.6	1.01333	0.136253	0.0568227	--	nudix hydrolase 21, chloroplastic-like [Aegilops tauschii subsp. tauschii]	unconservative_chr5A_11955
1243	TraesCS3D02G189900	-2.39846	down	--	--	5.66667	1.77	0.256301	0.47792	--	peroxidase 1-like [Aegilops tauschii subsp. tauschii]	--
1244	TraesCS6B02G179900	-2.39658	down	--	--	8.62667	1.51	0.229414	0.119275	--	probable 4-coumarate--CoA ligase 3 [Aegilops tauschii subsp. tauschii]	--
1245	TraesCS1B02G108900	-2.39201	down	--	--	--	0.59	0.0486523	--	--	mediator of DNA damage checkpoint protein 1 isoform X1 [Aegilops tauschii subsp. tauschii]	--
1246	TraesCS2D02G197300	-2.38797	down	--	--	--	1.9	0.247771	0.636933	--	NADP-dependent glyceraldehyde-3-phosphate dehydrogenase [Aegilops tauschii subsp. tauschii]	--
1247	TraesCS1A02G069300	-2.38401	down	--	--	2.47333	0.523333	0.0745107	--	--	phosphoinositide phospholipase C 2-like [Aegilops tauschii subsp. tauschii]	unconservative_chr6B_37833
1248	TraesCS5B02G523600	-2.38284	down	--	--	--	0.876667	0.148909	0.244181	--	ATP-dependent zinc metalloprotease FTSH 4, mitochondrial-like [Aegilops tauschii subsp. tauschii]	unconservative_chr5A_27330
1249	TraesCS4B02G363000	-2.37937	down	--	--	0.423333	1.10667	0.17627	0.405581	--	branched-chain-amino-acid aminotransferase 5, chloroplastic-like [Aegilops tauschii subsp. tauschii]	unconservative_chr6B_35818
1250	TraesCS7B02G064900	-2.37918	down	--	--	--	29.4033	4.34382	7.85884	--	nucleolar GTP-binding protein 1-like [Aegilops tauschii subsp. tauschii]	--
1251	TraesCS2D02G198200	-2.37719	down	--	--	13	5.21	0.766039	0.794324	--	chitin-inducible gibberellin-responsive protein 2-like [Aegilops tauschii subsp. tauschii]	--
1252	TraesCS2D02G447800	-2.37595	down	--	--	--	1.03667	0.149648	0.180972	--	exocyst complex component SEC15A-like [Aegilops tauschii subsp. tauschii]	--
1253	TraesCS2D02G340400	-2.37435	down	--	--	--	0.386667	0.058577	0.070721	--	protein STICHEL-like 2 [Aegilops tauschii subsp. tauschii]	--
1254	TraesCS6D02G318200	-2.37232	down	--	--	--	0.373333	0.0535317	0.092127	--	disease resistance protein RGA2-like isoform X2 [Aegilops tauschii subsp. tauschii]	--
1255	TraesCS5D02G160300	-2.37041	down	--	--	--	0.49	0.0482637	0.017371	--	phosphoinositide phospholipase C 6-like [Aegilops tauschii subsp. tauschii]	--
1256	TraesCS1A02G403000	-2.36501	down	--	--	--	0.91	0.119825	--	--	PREDICTED: cold-regulated 413 inner membrane protein 1, chloroplastic [Brachypodium distachyon]	unconservative_chr4D_25564
1257	TraesCS1D02G199000	-2.36077	down	--	--	1.17333	0.636667	0.209373	0.0364637	--	lysine-specific demethylase JMJ706-like [Aegilops tauschii subsp. tauschii]	--
1258	TraesCS4A02G422800	-2.35486	down	--	--	--	1.36	0.323046	0.476784	--	protein TPX2-like [Aegilops tauschii subsp. tauschii]	unconservative_chr5A_27300
1259	TraesCS3D02G394300	-2.35385	down	--	--	--	8.72	1.30477	2.07685	--	RAN GTPase-activating protein 2-like [Aegilops tauschii subsp. tauschii]	unconservative_chr5A_27956
1260	TraesCS5D02G204200	-2.3518	down	--	--	7.19333	3.4	0.508618	0.60086	--	transcription factor bHLH150-like [Aegilops tauschii subsp. tauschii]	unconservative_chr5A_27319
1261	TraesCS7D02G350000	-2.34946	down	--	--	3.97667	0.706667	0.07711	0.00988833	--	cytochrome P450 734A4-like [Aegilops tauschii subsp. tauschii]	unconservative_chrUn_49140
1262	TraesCS6D02G164600	-2.34768	down	--	--	--	0.796667	0.120227	--	--	intracellular protein transport protein USO1 [Aegilops tauschii subsp. tauschii]	--
1263	TraesCS7B02G176500	-2.34431	down	--	--	4.21	1.02333	0.141001	--	--	probable uridine nucleosidase 1 isoform X1 [Aegilops tauschii subsp. tauschii]	unconservative_chr5A_26662
1264	TraesCS3A02G131500	-2.33642	down	--	--	--	2.40333	0.520377	0.756234	--	predicted protein [Hordeum vulgare subsp. vulgare]	--
1265	TraesCS5A02G208900	-2.33624	down	--	--	--	1.24667	0.210608	0.343222	--	probable aspartyl aminopeptidase [Aegilops tauschii subsp. tauschii]	--
1266	TraesCS6D02G189300	-2.33335	down	--	--	13.03	6.47	0.973112	0.899787	--	glycerophosphodiester phosphodiesterase GDPDL4-like isoform X1 [Aegilops tauschii subsp. tauschii]	unconservative_chr5A_27330
1267	TraesCS3D02G428000	-2.33257	down	--	--	3.58	8.23333	1.41084	3.0192	--	MADS-box transcription factor 51-like [Aegilops tauschii subsp. tauschii]	--
1268	TraesCS4A02G264400	-2.32841	down	--	--	--	0.896667	0.131597	--	--	actin-1 [Aegilops tauschii subsp. tauschii]	--
1269	TraesCS5A02G482600	-2.32771	down	--	--	--	0.39	0.0519693	0	--	kinetochore protein NDC80 homolog [Aegilops tauschii subsp. tauschii]	--
1270	TraesCS5D02G102000	-2.32345	down	--	--	--	1.46333	0.319366	0.399849	--	calmodulin-binding protein 60 D-like isoform X6 [Aegilops tauschii subsp. tauschii]	--
1271	TraesCS2D02G588200	-2.32198	down	--	--	--	0.78	0.273576	--	--	serine/threonine-protein kinase STY8-like [Aegilops tauschii subsp. tauschii]	unconservative_chr5A_26662
1272	TraesCS1B02G083800	-2.32021	down	--	--	--	0.683333	0.108408	0.102703	--	importin subunit beta-1-like [Aegilops tauschii subsp. tauschii]	--
1273	TraesCS6A02G256700	-2.31942	down	--	--	--	0.886667	0.125703	--	--	U-box domain-containing protein 25 [Triticum urartu]	unconservative_chr1B_5027
1274	TraesCS7D02G009400	-2.31896	down	--	--	--	0.463333	0.0639823	--	--	sucrose:sucrose 1-fructosyltransferase-like [Aegilops tauschii subsp. tauschii]	unconservative_chr6D_38712
1275	TraesCS5B02G184300	-2.31821	down	--	--	--	0.943333	0.145202	--	--	S276 [Triticum aestivum]	unconservative_chr3A_15298
1276	TraesCS2A02G144500	-2.30475	down	--	--	--	0.68	0.0517643	--	--	stomatal closure-related actin-binding protein 1-like isoform X1 [Aegilops tauschii subsp. tauschii]	unconservative_chr5A_27330
1277	TraesCS2B02G217500	-2.30428	down	--	--	--	7.43667	1.16877	0.807533	--	chitin-inducible gibberellin-responsive protein 2-like [Aegilops tauschii subsp. tauschii]	unconservative_chr2B_11819
1278	TraesCS7D02G535400	-2.30401	down	--	--	12.84	3.99333	0.604998	0.921426	--	1,4-alpha-glucan-branching enzyme, chloroplastic/amyloplastic-like isoform X2 [Aegilops tauschii subsp. tauschii]	--
1279	TraesCS2D02G228800	-2.29762	down	--	--	--	1.31333	0.192887	0.305143	--	probable protein phosphatase 2C 58 [Aegilops tauschii subsp. tauschii]	unconservative_chr1B_0
1280	TraesCS4D02G270900	-2.29214	down	--	--	6.29333	1.47	0.217659	--	--	basic blue protein-like [Aegilops tauschii subsp. tauschii]	unconservative_chr1B_228
1281	TraesCS1A02G253400	-2.29001	down	--	--	--	13.8167	2.10377	2.85662	--	pyruvate, phosphate dikinase 2 [Aegilops tauschii subsp. tauschii]	--
1282	TraesCS2A02G133800	-2.28972	down	--	--	--	0.673333	0.0739307	--	--	methyltransferase-like protein 13 [Aegilops tauschii subsp. tauschii]	--
1283	TraesCS2A02G404600	-2.28453	down	--	--	--	1.06667	0.120735	0.176472	--	probable serine/threonine-protein kinase PIX13 isoform X2 [Aegilops tauschii subsp. tauschii]	unconservative_chr5A_27330
1284	TraesCS2A02G310300	-2.28347	down	--	--	0.16	0.453333	0.13879	0.0889883	--	starch branching enzyme IIb [Triticum aestivum]	--
1285	TraesCS4D02G280400	-2.27676	down	--	--	--	2.31667	0.354444	--	--	protein SULFUR DEFICIENCY-INDUCED 2-like [Aegilops tauschii subsp. tauschii]	--
1286	TraesCS4D02G220500	-2.27566	down	--	--	--	4.28667	0.743382	1.60383	--	phosphoenolpyruvate carboxykinase (ATP)-like [Aegilops tauschii subsp. tauschii]	unconservative_chr6B_35818
1287	TraesCS1A02G005400	-2.27221	down	--	--	--	0.98	0.155968	0.143042	--	protein NEN4-like [Aegilops tauschii subsp. tauschii]	--
1288	TraesCS2D02G377600	-2.27175	down	--	--	8.95667	2.83667	0.438278	0.190201	--	phenylalanine ammonia-lyase [Aegilops tauschii subsp. tauschii]	--
1289	TraesCS1B02G468900	-2.27156	down	--	--	0.0666667	0.343333	0.0646177	--	--	proline-rich receptor-like protein kinase PERK14 [Aegilops tauschii subsp. tauschii]	unconservative_chr2B_11819
1290	TraesCS1B02G469400	-2.26583	down	--	--	--	0.8	0.223631	0.295209	--	probable receptor-like protein kinase At2g42960 [Aegilops tauschii subsp. tauschii]	unconservative_chr6B_35818
1291	TraesCS5D02G417700	-2.25988	down	--	--	--	6.37	1.0263	1.57939	--	tubulin alpha-1 chain-like [Aegilops tauschii subsp. tauschii]	--
1292	TraesCS5B02G055300	-2.25756	down	--	--	--	0.276667	0.0425913	--	--	pentatricopeptide repeat-containing protein At4g02750-like [Aegilops tauschii subsp. tauschii]	--
1293	TraesCS4A02G226500	-2.25266	down	--	--	--	0.303333	0.0380533	--	--	protein STICHEL-like [Aegilops tauschii subsp. tauschii]	unconservative_chr2D_13216
1294	TraesCS5D02G268000	-2.25179	down	--	--	--	182.303	28.4766	49.2758	--	heat shock protein 81-3 [Aegilops tauschii subsp. tauschii]	--
1295	TraesCS1B02G279300	-2.24911	down	--	--	--	0.686667	0.114913	0.0522957	--	FT-interacting protein 1-like [Aegilops tauschii subsp. tauschii]	--
1296	TraesCS3D02G219600	-2.24774	down	--	--	--	0.313333	0.052966	--	--	potassium channel AKT1 [Aegilops tauschii subsp. tauschii]	unconservative_chr1B_4799
1297	TraesCS2A02G382700	-2.24367	down	--	--	36.3233	4.39667	0.730212	0.707778	--	probable low-specificity L-threonine aldolase 1 [Aegilops tauschii subsp. tauschii]	--
1298	TraesCS6A02G296400	-2.23927	down	--	--	--	4.35667	0.740313	0.824295	--	nudix hydrolase 17, mitochondrial-like [Aegilops tauschii subsp. tauschii]	--
1299	TraesCS5D02G270600	-2.2379	down	--	--	--	2.3	0.370136	0.847096	--	tonoplast dicarboxylate transporter-like [Aegilops tauschii subsp. tauschii]	unconservative_chr7A_40963
1300	TraesCS2B02G177300	-2.23708	down	--	--	2.78667	0.84	0.127362	0.0519037	--	cytochrome P450 [Triticum aestivum]	unconservative_chr5A_27330
1301	TraesCS3B02G063200	-2.23514	down	--	--	10.0533	1.84333	0.288496	--	--	type 1 non-specific lipid transfer protein precursor, partial [Triticum turgidum subsp. durum]	--
1302	TraesCS1D02G255600	-2.229	down	--	--	--	4.67333	0.757923	1.36391	--	RAN GTPase-activating protein 2-like [Aegilops tauschii subsp. tauschii]	--
1303	TraesCS5B02G451100	-2.22895	down	--	--	6.36667	2.90667	0.508173	0.672556	--	random slug protein 5-like [Aegilops tauschii subsp. tauschii]	unconservative_chr7D_45167
1304	TraesCS2A02G440000	-2.22374	down	--	--	--	1.66	0.30562	--	--	cell division cycle 20.2, cofactor of APC complex-like [Aegilops tauschii subsp. tauschii]	--
1305	TraesCS5A02G485600	-2.22179	down	--	--	--	3.86667	0.615954	--	--	Protein SEC13-like protein [Triticum urartu]	unconservative_chr6B_35818
1306	TraesCS4D02G352200	-2.21727	down	--	--	--	0.353333	0.0693707	--	--	respiratory burst oxidase homolog protein B-like [Aegilops tauschii subsp. tauschii]	--
1307	TraesCS7B02G164500	-2.21482	down	--	--	--	0.97	0.175211	--	--	deoxyribodipyrimidine photo-lyase [Aegilops tauschii subsp. tauschii]	unconservative_chr6B_36685
1308	TraesCS6D02G236400	-2.21471	down	--	--	--	0.316667	0.050937	0.0678887	--	probable serine/threonine-protein kinase WNK4 [Aegilops tauschii subsp. tauschii]	unconservative_chr1B_5027
1309	TraesCS7D02G437900	-2.21038	down	--	--	--	2.34667	0.387918	0.0275807	--	predicted protein, partial [Hordeum vulgare subsp. vulgare]	--
1310	TraesCS2A02G365600	-2.21005	down	--	--	--	4.07667	0.697687	1.64349	--	PREDICTED: BTB/POZ domain-containing protein POB1-like isoform X1 [Musa acuminata subsp. malaccensis]	unconservative_chr6B_37833
1311	TraesCS2B02G124100	-2.20936	down	--	--	--	2.64	0.43403	0.513951	--	CBL-interacting protein kinase 29-like [Aegilops tauschii subsp. tauschii]	--
1312	TraesCS2A02G206600	-2.20696	down	--	--	0.113333	0.34	0.053205	--	--	probable serine/threonine-protein kinase abkC [Aegilops tauschii subsp. tauschii]	unconservative_chr6B_37833
1313	TraesCS5A02G480000	-2.2067	down	--	--	--	0.49	0.0605367	--	--	condensin-2 complex subunit D3 isoform X2 [Aegilops tauschii subsp. tauschii]	unconservative_chr5A_27330
1314	TraesCS4B02G142400	-2.20569	down	--	--	--	25.79	4.30157	7.43609	--	heat shock cognate 70 kDa protein 2 [Aegilops tauschii subsp. tauschii]	--
1315	TraesCS7A02G437300	-2.20566	down	--	--	--	1.1	0.176247	0.407048	--	F-box/LRR-repeat protein 14-like [Aegilops tauschii subsp. tauschii]	--
1316	TraesCS1D02G181600	-2.205	down	--	--	2.72667	1.19667	0.193605	--	--	ATP synthase CF1 beta subunit, partial (chloroplast) [Triticum monococcum]	--
1317	TraesCS2A02G106500	-2.20333	down	--	--	6.14	2.2	0.355535	0.175261	--	CBL-interacting protein kinase 29-like [Aegilops tauschii subsp. tauschii]	unconservative_chr4D_25564
1318	TraesCS1B02G132500	-2.20017	down	--	--	--	0.696667	0.111896	0.134443	--	protein NETWORKED 4B-like [Aegilops tauschii subsp. tauschii]	--
1319	TraesCS2D02G182500	-2.19926	down	--	--	--	0.92	0.138632	0.0460507	--	COBRA-like protein 1 [Aegilops tauschii subsp. tauschii]	--
1320	TraesCS3B02G310000	-2.19858	down	--	--	--	0.506667	0.08509	0.117227	--	receptor-like protein kinase 5 [Aegilops tauschii subsp. tauschii]	--
1321	TraesCS7D02G055900	-2.19557	down	--	--	--	0.773333	0.125325	--	--	BTB/POZ domain-containing protein At3g05675-like [Aegilops tauschii subsp. tauschii]	unconservative_chr6B_37833
1322	TraesCS4D02G172600	-2.19197	down	--	--	--	1.68333	0.271214	0.40953	--	protein ENHANCED DISEASE RESISTANCE 4-like [Aegilops tauschii subsp. tauschii]	unconservative_chr1B_3759
1323	TraesCS6B02G065600	-2.18857	down	--	--	59.4567	4.34	0.713459	1.22853	--	alpha-gliadin, partial [Triticum aestivum]	--
1324	TraesCS2A02G592600	-2.1881	down	--	--	--	0.516667	0.214315	--	--	katanin p80 WD40 repeat-containing subunit B1 homolog [Aegilops tauschii subsp. tauschii]	--
1325	TraesCS2D02G161300	-2.18305	down	--	--	--	1.56	0.365957	0.319421	--	serine/threonine-protein kinase STY17 [Aegilops tauschii subsp. tauschii]	--
1326	TraesCS2D02G431500	-2.17786	down	--	--	7.08	1.82	0.304679	0.169482	--	putative xyloglucan endotransglucosylase/hydrolase protein 13 [Aegilops tauschii subsp. tauschii]	--
1327	TraesCS7A02G102700	-2.17277	down	--	--	--	0.856667	0.130652	--	--	cysteine synthase-like [Aegilops tauschii subsp. tauschii]	--
1328	TraesCS3A02G193200	-2.17111	down	--	--	--	1.16333	0.241085	0.273374	--	coatomer subunit beta-2-like [Aegilops tauschii subsp. tauschii]	unconservative_chr6D_38712
1329	TraesCS5A02G356200	-2.169	down	--	--	--	0.56	0.138685	--	--	protein ACCUMULATION AND REPLICATION OF CHLOROPLASTS 3 isoform X1 [Aegilops tauschii subsp. tauschii]	--
1330	TraesCS5A02G003300	-2.16692	down	--	--	100.613	23.15	3.99281	4.27715	--	GSP-1 Grain Softness Protein [Triticum aestivum]	tae-miR9667-16p
1331	TraesCS2B02G272800	-2.16602	down	--	--	--	0.953333	0.149236	0.0949333	--	probable receptor-like protein kinase At1g30570 [Aegilops tauschii subsp. tauschii]	--
1332	TraesCS4A02G021700	-2.1645	down	--	--	--	5.15667	0.89815	1.92681	--	predicted protein, partial [Hordeum vulgare subsp. vulgare]	unconservative_chr2B_11819
1333	TraesCS2B02G182300	-2.15978	down	--	--	16.9667	3.5	0.586284	0.647979	--	E3 ubiquitin-protein ligase RDUF1-like [Aegilops tauschii subsp. tauschii]	tae-miR1148a
1334	TraesCS5B02G492500	-2.1589	down	--	--	--	192.51	33.1831	58.7661	--	heat shock cognate 70 kDa protein 2-like [Aegilops tauschii subsp. tauschii]	unconservative_chr5A_27330
1335	TraesCS2B02G024000	-2.1582	down	--	--	--	0.176667	0.0282817	--	--	L-type lectin-domain containing receptor kinase IX.1 [Triticum urartu]	--
1336	TraesCS3D02G491500	-2.15737	down	--	--	--	0.28	0.05237	0.0228593	--	disease resistance protein RPH8A-like [Aegilops tauschii subsp. tauschii]	--
1337	TraesCS2B02G367500	-2.15603	down	--	--	6.67667	0.83	0.140817	0.143453	--	predicted protein [Hordeum vulgare subsp. vulgare]	--
1338	TraesCS7D02G008000	-2.15092	down	--	--	--	0.276667	0.0467577	--	--	putative disease resistance RPP13-like protein 3 [Aegilops tauschii subsp. tauschii]	--
1339	TraesCS1A02G016200	-2.14773	down	--	--	--	0.673333	0.126424	0.257894	--	disease resistance protein RPM1-like [Aegilops tauschii subsp. tauschii]	--
1340	TraesCS4B02G287600	-2.14646	down	--	--	--	0.5	0.0855593	0.0881133	--	homeobox-leucine zipper protein HOX21-like isoform X2 [Aegilops tauschii subsp. tauschii]	--
1341	TraesCS7D02G146300	-2.14598	down	--	--	--	5.08667	0.903421	1.55215	--	E3 ubiquitin-protein ligase RDUF1-like isoform X1 [Aegilops tauschii subsp. tauschii]	unconservative_chrUn_49140
1342	TraesCS4D02G022000	-2.14425	down	--	--	--	33.9367	5.49589	10.9462	--	nucleolar GTP-binding protein 1-like [Aegilops tauschii subsp. tauschii]	unconservative_chr6B_35818
1343	TraesCS4B02G065300	-2.14409	down	--	--	--	0.643333	0.116111	--	--	predicted protein [Hordeum vulgare subsp. vulgare]	--
1344	TraesCS2A02G317900	-2.14301	down	--	--	5.18	2.09	0.419449	0.367789	--	esterase AGAP003155 [Aegilops tauschii subsp. tauschii]	unconservative_chr2D_12040
1345	TraesCS2D02G228700	-2.14174	down	--	--	--	63.7167	11.474	12.3368	--	probable protein phosphatase 2C 58 [Aegilops tauschii subsp. tauschii]	unconservative_chr5A_26662
1346	TraesCS7A02G415900	-2.14117	down	--	--	--	4.50667	0.746883	--	--	small nuclear ribonucleoprotein SmD1a-like [Brassica napus]	--
1347	TraesCS3D02G401300	-2.13657	down	--	--	--	1.16	0.226537	0.547491	--	probable methyltransferase PMT26 [Aegilops tauschii subsp. tauschii]	unconservative_chr4D_25564
1348	TraesCS1A02G122500	-2.13536	down	--	--	9.65667	1.44	0.355112	0.423591	--	NADP-dependent malic enzyme, chloroplastic [Triticum urartu]	--
1349	TraesCS2A02G145200	-2.13425	down	--	--	--	0.306667	0.0462933	--	--	putative SWI/SNF-related matrix-associated actin-dependent regulator of chromatin subfamily A member 3-like 1 [Aegilops tauschii subsp. tauschii]	--
1350	TraesCS5A02G089400	-2.13334	down	--	--	--	0.48	0.074855	--	--	lysine histidine transporter-like 8 [Aegilops tauschii subsp. tauschii]	unconservative_chr5A_11287
1351	TraesCS2B02G603100	-2.13331	down	--	--	23.3567	4.95667	0.843751	0.648807	--	NDR1/HIN1-like protein 10 [Aegilops tauschii subsp. tauschii]	unconservative_chr5A_10619
1352	TraesCS5B02G141900	-2.13263	down	--	--	--	0.7	0.116865	--	--	NAC transcription factor 8 [Triticum aestivum]	--
1353	TraesCS3B02G158700	-2.13205	down	--	--	--	1.18	0.196235	0.252939	--	metallothionein-like protein type 3 [Hordeum vulgare subsp. vulgare]	--
1354	TraesCS5A02G471900	-2.13084	down	--	--	0.0633333	0.243333	0.042132	--	--	protein QUIRKY [Aegilops tauschii subsp. tauschii]	--
1355	TraesCS4B02G371100	-2.1301	down	--	--	--	0.163333	0.0258577	--	--	putative disease resistance protein RGA1 [Aegilops tauschii subsp. tauschii]	--
1356	TraesCS3A02G313600	-2.1301	down	--	--	--	3.65	0.611564	0.449065	--	Serine/threonine-protein kinase HT1 [Triticum urartu]	unconservative_chr6B_37834
1357	TraesCS5A02G049600	-2.12902	down	--	--	1.79	0.876667	0.120744	0.0885297	--	transcription factor PIF4-like [Aegilops tauschii subsp. tauschii]	unconservative_chr5A_27331
1358	TraesCS1B02G233200	-2.12776	down	--	--	--	0.983333	0.203051	0.300162	--	leucine--tRNA ligase, cytoplasmic-like [Aegilops tauschii subsp. tauschii]	unconservative_chr6B_35819
1359	TraesCS1B02G143700	-2.12642	down	--	--	--	0.693333	0.117699	0.120493	--	probable serine/threonine-protein kinase PBL7 [Aegilops tauschii subsp. tauschii]	--
1360	TraesCS5B02G016000	-2.12631	down	--	--	3.84333	1.21	0.204279	0.199912	--	alpha-amylase/trypsin inhibitor-like [Aegilops tauschii subsp. tauschii]	--
1361	TraesCS1A02G300000	-2.11842	down	--	--	7.45333	1.82333	0.323143	0.229276	--	U-box domain-containing protein 16-like [Aegilops tauschii subsp. tauschii]	--
1362	TraesCS6A02G318100	-2.09985	down	--	--	2.36333	0.633333	0.0714217	0.202013	--	probable RNA-binding protein ARP1 [Aegilops tauschii subsp. tauschii]	--
1363	TraesCS3A02G288800	-2.09773	down	--	--	0.72	0.35	0.0453393	--	--	probable sulfate transporter 3.5 isoform X2 [Aegilops tauschii subsp. tauschii]	--
1364	TraesCS4D02G310100	-2.09744	down	--	--	--	1.7	0.283649	--	--	putative transporter arsB [Aegilops tauschii subsp. tauschii]	--
1365	TraesCS4D02G206000	-2.09503	down	--	--	9.01333	4.26667	0.72601	0.45403	--	trifunctional UDP-glucose 4,6-dehydratase/UDP-4-keto-6-deoxy-D-glucose 3,5-epimerase/UDP-4-keto-L-rhamnose-reductase RHM1-like [Aegilops tauschii subsp. tauschii]	unconservative_chr4D_25565
1366	TraesCS3D02G326900	-2.0945	down	--	--	--	13.43	2.42472	4.99378	--	tubulin beta-2 chain [Aegilops tauschii subsp. tauschii]	--
1367	TraesCS2A02G583400	-2.09448	down	--	--	2.31667	0.656667	0.111001	0.054506	--	NDR1/HIN1-like protein 10 [Aegilops tauschii subsp. tauschii]	unconservative_chr5A_27300
1368	TraesCS6B02G205100	-2.09398	down	--	--	4.43667	1.8	0.31265	--	--	Cytochrome P450 71D7 [Triticum urartu]	unconservative_chr5A_27956
1369	TraesCS2D02G207500	-2.09268	down	--	--	--	0.416667	0.1919	--	--	putative helicase [Oryza sativa Japonica Group]	unconservative_chr5A_27319
1370	TraesCS1A02G209400	-2.09008	down	--	--	--	0.576667	0.101913	0.098159	--	scarecrow-like protein 6 [Aegilops tauschii subsp. tauschii]	unconservative_chrUn_49141
1371	TraesCS4D02G170700	-2.08988	down	--	--	--	1.6	0.269972	0.417691	--	CBL-interacting protein kinase 10 [Triticum aestivum]	--
1372	TraesCS1B02G233100	-2.08763	down	--	--	--	1.61667	0.378563	--	--	predicted protein [Hordeum vulgare subsp. vulgare]	unconservative_chr5A_26663
1373	TraesCS2B02G366400	-2.08632	down	--	--	--	0.383333	0.0671733	--	--	predicted protein [Hordeum vulgare subsp. vulgare]	--
1374	TraesCS1D02G386800	-2.07999	down	--	--	--	1.80333	0.332336	--	--	short-chain type dehydrogenase/reductase-like [Aegilops tauschii subsp. tauschii]	--
1375	TraesCS5B02G193000	-2.07767	down	--	--	--	9.42667	1.74551	0.961325	--	predicted protein [Hordeum vulgare subsp. vulgare]	unconservative_chr5A_27331
1376	TraesCS3A02G038400	-2.07058	down	--	--	--	1.43333	0.338002	--	--	aldo-keto reductase family 4 member C10-like [Aegilops tauschii subsp. tauschii]	--
1377	TraesCS2B02G048200	-2.07004	down	--	--	16.0967	2.29333	0.415408	0.0681887	--	calvin cycle protein CP12-1, chloroplastic-like [Aegilops tauschii subsp. tauschii]	--
1378	TraesCS4D02G274700	-2.06992	down	--	--	--	0.446667	0.0767373	--	--	protein XRI1-like [Aegilops tauschii subsp. tauschii]	--
1379	TraesCS2B02G558400	-2.06992	down	--	--	--	1.15667	0.212459	0.398868	--	chalcone synthase 2-like [Aegilops tauschii subsp. tauschii]	--
1380	TraesCS3A02G077900	-2.06797	down	--	--	3.55333	0.823333	0.14723	--	--	NAC domain-containing protein 100-like [Aegilops tauschii subsp. tauschii]	unconservative_chr5A_26663
1381	TraesCS5D02G138000	-2.06784	down	--	--	--	0.72	0.110624	--	--	AT-hook motif nuclear-localized protein 7-like [Aegilops tauschii subsp. tauschii]	--
1382	TraesCS1B02G269800	-2.06569	down	--	--	3.13667	1.56	0.290872	0.163598	--	putative disease resistance protein RGA4 [Aegilops tauschii subsp. tauschii]	unconservative_chr1B_5028
1383	TraesCS7A02G233900	-2.0631	down	--	--	0.54	1.64667	0.303183	--	--	protein POOR HOMOLOGOUS SYNAPSIS 1-like [Aegilops tauschii subsp. tauschii]	unconservative_chr6D_38713
1384	TraesCS4D02G192200	-2.06248	down	--	--	--	1.29	0.240954	--	--	mitochondrial import inner membrane translocase subunit TIM22-4-like [Aegilops tauschii subsp. tauschii]	unconservative_chr3A_15299
1385	TraesCS3B02G215500	-2.06247	down	--	--	--	2.42	0.466727	0.808753	--	peroxidase 1-like [Aegilops tauschii subsp. tauschii]	unconservative_chr5A_27331
1386	TraesCS4D02G072800	-2.06115	down	--	--	6.61667	0.453333	0.0752377	0.0511697	--	probable beta-D-xylosidase 7 [Aegilops tauschii subsp. tauschii]	unconservative_chr2B_11820
1387	TraesCS1B02G183500	-2.06009	down	--	--	17.4367	6.09667	1.12718	0.848576	--	NDR1/HIN1-like protein 13 isoform X2 [Aegilops tauschii subsp. tauschii]	--
1388	TraesCS6A02G240400	-2.05939	down	--	--	--	0.613333	0.113798	--	--	HDZipI-4 [Triticum aestivum]	unconservative_chr1B_456
1389	TraesCS6D02G240300	-2.05729	down	--	--	7.66333	1.54	0.280651	0.191915	--	E3 ubiquitin-protein ligase RHA2A-like [Aegilops tauschii subsp. tauschii]	unconservative_chr1B_684
1390	TraesCS3A02G483400	-2.05595	down	--	--	0.153333	0.606667	0.102652	--	--	B3 domain-containing protein Os03g0619600-like [Aegilops tauschii subsp. tauschii]	--
1391	TraesCS7D02G151200	-2.05247	down	--	--	--	0.686667	0.122401	--	--	pentatricopeptide repeat-containing protein At3g25210, mitochondrial [Aegilops tauschii subsp. tauschii]	--
1392	TraesCS7D02G257800	-2.04799	down	--	--	--	0.743333	0.142288	0.0399247	--	UDP-glucuronate 4-epimerase 6-like [Aegilops tauschii subsp. tauschii]	unconservative_chr5A_27331
1393	TraesCS1B02G277500	-2.04756	down	--	--	4.22667	0.496667	0.0879657	--	--	UDP-glucuronate:xylan alpha-glucuronosyltransferase 1-like [Aegilops tauschii subsp. tauschii]	--
1394	TraesCS3D02G316400	-2.04711	down	--	--	--	0.633333	0.113295	--	--	G-type lectin S-receptor-like serine/threonine-protein kinase B120 [Aegilops tauschii subsp. tauschii]	--
1395	TraesCS5D02G329600	-2.04617	down	--	--	--	1.37333	0.251617	--	--	endoglucanase 24 [Aegilops tauschii subsp. tauschii]	unconservative_chr6B_35819
1396	TraesCSU02G037500	-2.04342	down	--	--	--	1.03333	0.244082	--	--	phosphomannomutase A1 [Triticum monococcum]	--
1397	TraesCS5D02G415700	-2.04153	down	--	--	4.35333	1.95667	0.374015	0.193521	--	probable xyloglucan glycosyltransferase 9 [Aegilops tauschii subsp. tauschii]	--
1398	TraesCS7B02G409700	-2.04067	down	--	--	--	0.533333	0.08633	--	--	probable GDP-L-fucose synthase 1 [Aegilops tauschii subsp. tauschii]	unconservative_chr2B_11820
1399	TraesCS6D02G104000	-2.03842	down	--	--	27.0367	11.1767	2.15031	3.07222	--	protein SRC2 homolog [Aegilops tauschii subsp. tauschii]	unconservative_chr6B_35819
1400	TraesCS5B02G490600	-2.03251	down	--	--	13.1	2.89333	0.5444	--	--	zinc finger protein ZAT8-like [Aegilops tauschii subsp. tauschii]	--
1401	TraesCS6A02G073300	-2.03111	down	--	--	1.51	0.373333	0.068099	--	--	3-ketoacyl-CoA synthase 20-like [Aegilops tauschii subsp. tauschii]	--
1402	TraesCS2D02G201000	-2.02691	down	--	--	--	0.496667	0.090933	0.0831167	--	glucan endo-1,3-beta-glucosidase 4-like [Aegilops tauschii subsp. tauschii]	unconservative_chr2D_13217
1403	TraesCS5A02G186900	-2.02543	down	--	--	--	0.583333	0.139589	--	--	retinol dehydrogenase 13-like [Aegilops tauschii subsp. tauschii]	--
1404	TraesCSU02G076400	-2.02403	down	--	--	8.20667	2.6	0.475625	0.75395	--	syntaxin-121-like [Aegilops tauschii subsp. tauschii]	--
1405	TraesCS2A02G527700	-2.02323	down	--	--	--	1.96667	0.385533	0.616402	--	chalcone synthase 2-like [Aegilops tauschii subsp. tauschii]	unconservative_chr1B_4800
1406	TraesCS2D02G107100	-2.02047	down	--	--	4.76333	0.95	0.178217	0.059885	--	CBL-interacting protein kinase 29 [Triticum aestivum]	--
1407	TraesCS4A02G110100	-2.01632	down	--	--	2.48	1.01333	0.18247	0.161905	--	probable protein phosphatase 2C 32 [Aegilops tauschii subsp. tauschii]	--
1408	TraesCS3D02G276200	-2.01598	down	--	--	1.29667	0.55	0.103389	--	--	receptor-like protein kinase 5 [Aegilops tauschii subsp. tauschii]	unconservative_chr7A_40964
1409	TraesCS2B02G469400	-2.01588	down	--	--	--	1.31667	0.253959	0.198466	--	exocyst complex component SEC15A-like [Aegilops tauschii subsp. tauschii]	unconservative_chr5A_27331
1410	TraesCS7A02G091800	-2.01563	down	--	--	--	1.76	0.324699	0.0792887	--	early nodulin-93-like [Aegilops tauschii subsp. tauschii]	--
1411	TraesCS2A02G357800	-2.01228	down	--	--	--	1.18667	0.201945	--	--	calmodulin-binding receptor-like cytoplasmic kinase 3 [Aegilops tauschii subsp. tauschii]	--
1412	TraesCS7D02G403900	-2.01086	down	--	--	--	0.2	0.0359993	0.008075	--	protein FORGETTER 1-like [Aegilops tauschii subsp. tauschii]	unconservative_chr7D_45168
1413	TraesCS4D02G250100	-2.01066	down	--	--	--	2.77667	0.507239	1.18007	--	T-complex protein 1 subunit beta-like [Aegilops tauschii subsp. tauschii]	--
1414	TraesCS4D02G298600	-2.00992	down	--	--	--	17.02	3.4689	6.36457	--	ethylene-responsive transcription factor ERF073-like [Aegilops tauschii subsp. tauschii]	unconservative_chr6B_35819
1415	TraesCS3D02G290100	-2.00856	down	--	--	--	0.746667	0.138553	0	--	proline-rich receptor-like protein kinase PERK2 isoform X1 [Aegilops tauschii subsp. tauschii]	--
1416	TraesCS1D02G427400	-2.00738	down	--	--	--	5.71333	1.09216	1.68993	--	RecName: Full=Glucose-1-phosphate adenylyltransferase large subunit, chloroplastic/amyloplastic; AltName: Full=ADP-glucose pyrophosphorylase; AltName: Full=ADP-glucose synthase; AltName: Full=AGPase S; AltName: Full=Alpha-D-glucose-1-phosphate adenyl transferase; Flags: Precursor	unconservative_chr6B_36686
1417	TraesCS2D02G263500	-2.00696	down	--	--	--	0.62	0.117992	0.0800967	--	phytosulfokine receptor 2 [Aegilops tauschii subsp. tauschii]	unconservative_chr1B_5028
1418	TraesCS7B02G218800	-2.00572	down	--	--	--	1.04667	0.189644	--	--	protein IQ-DOMAIN 14-like [Aegilops tauschii subsp. tauschii]	--
1419	TraesCS2D02G294100	-2.00304	down	--	--	--	1.47333	0.282688	--	--	probable F-box protein At2g36090 [Aegilops tauschii subsp. tauschii]	unconservative_chr6B_37834
1420	TraesCS5B02G509700	-2.00152	down	--	--	--	6.76333	1.31108	1.50865	--	Elongation factor 2 [Triticum urartu]	--
1421	TraesCS1B02G305200	-2.00103	down	--	--	1.90667	0.82	0.131957	0.0913657	--	protein MALE DISCOVERER 1-like [Aegilops tauschii subsp. tauschii]	unconservative_chr6B_37834
1422	TraesCS4A02G453600	-2.00023	down	--	--	201.527	20.4867	4.03743	2.43083	--	farinin protein [Brachypodium distachyon]	unconservative_chr5A_27331
1423	TraesCS3D02G068900	-1.99973	down	--	--	--	0.74	0.132366	0.149257	--	probable chromatin-remodeling complex ATPase chain isoform X1 [Aegilops tauschii subsp. tauschii]	--
1424	TraesCS5D02G157000	-1.98708	down	--	--	--	0.53	0.0612383	--	--	protein DETOXIFICATION 44, chloroplastic-like isoform X2 [Aegilops tauschii subsp. tauschii]	--
1425	TraesCS4A02G310700	-1.98559	down	--	--	--	3.26333	0.622696	--	--	WW domain-containing oxidoreductase [Triticum urartu]	--
1426	TraesCS6B02G139500	-1.98517	down	--	--	3.64	1.02333	0.18162	0.235824	--	achilleol B synthase-like [Aegilops tauschii subsp. tauschii]	unconservative_chr4D_25565
1427	TraesCS3B02G419300	-1.98213	down	--	--	--	1.16	0.194625	--	--	DNA repair RAD52-like protein 1, mitochondrial [Aegilops tauschii subsp. tauschii]	--
1428	TraesCS2D02G501800	-1.98067	down	--	--	4.30667	2.17333	0.407852	0.0858267	--	GTPase activating protein 1 [Aegilops tauschii subsp. tauschii]	--
1429	TraesCS2B02G615800	-1.97914	down	--	--	--	1.76667	0.334821	--	--	cationic peroxidase SPC4-like [Aegilops tauschii subsp. tauschii]	--
1430	TraesCS1A02G186000	-1.97704	down	--	--	2.28333	0.83	0.130173	0.0588723	--	transcription factor RF2a-like [Aegilops tauschii subsp. tauschii]	unconservative_chr6B_37834
1431	TraesCS7A02G148600	-1.97264	down	--	--	0.683333	0.336667	0.0643067	0.099066	--	Receptor-like protein kinase [Triticum urartu]	unconservative_chr1B_3760
1432	TraesCS5D02G443400	-1.9717	down	--	--	--	0.513333	0.112631	--	--	queuine tRNA-ribosyltransferase accessory subunit 2-like [Aegilops tauschii subsp. tauschii]	--
1433	TraesCS5D02G033700	-1.96877	down	--	--	4.21333	0.57	0.218311	--	--	protein YABBY 6-like [Aegilops tauschii subsp. tauschii]	--
1434	TraesCS7A02G422500	-1.96528	down	--	--	--	3.21667	0.584554	1.04839	--	mitogen-activated protein kinase 4 [Triticum aestivum]	--
1435	TraesCS7A02G189000	-1.96051	down	--	--	--	0.36	0.0479323	--	--	starch synthase IIa-2 [Triticum aestivum]	--
1436	TraesCS3D02G081400	-1.95997	down	--	--	--	0.936667	0.175848	--	--	charged multivesicular body protein 5-like [Aegilops tauschii subsp. tauschii]	--
1437	TraesCS1A02G416000	-1.95884	down	--	--	--	6.13667	1.16301	--	--	sterol C-14 reductase [Triticum turgidum subsp. durum]	unconservative_chr6D_38713
1438	TraesCS5A02G169400	-1.95792	down	--	--	--	3.46333	0.828942	--	--	acetyl-CoA acetyltransferase, cytosolic 1-like [Aegilops tauschii subsp. tauschii]	--
1439	TraesCS4B02G138300	-1.9572	down	--	--	--	0.773333	0.136262	--	--	THO complex subunit 4B-like [Aegilops tauschii subsp. tauschii]	tae-miR9667-17p
1440	TraesCS6D02G162700	-1.95709	down	--	--	--	10.71	2.15276	2.00489	--	cinnamate beta-D-glucosyltransferase-like [Aegilops tauschii subsp. tauschii]	--
1441	TraesCS4A02G486300	-1.95685	down	--	--	0.616667	1.61667	0.273074	--	--	UPF0551 protein C8orf38-like protein, mitochondrial [Triticum urartu]	unconservative_chr2B_11820
1442	TraesCS4A02G198700	-1.9566	down	--	--	--	0.53	0.0966843	--	--	probable transcription repressor OFP9 [Aegilops tauschii subsp. tauschii]	tae-miR1149a
1443	TraesCS3D02G382600	-1.95631	down	--	--	12.32	2.1	0.40987	--	--	BAG family molecular chaperone regulator 4-like [Aegilops tauschii subsp. tauschii]	unconservative_chr5A_27331
1444	TraesCS4B02G264100	-1.95625	down	--	--	--	0.456667	0.148594	0.265814	--	low affinity sulfate transporter 3-like [Aegilops tauschii subsp. tauschii]	--
1445	TraesCS2A02G456700	-1.95375	down	--	--	--	0.283333	0.0519713	--	--	serine/threonine-protein kinase Nek8-like [Aegilops tauschii subsp. tauschii]	--
1446	TraesCS1B02G038900	-1.95081	down	--	--	0.206667	0.773333	0.146188	--	--	ervatamin-B-like [Aegilops tauschii subsp. tauschii]	--
1447	TraesCS7D02G060500	-1.95062	down	--	--	--	0.493333	0.0803427	0.0428683	--	protein TPX2-like [Aegilops tauschii subsp. tauschii]	--
1448	TraesCSU02G086200	-1.94705	down	--	--	--	9.53	3.18704	--	--	dehydrin Rab15-like [Aegilops tauschii subsp. tauschii]	--
1449	TraesCS7D02G116100	-1.94704	down	--	--	--	0.533333	0.0498797	--	--	ABC transporter C family member 10-like isoform X1 [Aegilops tauschii subsp. tauschii]	--
1450	TraesCS7D02G207600	-1.94674	down	--	--	--	2.48333	0.474866	--	--	endoglucanase 17 [Aegilops tauschii subsp. tauschii]	unconservative_chrUn_49141
1451	TraesCS6B02G244900	-1.94561	down	--	--	--	2.82	0.546132	--	--	11 kDa late embryogenesis abundant protein-like [Aegilops tauschii subsp. tauschii]	unconservative_chr6B_35819
1452	TraesCS6B02G388900	-1.94343	down	--	--	--	1.44667	0.279375	0.283314	--	putative disease resistance RPP13-like protein 3 [Aegilops tauschii subsp. tauschii]	--
1453	TraesCS6D02G288100	-1.94325	down	--	--	--	6.32333	1.26539	1.32972	--	5-oxoprolinase [Aegilops tauschii subsp. tauschii]	unconservative_chr2D_12041
1454	TraesCS7A02G427600	-1.9415	down	--	--	11.43	5.60667	1.13546	0.926656	--	endotransglucosylase/hydrolase XTH5 [Triticum aestivum]	unconservative_chr5A_26663
1455	TraesCS5B02G247600	-1.94001	down	--	--	--	5.08	1.0539	1.04361	--	tRNA (cytosine(34)-C(5))-methyltransferase [Aegilops tauschii subsp. tauschii]	--
1456	TraesCS1D02G165600	-1.93923	down	--	--	--	3.51	0.666232	1.22325	--	glutamyl-tRNA reductase 1, chloroplastic [Aegilops tauschii subsp. tauschii]	unconservative_chr4D_25565
1457	TraesCS2B02G127800	-1.93518	down	--	--	--	0.496667	0.086591	0.125481	--	ethylene-responsive transcription factor ERF071-like isoform X2 [Aegilops tauschii subsp. tauschii]	--
1458	TraesCS3D02G188000	-1.9347	down	--	--	--	0.28	0.0489853	--	--	tonoplast dicarboxylate transporter-like [Aegilops tauschii subsp. tauschii]	--
1459	TraesCS2A02G219100	-1.93241	down	--	--	--	1.06	0.225322	0.264815	--	isocitrate lyase [Triticum aestivum]	unconservative_chr5A_9951
1460	TraesCS6A02G374600	-1.92928	down	--	--	8.18667	4.16	0.81678	0.506356	--	GATA transcription factor 11-like [Aegilops tauschii subsp. tauschii]	unconservative_chr5A_9283
1461	TraesCS5A02G185000	-1.92806	down	--	--	--	0.57	0.111011	0.0643097	--	probable LRR receptor-like serine/threonine-protein kinase At2g24230 [Aegilops tauschii subsp. tauschii]	--
1462	TraesCS2D02G428600	-1.92723	down	--	--	--	4.84667	0.930222	0.863556	--	citron Rho-interacting kinase-like [Aegilops tauschii subsp. tauschii]	--
1463	TraesCS7A02G088000	-1.92641	down	--	--	--	0.386667	0.07948	--	--	putative pentatricopeptide repeat-containing protein At5g06400, mitochondrial [Aegilops tauschii subsp. tauschii]	--
1464	TraesCS3D02G314500	-1.92565	down	--	--	--	0.693333	0.211601	--	--	sphingosine kinase 2-like [Aegilops tauschii subsp. tauschii]	--
1465	TraesCS6B02G257900	-1.92112	down	--	--	--	11.6633	2.41405	4.21858	--	adenosine kinase 2 [Aegilops tauschii subsp. tauschii]	unconservative_chr6B_37835
1466	TraesCS1B02G155000	-1.92057	down	--	--	--	0.483333	0.0952923	--	--	RNA-binding KH domain-containing protein PEPPER-like [Aegilops tauschii subsp. tauschii]	unconservative_chr5A_27332
1467	TraesCS7A02G353400	-1.91916	down	--	--	29.9133	14.3	2.85913	4.501	--	Peroxidase 52 [Triticum urartu]	unconservative_chr6B_35820
1468	TraesCS7A02G396600	-1.9186	down	--	--	--	0.6	0.128892	--	--	cinnamoyl-CoA reductase 1-like [Aegilops tauschii subsp. tauschii]	--
1469	TraesCS5B02G412700	-1.91633	down	--	--	7.75333	3.41	0.712474	1.12838	--	alpha tubulin-4A [Triticum aestivum]	--
1470	TraesCS3B02G196300	-1.91551	down	--	--	1	0.383333	0.0902167	--	--	C2 domain-containing protein At1g53590-like [Aegilops tauschii subsp. tauschii]	--
1471	TraesCS1B02G459700	-1.9105	down	--	--	0.07	0.536667	0.105855	--	--	probable GABA transporter 2 [Aegilops tauschii subsp. tauschii]	--
1472	TraesCS5D02G298700	-1.91028	down	--	--	--	0.73	0.113001	--	--	probable UDP-arabinose 4-epimerase 1 [Aegilops tauschii subsp. tauschii]	--
1473	TraesCS7D02G167300	-1.90995	down	--	--	0.0333333	0.603333	0.19279	--	--	omega-amidase, chloroplastic-like [Aegilops tauschii subsp. tauschii]	--
1474	TraesCS5D02G450100	-1.90914	down	--	--	--	1.03333	0.196578	--	--	ankyrin-1-like [Aegilops tauschii subsp. tauschii]	unconservative_chr4D_25566
1475	TraesCS7B02G354300	-1.9081	down	--	--	--	0.833333	0.159261	--	--	predicted protein [Hordeum vulgare subsp. vulgare]	--
1476	TraesCS5A02G213900	-1.90711	down	--	--	--	4.26	0.838823	1.11225	--	probable cinnamyl alcohol dehydrogenase 8D [Aegilops tauschii subsp. tauschii]	unconservative_chr5A_27300
1477	TraesCS6D02G208900	-1.90678	down	--	--	3.81	1.10667	0.213913	--	--	auxin-responsive protein SAUR32-like [Aegilops tauschii subsp. tauschii]	unconservative_chr5A_27956
1478	TraesCS7A02G377700	-1.90572	down	--	--	--	0.923333	0.18713	--	--	predicted protein [Hordeum vulgare subsp. vulgare]	unconservative_chr5A_27319
1479	TraesCS5B02G522900	-1.90568	down	--	--	--	0.726667	0.150642	0.12605	--	protein DETOXIFICATION 54-like [Aegilops tauschii subsp. tauschii]	unconservative_chrUn_49142
1480	TraesCS7B02G384200	-1.90414	down	--	--	--	2.15	0.44488	0.295065	--	haloacid dehalogenase-like hydrolase domain-containing protein 3 [Aegilops tauschii subsp. tauschii]	--
1481	TraesCS2B02G133000	-1.9035	down	--	--	--	1.07667	0.157624	--	--	protein ETHYLENE-INSENSITIVE 2-like [Aegilops tauschii subsp. tauschii]	unconservative_chr5A_26664
1482	TraesCS6A02G266700	-1.90262	down	--	--	1.50667	0.373333	0.089384	0.026229	--	probable 4-coumarate--CoA ligase 2 [Aegilops tauschii subsp. tauschii]	--
1483	TraesCS5B02G410400	-1.90008	down	--	--	8.88667	3.35333	0.659539	0.367118	--	probable xyloglucan glycosyltransferase 9 [Aegilops tauschii subsp. tauschii]	--
1484	TraesCS5B02G399900	-1.89919	down	--	--	5.97667	2.79	0.490992	0.32508	--	predicted protein [Hordeum vulgare subsp. vulgare]	unconservative_chr5A_27332
1485	TraesCS4B02G043300	-1.8933	down	--	--	--	4.11	0.8321	--	--	secretory phospholipase A2 [Triticum turgidum subsp. durum]	--
1486	TraesCS4B02G318000	-1.89326	down	--	--	2.81	0.733333	0.127009	0.121376	--	beta-carotene hydroxylase B2 [Triticum aestivum]	--
1487	TraesCS2D02G530600	-1.89219	down	--	--	--	1.77333	0.371579	0.718773	--	chalcone synthase 2-like [Aegilops tauschii subsp. tauschii]	--
1488	TraesCS4A02G314400	-1.8914	down	--	--	--	0.216667	0.0421573	0.043849	--	Disease resistance protein RPM1 [Triticum urartu]	--
1489	TraesCS1A02G203200	-1.88834	down	--	--	9.63	2.82	0.596908	0.218688	--	expansin-like A2 [Aegilops tauschii subsp. tauschii]	unconservative_chr5A_26664
1490	TraesCS3D02G279900	-1.88819	down	--	--	0.96	0.34	0.0638427	--	--	respiratory burst oxidase homolog protein A-like [Aegilops tauschii subsp. tauschii]	--
1491	TraesCS3A02G390300	-1.88442	down	--	--	9.65333	1.27	0.266263	--	--	BAG family molecular chaperone regulator 4-like [Aegilops tauschii subsp. tauschii]	unconservative_chr1B_5029
1492	TraesCS7A02G132600	-1.8844	down	--	--	--	0.553333	0.176196	--	--	fanconi-associated nuclease 1 homolog isoform X1 [Aegilops tauschii subsp. tauschii]	unconservative_chr6D_38714
1493	TraesCS7D02G333800	-1.88347	down	--	--	--	0.33	0.0678087	--	--	heavy metal-associated isoprenylated plant protein 28-like [Aegilops tauschii subsp. tauschii]	unconservative_chr3A_15300
1494	TraesCS5A02G510900	-1.87938	down	--	--	--	2.14	0.440653	0.256154	--	alkane hydroxylase MAH1-like [Aegilops tauschii subsp. tauschii]	unconservative_chr5A_27332
1495	TraesCS6B02G065900	-1.8777	down	--	--	118.107	11.7467	2.37305	4.22804	--	alpha-gliadin storage protein, partial [Triticum spelta]	unconservative_chr2B_11821
1496	TraesCS4B02G299300	-1.87458	down	--	--	--	1.66	0.351823	0.163993	--	ethylene-responsive transcription factor RAP2-12-like [Aegilops tauschii subsp. tauschii]	--
1497	TraesCS2B02G248200	-1.87369	down	--	--	--	30.57	6.64496	8.4432	--	probable protein phosphatase 2C 58 [Aegilops tauschii subsp. tauschii]	unconservative_chr1B_912
1498	TraesCS5B02G003500	-1.87353	down	--	--	235.963	52.6233	11.286	10.1939	--	15kDa grain softness protein [Triticum aestivum]	unconservative_chr1B_1140
1499	TraesCS3D02G482500	-1.87288	down	--	--	--	0.703333	0.138786	--	--	crossover junction endonuclease MUS81-like isoform X2 [Aegilops tauschii subsp. tauschii]	--
1500	TraesCS1D02G349100	-1.87283	down	--	--	--	0.42	0.0849507	--	--	pentatricopeptide repeat-containing protein At2g03880, mitochondrial-like [Aegilops tauschii subsp. tauschii]	--
1501	TraesCS3A02G016400	-1.87281	down	--	--	--	0.86	0.17334	--	--	dipeptidyl peptidase family member 6-like isoform X1 [Aegilops tauschii subsp. tauschii]	unconservative_chr5A_27332
1502	TraesCS7A02G057800	-1.87226	down	--	--	--	1.59	0.32458	0.532062	--	AP2 domain CBF protein [Triticum aestivum]	--
1503	TraesCS5D02G261700	-1.87185	down	--	--	--	1.17	0.191653	--	--	F-box protein At3g07870-like [Aegilops tauschii subsp. tauschii]	--
1504	TraesCS4B02G352700	-1.87176	down	--	--	--	1.22	0.256783	--	--	L-allo-threonine aldolase [Triticum urartu]	unconservative_chr6B_35820
1505	TraesCS6B02G296200	-1.86869	down	--	--	--	0.883333	0.191719	--	--	cell division cycle 20.2, cofactor of APC complex-like [Aegilops tauschii subsp. tauschii]	--
1506	TraesCS5B02G418700	-1.86817	down	--	--	2.00333	0.81	0.171201	0.218586	--	Tubulin beta-4 chain [Triticum urartu]	--
1507	TraesCS7A02G091900	-1.86239	down	--	--	--	3.55333	0.792666	0.10896	--	early nodulin-93-like [Aegilops tauschii subsp. tauschii]	unconservative_chr2B_11821
1508	TraesCS6B02G418500	-1.86226	down	--	--	--	0.433333	0.070449	0.0825027	--	KIN14B-interacting protein At4g14310 [Aegilops tauschii subsp. tauschii]	unconservative_chr6B_35820
1509	TraesCS6B02G129800	-1.86207	down	--	--	--	6.66667	1.31565	2.04725	--	calnexin homolog [Aegilops tauschii subsp. tauschii]	--
1510	TraesCS2B02G333600	-1.8608	down	--	--	5.38333	2.3	0.425282	0.494542	--	lipoxygenase-like protein [Hordeum vulgare subsp. vulgare]	--
1511	TraesCS4B02G220200	-1.85922	down	--	--	--	10.8867	2.27843	4.09847	--	phosphoenolpyruvate carboxykinase (ATP)-like [Aegilops tauschii subsp. tauschii]	unconservative_chr2D_13218
1512	TraesCS6A02G118300	-1.85853	down	--	--	--	2.22333	0.462894	0.609318	--	peroxidase P7-like [Aegilops tauschii subsp. tauschii]	--
1513	TraesCS3A02G208800	-1.85836	down	--	--	--	0.466667	0.07561	--	--	lycopene epsilon cyclase 3A [Triticum aestivum]	--
1514	TraesCS3B02G418400	-1.85792	down	--	--	--	1.41667	0.44891	0.548494	--	beta-galactosidase 3-like [Aegilops tauschii subsp. tauschii]	unconservative_chr1B_4801
1515	TraesCS4A02G453800	-1.85768	down	--	--	217.21	33.6833	7.20061	4.53632	--	RecName: Full=Avenin-like b1; Short=TaAvlike-b1; Flags: Precursor	--
1516	TraesCS6B02G243400	-1.85668	down	--	--	--	0.686667	0.165746	0.197082	--	negative regulator of systemic acquired resistance SNI1 [Aegilops tauschii subsp. tauschii]	--
1517	TraesCS3A02G072400	-1.85623	down	--	--	--	2.70667	0.693359	0.879632	--	E3 ubiquitin-protein ligase UBR2 [Triticum urartu]	unconservative_chr7A_40965
1518	TraesCS5A02G093600	-1.85468	down	--	--	--	1.50667	0.328072	0.512365	--	respiratory burst oxidase homolog protein B-like [Aegilops tauschii subsp. tauschii]	unconservative_chr5A_27332
1519	TraesCS3B02G475019	-1.85398	down	--	--	93.7267	10.1333	2.14548	2.51639	--	gliadin/avenin-like seed protein [Triticum aestivum]	--
1520	TraesCS6B02G163400	-1.85301	down	--	--	--	1.08	0.26055	--	--	predicted protein [Hordeum vulgare subsp. vulgare]	--
1521	TraesCS5A02G181800	-1.84898	down	--	--	--	30.2733	6.56863	6.91802	--	predicted protein [Hordeum vulgare subsp. vulgare]	unconservative_chr7D_45169
1522	TraesCS4B02G119100	-1.84678	down	--	--	--	0.446667	0.0964597	0.105181	--	F-box/LRR-repeat protein 13-like [Aegilops tauschii subsp. tauschii]	--
1523	TraesCS1B02G310100	-1.83992	down	--	--	6.57333	2.24333	0.497117	0.236748	--	U-box domain-containing protein 16-like [Aegilops tauschii subsp. tauschii]	unconservative_chr6B_35820
1524	TraesCS4A02G134600	-1.83825	down	--	--	--	0.626667	0.145989	0.0924443	--	protein ENHANCED DISEASE RESISTANCE 4-like [Aegilops tauschii subsp. tauschii]	--
1525	TraesCS6A02G379900	-1.83823	down	--	--	--	0.376667	0.0795463	0.0852287	--	KIN14B-interacting protein At4g14310 [Aegilops tauschii subsp. tauschii]	unconservative_chr6B_36687
1526	TraesCS6B02G181200	-1.83597	down	--	--	1.57667	0.726667	0.1347	0.255214	--	ubiquitin-conjugating enzyme E2 22-like isoform X2 [Aegilops tauschii subsp. tauschii]	unconservative_chr1B_5029
1527	TraesCS3A02G475600	-1.83571	down	--	--	--	1.07	0.218252	--	--	probable anion transporter 7 [Aegilops tauschii subsp. tauschii]	--
1528	TraesCS5D02G017100	-1.83444	down	--	--	--	1.22667	0.234339	--	--	RE1-silencing transcription factor-like [Aegilops tauschii subsp. tauschii]	unconservative_chr6B_37835
1529	TraesCS2B02G111100	-1.83333	down	--	--	5.80667	0.63	0.126989	--	--	nicotianamine synthase [Triticum aestivum]	--
1530	TraesCS6A02G314900	-1.83312	down	--	--	--	1.73333	0.327406	0.569183	--	cyclin-D3-1-like [Aegilops tauschii subsp. tauschii]	unconservative_chr6B_37835
1531	TraesCS4A02G023500	-1.83166	down	--	--	--	2.91	0.746623	--	--	histone-lysine N-methyltransferase, H3 lysine-9 specific SUVH1-like [Aegilops tauschii subsp. tauschii]	unconservative_chr5A_27332
1532	TraesCS1B02G264900	-1.83036	down	--	--	--	5.32333	1.19448	0.864786	--	pyruvate, phosphate dikinase 2 [Aegilops tauschii subsp. tauschii]	--
1533	TraesCS2B02G529400	-1.82742	down	--	--	20.71	9.67667	2.08319	0.990957	--	C2 domain-containing protein [Triticum aestivum]	--
1534	TraesCS5A02G378700	-1.82703	down	--	--	--	0.703333	0.151731	--	--	putative linoleate 9S-lipoxygenase 3 [Aegilops tauschii subsp. tauschii]	--
1535	TraesCS7B02G364400	-1.82651	down	--	--	--	1.03	0.215826	0.302659	--	putative disease resistance protein At1g58400 [Aegilops tauschii subsp. tauschii]	unconservative_chr4D_25566
1536	TraesCS2B02G416000	-1.82566	down	--	--	--	0.88	0.232325	--	--	ankyrin-1-like [Aegilops tauschii subsp. tauschii]	--
1537	TraesCS1D02G310300	-1.82496	down	--	--	--	38.86	8.44911	14.1975	--	predicted protein [Hordeum vulgare subsp. vulgare]	--
1538	TraesCS5A02G461100	-1.82472	down	--	--	0.0833333	0.316667	0.0643543	--	--	anthocyanidin 5,3-O-glucosyltransferase-like [Aegilops tauschii subsp. tauschii]	--
1539	TraesCS2B02G451900	-1.8231	down	--	--	--	4.72333	1.02801	1.48015	--	citron Rho-interacting kinase-like [Aegilops tauschii subsp. tauschii]	unconservative_chr6B_37835
1540	TraesCS6A02G143600	-1.81946	down	--	--	--	0.666667	0.147796	0.119083	--	putative subtilase [Oryza sativa Japonica Group]	unconservative_chr1B_3761
1541	TraesCS6B02G332100	-1.81919	down	--	--	--	0.746667	0.1378	--	--	aspartic proteinase-like protein 1 isoform X1 [Aegilops tauschii subsp. tauschii]	--
1542	TraesCS2A02G501300	-1.81799	down	--	--	11.3333	4.69	1.01635	0.330477	--	GTPase activating protein 1 [Aegilops tauschii subsp. tauschii]	--
1543	TraesCS5B02G240200	-1.81603	down	--	--	--	0.486667	0.100479	0.0855377	--	probable carboxylesterase 2 [Aegilops tauschii subsp. tauschii]	--
1544	TraesCS1D02G209200	-1.81458	down	--	--	--	0.643333	0.12388	--	--	E3 ubiquitin-protein ligase RFWD3-like isoform X1 [Aegilops tauschii subsp. tauschii]	--
1545	TraesCS6D02G315600	-1.81272	down	--	--	--	1.27667	0.319135	0.368983	--	ubiquitin-like protein ATG12 [Aegilops tauschii subsp. tauschii]	--
1546	TraesCS5D02G235200	-1.81228	down	--	--	1.31333	0.446667	0.094131	0.132785	--	microtubule-associated protein futsch-like [Aegilops tauschii subsp. tauschii]	unconservative_chr6D_38714
1547	TraesCS4A02G395100	-1.81156	down	--	--	--	0.896667	0.196126	--	--	random slug protein 5-like [Aegilops tauschii subsp. tauschii]	--
1548	TraesCS7A02G482000	-1.81141	down	--	--	--	2.16	0.441764	--	--	Haloacid dehalogenase-like hydrolase domain-containing protein 3 [Triticum urartu]	tae-miR9667-18p
1549	TraesCS1B02G381400	-1.81051	down	--	--	--	4.37	0.957632	--	--	group3 late embryogenesis abundant protein [Triticum aestivum]	--
1550	TraesCS4B02G291500	-1.81044	down	--	--	--	6.87667	1.50973	1.5629	--	solute carrier family 25 member 44 [Aegilops tauschii subsp. tauschii]	unconservative_chr2B_11821
1551	TraesCS4A02G262900	-1.80883	down	--	--	--	2.35	0.559805	--	--	phytochrome A [Triticum aestivum]	tae-miR1150a
1552	TraesCS1D02G342000	-1.80844	down	--	--	--	0.793333	0.235328	0.138123	--	periodic tryptophan protein 2 homolog [Aegilops tauschii subsp. tauschii]	unconservative_chr5A_27332
1553	TraesCS5D02G190000	-1.80827	down	--	--	2.04	0.94	0.202838	0.0467153	--	probable LRR receptor-like serine/threonine-protein kinase At2g24230 [Aegilops tauschii subsp. tauschii]	--
1554	TraesCS2B02G553100	-1.80701	down	--	--	--	2.42	0.441995	--	--	beta-D-xylosidase 4-like [Aegilops tauschii subsp. tauschii]	--
1555	TraesCS3D02G420500	-1.80679	down	--	--	--	1.1	0.210036	0.105675	--	probable histone acetyltransferase HAC-like 1 [Aegilops tauschii subsp. tauschii]	--
1556	TraesCS6B02G388600	-1.80655	down	--	--	--	0.65	0.0978887	--	--	serine carboxypeptidase 24 [Aegilops tauschii subsp. tauschii]	--
1557	TraesCS2A02G286500	-1.80592	down	--	--	--	1.64667	0.341671	0.569896	--	putative phosphoribosylformylglycinamidine synthase, chloroplastic/mitochondrial [Triticum urartu]	--
1558	TraesCS5D02G559900	-1.80551	down	--	--	--	12.9467	2.73568	--	--	ribosomal protein S8 (chloroplast) [Triticum aestivum]	--
1559	TraesCS6A02G137300	-1.8047	down	--	--	--	1.95	0.406407	--	--	40S ribosomal protein S14-3 [Aegilops tauschii subsp. tauschii]	unconservative_chrUn_49142
1560	TraesCS1B02G247700	-1.80294	down	--	--	4.97333	1.21667	0.317249	0.513261	--	protein BONZAI 3-like isoform X2 [Aegilops tauschii subsp. tauschii]	unconservative_chr6B_35820
1561	TraesCS1D02G164800	-1.79966	down	--	--	--	3.58667	0.866336	1.49844	--	NAD-dependent malic enzyme 59 kDa isoform, mitochondrial [Aegilops tauschii subsp. tauschii]	--
1562	TraesCS5D02G094600	-1.79476	down	--	--	--	1.42333	0.328658	--	--	importin subunit beta-1-like [Aegilops tauschii subsp. tauschii]	unconservative_chr2D_12042
1563	TraesCS1A02G060100	-1.79309	down	--	--	--	2.55	0.739996	--	--	putative GPI-anchor transamidase [Aegilops tauschii subsp. tauschii]	unconservative_chr5A_26664
1564	TraesCS2B02G516700	-1.79234	down	--	--	6.38667	0.486667	0.166235	0.0311477	--	fructan 6-exohydrolase-like isoform X2 [Aegilops tauschii subsp. tauschii]	--
1565	TraesCS2A02G234900	-1.7917	down	--	--	--	1.36	0.299223	--	--	probable ribose-5-phosphate isomerase 3, chloroplastic [Aegilops tauschii subsp. tauschii]	unconservative_chr4D_25566
1566	TraesCS3D02G253700	-1.79152	down	--	--	--	0.466667	0.101675	0	--	transcription factor bHLH13-like [Aegilops tauschii subsp. tauschii]	--
1567	TraesCS4D02G089600	-1.79138	down	--	--	3.12667	1.19333	0.290199	0.380724	--	cysteine-rich receptor-like protein kinase 25 [Aegilops tauschii subsp. tauschii]	--
1568	TraesCS6A02G235100	-1.78632	down	--	--	2.23	0.436667	0.0971827	0.006329	--	predicted protein [Hordeum vulgare subsp. vulgare]	unconservative_chr5A_8615
1569	TraesCS5A02G078000	-1.78527	down	--	--	--	11.4433	2.593	3.2981	--	predicted protein [Hordeum vulgare subsp. vulgare]	unconservative_chr5A_7947
1570	TraesCS1D02G127200	-1.78432	down	--	--	--	1.3	0.287774	0.456794	--	mannosyl-oligosaccharide 1,2-alpha-mannosidase MNS3 [Aegilops tauschii subsp. tauschii]	--
1571	TraesCS6D02G130100	-1.78287	down	--	--	--	0.81	0.183667	--	--	F-box protein At2g43440-like [Aegilops tauschii subsp. tauschii]	--
1572	TraesCS7A02G183800	-1.78263	down	--	--	--	6.28	1.49048	1.81403	--	17.4 kDa class I heat shock protein-like [Aegilops tauschii subsp. tauschii]	--
1573	TraesCS1B02G136700	-1.78231	down	--	--	--	7.09	1.55035	1.31444	--	protein EARLY RESPONSIVE TO DEHYDRATION 15-like [Aegilops tauschii subsp. tauschii]	--
1574	TraesCS6B02G391300	-1.78207	down	--	--	--	0.353333	0.101597	--	--	predicted protein [Hordeum vulgare subsp. vulgare]	unconservative_chr6B_37836
1575	TraesCS6B02G201700	-1.78172	down	--	--	--	15.2	3.42746	3.19488	--	transcription factor MYB44-like [Aegilops tauschii subsp. tauschii]	unconservative_chr5A_27333
1576	TraesCS4B02G088500	-1.78163	down	--	--	--	0.32	0.114908	--	--	multidrug-resistance associated protein 3, putative [Oryza sativa Japonica Group]	unconservative_chr6B_35821
1577	TraesCS5B02G377900	-1.78149	down	--	--	--	0.823333	0.14723	0.0131037	--	IQ domain-containing protein IQM2-like [Aegilops tauschii subsp. tauschii]	--
1578	TraesCS5D02G331100	-1.78009	down	--	--	--	2.67	0.620819	0.902473	--	triosephosphate isomerase, chloroplastic [Aegilops tauschii subsp. tauschii]	--
1579	TraesCS7D02G031800	-1.77974	down	--	--	282.373	54.9733	12.421	11.3742	--	avenin-like b6 [Aegilops tauschii subsp. tauschii]	--
1580	TraesCS4D02G081200	-1.77813	down	--	--	0.406667	0.71	0.17783	--	--	endonuclease III homolog 1, chloroplastic-like isoform X1 [Aegilops tauschii subsp. tauschii]	--
1581	TraesCS7B02G251600	-1.77577	down	--	--	--	1.56333	0.347833	--	--	cytochrome P450 93A3-like [Aegilops tauschii subsp. tauschii]	--
1582	TraesCS3A02G038900	-1.77452	down	--	--	--	1.08333	0.242764	0.331749	--	disease resistance protein RGA2-like [Aegilops tauschii subsp. tauschii]	--
1583	TraesCS5D02G170800	-1.77252	down	--	--	--	2.80667	0.685901	0.712677	--	F-box protein At1g78280-like [Aegilops tauschii subsp. tauschii]	unconservative_chr4D_25567
1584	TraesCS6D02G166600	-1.77083	down	--	--	--	6.85667	1.55872	1.54502	--	3-ketoacyl-CoA synthase 11-like [Aegilops tauschii subsp. tauschii]	--
1585	TraesCS4B02G050600	-1.76996	down	--	--	--	1.25	0.284676	--	--	actin-1 [Aegilops tauschii subsp. tauschii]	unconservative_chr5A_27300
1586	TraesCS2B02G066100	-1.76791	down	--	--	0.94	3.40667	0.757898	1.31181	--	tricetin 3&apos;,4&apos;,5&apos;-O-trimethyltransferase-like [Aegilops tauschii subsp. tauschii]	unconservative_chr5A_27956
1587	TraesCS3D02G246500	-1.7676	down	--	--	--	0.38	0.0862523	0.074785	--	systemin receptor SR160 [Aegilops tauschii subsp. tauschii]	unconservative_chr5A_27319
1588	TraesCS2B02G171900	-1.76745	down	--	--	--	1.24667	0.2797	0.396933	--	heat stress transcription factor B-4b-like [Aegilops tauschii subsp. tauschii]	unconservative_chrUn_49143
1589	TraesCS2B02G121500	-1.76745	down	--	--	1.28333	0.556667	0.133139	0.126218	--	serine/threonine-protein kinase AtPK2/AtPK19-like [Aegilops tauschii subsp. tauschii]	--
1590	TraesCS3B02G176000	-1.76661	down	--	--	0.206667	0.636667	0.14314	--	--	predicted protein [Hordeum vulgare subsp. vulgare]	unconservative_chr5A_26665
1591	TraesCS4A02G394400	-1.76496	down	--	--	--	0.88	0.133551	--	--	predicted protein [Hordeum vulgare subsp. vulgare]	--
1592	TraesCS5D02G392300	-1.76465	down	--	--	--	12.93	2.93541	4.68137	--	ATP sulfurylase 4, chloroplastic-like [Aegilops tauschii subsp. tauschii]	--
1593	TraesCS7B02G072500	-1.76405	down	--	--	0.0766667	0.27	0.051572	--	--	PREDICTED: probable cyclic nucleotide-gated ion channel 20, chloroplastic isoform X2 [Brachypodium distachyon]	unconservative_chr5A_27333
1594	TraesCS3D02G036900	-1.76271	down	--	--	--	0.99	0.250656	--	--	endonuclease 2-like isoform X3 [Aegilops tauschii subsp. tauschii]	--
1595	TraesCS6A02G243800	-1.76133	down	--	--	4.81667	1.15	0.229847	--	--	putative lipase ROG1 isoform X1 [Aegilops tauschii subsp. tauschii]	--
1596	TraesCS6B02G247000	-1.76133	down	--	--	--	0.836667	0.219022	0.157918	--	probable alpha-galactosidase B isoform X1 [Aegilops tauschii subsp. tauschii]	--
1597	TraesCS7A02G140800	-1.76011	down	--	--	--	2.51	0.875301	--	--	DNA mismatch repair protein MLH1-like [Aegilops tauschii subsp. tauschii]	--
1598	TraesCS3D02G291000	-1.75989	down	--	--	--	0.643333	0.114859	0.15544	--	SCO-spondin [Aegilops tauschii subsp. tauschii]	unconservative_chr5A_26665
1599	TraesCS4B02G060400	-1.75628	down	--	--	--	0.413333	0.07466	--	--	tRNA (cytosine(34)-C(5))-methyltransferase-like isoform X1 [Aegilops tauschii subsp. tauschii]	--
1600	TraesCS5D02G311600	-1.75626	down	--	--	--	0.623333	0.13929	0.0702453	--	formin-like protein 15 [Aegilops tauschii subsp. tauschii]	unconservative_chr1B_5030
1601	TraesCS7D02G250100	-1.75519	down	--	--	--	2.34	0.763015	0.70406	--	auxin response factor 21-like [Aegilops tauschii subsp. tauschii]	unconservative_chr6D_38715
1602	TraesCS5B02G514000	-1.75205	down	--	--	--	0.42	0.0913547	0.115372	--	translocase of chloroplast 159, chloroplastic-like [Aegilops tauschii subsp. tauschii]	unconservative_chr3A_15301
1603	TraesCS7D02G052400	-1.75184	down	--	--	--	2.26333	0.51616	0.554811	--	dehydration-responsive element-binding protein 1C-like [Aegilops tauschii subsp. tauschii]	unconservative_chr5A_27333
1604	TraesCS5A02G094000	-1.75181	down	--	--	--	1.47	0.298186	--	--	acyl-CoA-binding domain-containing protein 4-like [Aegilops tauschii subsp. tauschii]	unconservative_chr2B_11822
1605	TraesCS2D02G073900	-1.74928	down	--	--	--	19.8533	4.97247	6.42776	--	transketolase, chloroplastic-like [Aegilops tauschii subsp. tauschii]	--
1606	TraesCS3B02G396900	-1.74919	down	--	--	--	1.59333	0.385694	--	--	predicted protein [Hordeum vulgare subsp. vulgare]	unconservative_chr1B_1368
1607	TraesCS3A02G069900	-1.74896	down	--	--	--	0.28	0.04206	--	--	probable chromatin-remodeling complex ATPase chain isoform X1 [Aegilops tauschii subsp. tauschii]	unconservative_chr1B_1596
1608	TraesCS2D02G369800	-1.74603	down	--	--	--	0.606667	0.181607	--	--	granule-bound starch synthase 1b, chloroplastic/amyloplastic [Aegilops tauschii subsp. tauschii]	--
1609	TraesCS7D02G411100	-1.74427	down	--	--	1.13667	3.33	0.763451	--	--	auxin-responsive protein SAUR50-like [Aegilops tauschii subsp. tauschii]	--
1610	TraesCS5B02G468800	-1.74421	down	--	--	--	0.86	0.195728	--	--	chaperonin-like RbcX protein 2, chloroplastic [Aegilops tauschii subsp. tauschii]	unconservative_chr5A_27333
1611	TraesCS2A02G289300	-1.74105	down	--	--	--	0.886667	0.321858	--	--	potassium transporter 1-like [Aegilops tauschii subsp. tauschii]	--
1612	TraesCS6B02G365700	-1.74059	down	--	--	--	1.55	0.347699	--	--	zinc finger protein 8-like [Aegilops tauschii subsp. tauschii]	--
1613	TraesCS4B02G149900	-1.73713	down	--	--	--	0.953333	0.21893	--	--	lipase-like [Aegilops tauschii subsp. tauschii]	unconservative_chr6B_35821
1614	TraesCS4B02G382600	-1.73486	down	--	--	--	0.473333	0.0892393	--	--	putative disease resistance protein RGA1 isoform X1 [Aegilops tauschii subsp. tauschii]	--
1615	TraesCS4A02G240900	-1.73467	down	--	--	13.2267	0.873333	0.202608	0.116116	--	probable beta-D-xylosidase 7 [Aegilops tauschii subsp. tauschii]	--
1616	TraesCS1D02G268800	-1.73464	down	--	--	0.666667	0.253333	0.0556167	--	--	FT-interacting protein 1-like [Aegilops tauschii subsp. tauschii]	unconservative_chr2B_11822
1617	TraesCS4A02G307900	-1.73463	down	--	--	--	0.93	0.209725	--	--	beta-amylase 2, chloroplastic [Aegilops tauschii subsp. tauschii]	unconservative_chr6B_35821
1618	TraesCS5B02G209800	-1.73333	down	--	--	8.33333	3.34667	0.752152	0.646389	--	probable cinnamyl alcohol dehydrogenase 8D [Aegilops tauschii subsp. tauschii]	--
1619	TraesCS7B02G361800	-1.7329	down	--	--	--	0.61	0.126442	--	--	motile sperm domain-containing protein 2 [Aegilops tauschii subsp. tauschii]	--
1620	TraesCS1A02G215900	-1.7322	down	--	--	--	11.5167	2.74616	3.09178	--	SNF1-type serine-threonine protein kinase [Triticum polonicum]	unconservative_chr2D_13219
1621	TraesCS7D02G354100	-1.73026	down	--	--	--	1.92333	0.44606	--	--	two-on-two hemoglobin-3 [Aegilops tauschii subsp. tauschii]	--
1622	TraesCS6A02G185700	-1.72761	down	--	--	--	1.6	0.364548	0.218415	--	CASP-like protein 2D1 [Aegilops tauschii subsp. tauschii]	--
1623	TraesCS2B02G418400	-1.72689	down	--	--	--	8.73667	1.99556	2.12888	--	probable methyltransferase PMT15 [Aegilops tauschii subsp. tauschii]	unconservative_chr1B_4802
1624	TraesCS1D02G417100	-1.72505	down	--	--	--	5.42333	1.29158	--	--	common plant regulatory factor 1-like [Aegilops tauschii subsp. tauschii]	--
1625	TraesCS6B02G247900	-1.72498	down	--	--	1.27	0.576667	0.13871	0.0921193	--	acetolactate synthase small subunit 2, chloroplastic-like isoform X1 [Aegilops tauschii subsp. tauschii]	--
1626	TraesCS3A02G336000	-1.72236	down	--	--	--	1.62667	0.372904	0.360074	--	PREDICTED: uncharacterized protein LOC4327358 [Oryza sativa Japonica Group]	unconservative_chr7A_40966
1627	TraesCS6B02G412300	-1.72131	down	--	--	5.48	2.68	0.588909	0.587659	--	GATA transcription factor 11-like [Aegilops tauschii subsp. tauschii]	unconservative_chr5A_27333
1628	TraesCS6A02G209000	-1.71966	down	--	--	11.8867	5.49333	1.29315	0.503818	--	beta-1,4-mannosyl-glycoprotein 4-beta-N-acetylglucosaminyltransferase-like [Aegilops tauschii subsp. tauschii]	--
1629	TraesCS6D02G188300	-1.71877	down	--	--	--	1.13667	0.305476	--	--	probable protein phosphatase 2C 13 [Aegilops tauschii subsp. tauschii]	--
1630	TraesCS2D02G436700	-1.71604	down	--	--	--	0.523333	0.120444	--	--	ubiquinol oxidase 2, mitochondrial-like [Aegilops tauschii subsp. tauschii]	unconservative_chr7D_45170
1631	TraesCS1D02G009700	-1.71291	down	--	--	--	0.963333	0.221203	--	--	acetylserotonin O-methyltransferase 1-like [Aegilops tauschii subsp. tauschii]	--
1632	TraesCS4A02G056500	-1.71204	down	--	--	3.39	0.54	0.113505	--	--	protein transport protein Sec61 subunit alpha-like [Aegilops tauschii subsp. tauschii]	unconservative_chr6B_35821
1633	TraesCS6B02G296900	-1.71182	down	--	--	--	1.91	0.342853	0.175624	--	growth-regulating factor 4-like [Aegilops tauschii subsp. tauschii]	--
1634	TraesCS2D02G365000	-1.71031	down	--	--	--	0.433333	0.154518	--	--	ATP-dependent DNA helicase DDM1-like isoform X2 [Aegilops tauschii subsp. tauschii]	unconservative_chr6B_36688
1635	TraesCS6A02G409200	-1.70911	down	--	--	0.453333	1.00667	0.226677	--	--	methionine adenosyltransferase 2 subunit beta [Aegilops tauschii subsp. tauschii]	unconservative_chr1B_5030
1636	TraesCS7A02G196700	-1.70689	down	--	--	--	0.456667	0.104068	--	--	UDP-glucose:2-hydroxyflavanone C-glucosyltransferase-like [Aegilops tauschii subsp. tauschii]	--
1637	TraesCS7D02G002900	-1.70515	down	--	--	--	0.873333	0.205993	--	--	signal peptide peptidase-like 2 [Aegilops tauschii subsp. tauschii]	unconservative_chr6B_37836
1638	TraesCS1B02G408600	-1.70389	down	--	--	--	0.853333	0.205876	0.235249	--	serine/threonine protein phosphatase 2A 57 kDa regulatory subunit B&apos; iota isoform [Aegilops tauschii subsp. tauschii]	--
1639	TraesCS1D02G364700	-1.70279	down	--	--	--	0.53	0.123791	0.106638	--	probable phosphoribosylformylglycinamidine synthase, chloroplastic/mitochondrial [Aegilops tauschii subsp. tauschii]	unconservative_chr6B_37836
1640	TraesCS5B02G023700	-1.70273	down	--	--	--	0.59	0.122041	0.056018	--	trifunctional UDP-glucose 4,6-dehydratase/UDP-4-keto-6-deoxy-D-glucose 3,5-epimerase/UDP-4-keto-L-rhamnose-reductase RHM1-like [Aegilops tauschii subsp. tauschii]	unconservative_chr5A_27333
1641	TraesCS5B02G527100	-1.7025	down	--	--	--	1.25	0.29821	--	--	LRR receptor-like serine/threonine-protein kinase FLS2 [Aegilops tauschii subsp. tauschii]	--
1642	TraesCS5B02G087700	-1.70244	down	--	--	--	94.77	22.4973	22.8279	--	predicted protein [Hordeum vulgare subsp. vulgare]	--
1643	TraesCS7B02G259300	-1.70028	down	--	--	2.97333	1.05333	0.25611	0.0871627	--	truncated hemoglobin Hb2b [Triticum aestivum]	--
1644	TraesCS3A02G483100	-1.70025	down	--	--	1.96	9.96333	2.36728	--	--	glucan endo-1,3-beta-glucosidase GII-like [Aegilops tauschii subsp. tauschii]	unconservative_chr4D_25567
1645	TraesCS5D02G484000	-1.69992	down	--	--	--	4.43667	1.05672	0.939443	--	protein LURP-one-related 15-like [Aegilops tauschii subsp. tauschii]	--
1646	TraesCS6B02G263800	-1.69766	down	--	--	2.60667	0.42	0.0993937	0.036743	--	ethylene-responsive transcription factor ERF054-like [Aegilops tauschii subsp. tauschii]	--
1647	TraesCS5D02G315700	-1.69624	down	--	--	--	0.593333	0.13717	--	--	probable sodium/metabolite cotransporter BASS5, chloroplastic [Aegilops tauschii subsp. tauschii]	--
1648	TraesCS1A02G088800	-1.69435	down	--	--	--	0.843333	0.226804	--	--	putative syntaxin-related protein [Hordeum vulgare subsp. vulgare]	unconservative_chr6B_37836
1649	TraesCS1B02G255900	-1.69391	down	--	--	--	0.686667	0.152642	0.173769	--	mannosylglycoprotein endo-beta-mannosidase [Aegilops tauschii subsp. tauschii]	unconservative_chr1B_3762
1650	TraesCS4A02G097900	-1.69337	down	--	--	--	21.2667	4.95425	8.1621	--	heat shock cognate 70 kDa protein 2-like [Aegilops tauschii subsp. tauschii]	--
1651	TraesCS1A02G153100	-1.69232	down	--	--	5.34333	0.846667	0.196896	0.153271	--	long-chain-alcohol oxidase FAO1-like [Aegilops tauschii subsp. tauschii]	--
1652	TraesCS1B02G044200	-1.69192	down	--	--	--	0.173333	0.0377687	--	--	Putative disease resistance protein RGA3 [Triticum urartu]	--
1653	TraesCS6A02G169300	-1.68796	down	--	--	--	63.9067	15.2922	23.2699	--	S-adenosylmethionine synthase 4 [Triticum urartu]	--
1654	TraesCS7B02G431200	-1.68633	down	--	--	56.5133	7.51	1.7862	1.19594	--	putative puroindoline-like protein [Triticum aestivum]	--
1655	TraesCS2B02G216400	-1.68415	down	--	--	--	4.48333	1.05426	1.36472	--	NADP-dependent glyceraldehyde-3-phosphate dehydrogenase [Aegilops tauschii subsp. tauschii]	unconservative_chr6D_38715
1656	TraesCS4D02G273600	-1.68378	down	--	--	--	1.8	0.423693	--	--	probable serine/threonine-protein kinase PBL16 [Aegilops tauschii subsp. tauschii]	--
1657	TraesCS1D02G302100	-1.68237	down	--	--	--	0.916667	0.221699	--	--	B3 domain-containing protein Os05g0481400 [Aegilops tauschii subsp. tauschii]	tae-miR9667-19p
1658	TraesCS3D02G164500	-1.67963	down	--	--	3.74333	0.686667	0.165141	0.0565843	--	salt stress root protein RS1 [Aegilops tauschii subsp. tauschii]	--
1659	TraesCS2B02G371900	-1.67921	down	--	--	--	0.43	0.0986757	0.0514167	--	pentatricopeptide repeat-containing protein At4g17616 [Aegilops tauschii subsp. tauschii]	unconservative_chr2B_11822
1660	TraesCS2D02G567600	-1.67919	down	--	--	--	1.5	0.425874	0.474112	--	probable magnesium transporter NIPA4 [Aegilops tauschii subsp. tauschii]	tae-miR1151a
1661	TraesCS2A02G399200	-1.67675	down	--	--	0.9	0.546667	0.0742067	--	--	SPX domain-containing membrane protein OsI_17046 isoform X2 [Aegilops tauschii subsp. tauschii]	unconservative_chr5A_27333
1662	TraesCS4B02G224900	-1.67572	down	--	--	1.47333	0.74	0.169561	0.17524	--	filament-like plant protein 4 [Aegilops tauschii subsp. tauschii]	--
1663	TraesCS1D02G164300	-1.67493	down	--	--	6.13333	1.37667	0.31698	--	--	remorin-like [Aegilops tauschii subsp. tauschii]	--
1664	TraesCS1A02G194900	-1.67309	down	--	--	7.92667	1.24667	0.249441	0.199796	--	cinnamoyl-CoA reductase-like SNL6 [Aegilops tauschii subsp. tauschii]	--
1665	TraesCS1B02G158300	-1.66955	down	--	--	--	1.35	0.444389	--	--	protein GDAP2 homolog isoform X1 [Aegilops tauschii subsp. tauschii]	--
1666	TraesCS4D02G279400	-1.66796	down	--	--	0.986667	0.596667	0.147583	0.131302	--	beta-galactosidase 5 [Aegilops tauschii subsp. tauschii]	--
1667	TraesCS4A02G059800	-1.66534	down	--	--	--	0.61	0.14682	--	--	Branched-chain-amino-acid aminotransferase 3, chloroplastic [Triticum urartu]	--
1668	TraesCS5D02G259100	-1.6653	down	--	--	--	36.7833	9.10038	7.93357	--	phosphatidylinositol 4-kinase gamma 5-like isoform X2 [Aegilops tauschii subsp. tauschii]	unconservative_chrUn_49143
1669	TraesCS1A02G152900	-1.66428	down	--	--	--	1.28	0.298246	--	--	putative phosphoribosylformylglycinamidine synthase, chloroplastic/mitochondrial [Triticum urartu]	unconservative_chr6B_35821
1670	TraesCS6A02G026600	-1.66169	down	--	--	--	0.85	0.1954	0.223825	--	protein KINESIN LIGHT CHAIN-RELATED 1-like [Aegilops tauschii subsp. tauschii]	--
1671	TraesCS4D02G287000	-1.66153	down	--	--	--	2.3	0.561427	0.869556	--	nuclear pore complex protein NUP96 [Aegilops tauschii subsp. tauschii]	unconservative_chr2D_12043
1672	TraesCS1A02G339300	-1.66136	down	--	--	--	1.2	0.316112	--	--	trehalose-phosphate synthase 1 [Triticum aestivum]	unconservative_chr5A_26665
1673	TraesCS2A02G430500	-1.66052	down	--	--	--	1.24667	0.294738	--	--	galacturonokinase [Aegilops tauschii subsp. tauschii]	--
1674	TraesCS4A02G260900	-1.66012	down	--	--	--	2.29	0.485131	--	--	glucan endo-1,3-beta-glucosidase 7-like [Aegilops tauschii subsp. tauschii]	unconservative_chr4D_25567
1675	TraesCS2A02G286200	-1.65802	down	--	--	--	4.03	0.969708	--	--	transport inhibitor response 1-like protein Os04g0395600 [Aegilops tauschii subsp. tauschii]	--
1676	TraesCS5D02G454000	-1.65663	down	--	--	2.02667	0.33	0.0714243	--	--	OTU domain-containing protein At3g57810-like [Aegilops tauschii subsp. tauschii]	--
1677	TraesCS7A02G371400	-1.65528	down	--	--	--	1.61	0.311981	--	--	pentatricopeptide repeat-containing protein At1g31430-like [Aegilops tauschii subsp. tauschii]	unconservative_chr5A_7279
1678	TraesCS4A02G192300	-1.65482	down	--	--	--	0.7	0.178357	--	--	cyclin-dependent kinase B1-1 [Aegilops tauschii subsp. tauschii]	unconservative_chr5A_6611
1679	TraesCS6B02G197300	-1.65339	down	--	--	--	40.1333	9.8539	13.9464	--	S-adenosylmethionine synthase 4 [Triticum urartu]	--
1680	TraesCS2A02G298600	-1.65262	down	--	--	4.34667	1.31667	0.315553	0.203071	--	U-box domain-containing protein 27-like isoform X1 [Aegilops tauschii subsp. tauschii]	--
1681	TraesCS6A02G111300	-1.65242	down	--	--	--	1.11	0.280798	0.389248	--	Cycloartenol synthase [Triticum urartu]	--
1682	TraesCS3A02G096200	-1.65182	down	--	--	7.14333	1.27	0.25973	0.146233	--	protein NETWORKED 1A [Aegilops tauschii subsp. tauschii]	--
1683	TraesCS2A02G367700	-1.65036	down	--	--	19.1767	4.35	1.08702	0.727885	--	TPA: caleosin [Triticum aestivum]	unconservative_chr6B_37837
1684	TraesCS6B02G337600	-1.64962	down	--	--	--	2.83667	0.715638	0.320577	--	5-oxoprolinase [Aegilops tauschii subsp. tauschii]	unconservative_chr5A_27334
1685	TraesCS3A02G389600	-1.64932	down	--	--	--	0.376667	0.10254	--	--	RNA-binding protein 24-B-like isoform X2 [Aegilops tauschii subsp. tauschii]	unconservative_chr6B_35822
1686	TraesCS5B02G036800	-1.64612	down	--	--	--	0.903333	0.264443	--	--	chloroplast stem-loop binding protein of 41 kDa b, chloroplastic [Aegilops tauschii subsp. tauschii]	--
1687	TraesCS2D02G275000	-1.6442	down	--	--	2.22	1	0.24296	0.273543	--	exocyst complex component EXO70A1-like [Aegilops tauschii subsp. tauschii]	--
1688	TraesCS6B02G304500	-1.6439	down	--	--	--	0.656667	0.15609	--	--	pentatricopeptide repeat-containing protein At1g77360, mitochondrial-like [Aegilops tauschii subsp. tauschii]	--
1689	TraesCS2D02G525300	-1.6435	down	--	--	--	1.44333	0.352934	0.487239	--	beta-D-xylosidase 4-like [Aegilops tauschii subsp. tauschii]	--
1690	TraesCS5A02G251200	-1.6421	down	--	--	--	22.3933	5.54651	4.67801	--	phosphatidylinositol 4-kinase gamma 5-like isoform X2 [Aegilops tauschii subsp. tauschii]	--
1691	TraesCS4A02G391000	-1.64159	down	--	--	--	0.46	0.094947	--	--	wall-associated receptor kinase 3-like [Aegilops tauschii subsp. tauschii]	--
1692	TraesCS3D02G072000	-1.6402	down	--	--	--	1.28	0.36004	--	--	E3 ubiquitin-protein ligase PRT6-like [Aegilops tauschii subsp. tauschii]	unconservative_chr4D_25568
1693	TraesCS4D02G266400	-1.63861	down	--	--	--	2.03	0.401418	0.552292	--	scarecrow-like protein 21 [Aegilops tauschii subsp. tauschii]	--
1694	TraesCS7B02G417900	-1.63838	down	--	--	6.86	3.26333	1.1395	0.948567	--	putative aldehyde oxidase-like protein isoform X1 [Aegilops tauschii subsp. tauschii]	unconservative_chr5A_27300
1695	TraesCS1D02G425100	-1.63835	down	--	--	--	0.41	0.107034	--	--	phosphoribosylglycinamide formyltransferase, chloroplastic-like [Aegilops tauschii subsp. tauschii]	unconservative_chr5A_27956
1696	TraesCS7A02G317400	-1.6341	down	--	--	--	0.48	0.116537	--	--	predicted protein [Hordeum vulgare subsp. vulgare]	unconservative_chr5A_27319
1697	TraesCS3D02G086600	-1.63343	down	--	--	--	0.33	0.112968	0.099351	--	probable disease resistance protein At1g61300 [Aegilops tauschii subsp. tauschii]	unconservative_chrUn_49144
1698	TraesCS6B02G133300	-1.63297	down	--	--	--	0.313333	0.0778917	--	--	putative disease resistance protein RGA4 [Aegilops tauschii subsp. tauschii]	--
1699	TraesCS4B02G366800	-1.63224	down	--	--	0.403333	1.5	0.356258	--	--	flavin-containing monooxygenase FMO GS-OX-like 4 isoform X1 [Aegilops tauschii subsp. tauschii]	unconservative_chr5A_26666
1700	TraesCS1D02G278400	-1.63219	down	--	--	--	1.42333	0.359263	0.450081	--	coronatine-insensitive protein homolog 1b [Aegilops tauschii subsp. tauschii]	--
1701	TraesCS3A02G276200	-1.63148	down	--	--	--	1.85667	0.463048	--	--	receptor-like protein kinase 5 [Aegilops tauschii subsp. tauschii]	--
1702	TraesCS7D02G357500	-1.63117	down	--	--	6.17333	0.753333	0.220164	--	--	cysteine-rich and transmembrane domain-containing protein A-like [Aegilops tauschii subsp. tauschii]	unconservative_chr5A_27334
1703	TraesCS5A02G556100	-1.63051	down	--	--	3.35667	1.30333	0.31619	--	--	early nodulin-like protein 1 [Aegilops tauschii subsp. tauschii]	--
1704	TraesCS7A02G134100	-1.63042	down	--	--	9.70333	1.70333	0.412646	0.299035	--	probable galactinol--sucrose galactosyltransferase 6 [Aegilops tauschii subsp. tauschii]	--
1705	TraesCS1D02G037400	-1.62984	down	--	--	--	0.576667	0.135597	0.186547	--	disease resistance protein RPP13-like [Aegilops tauschii subsp. tauschii]	--
1706	TraesCS6B02G135400	-1.62753	down	--	--	--	4.04	0.985676	1.19514	--	splicing factor 3B subunit 3-like [Aegilops tauschii subsp. tauschii]	--
1707	TraesCS3A02G190200	-1.62716	down	--	--	5.89667	2.49667	0.629263	0.301452	--	calmodulin-binding protein 25-like [Aegilops tauschii subsp. tauschii]	unconservative_chr5A_26666
1708	TraesCS6A02G121300	-1.6257	down	--	--	12.4967	3.25	0.806885	1.18881	--	apoptosis-inducing factor homolog B-like [Aegilops tauschii subsp. tauschii]	--
1709	TraesCS4B02G242700	-1.6249	down	--	--	3.97	1.51667	0.385704	--	--	homocysteine S-methyltransferase 1 [Aegilops tauschii subsp. tauschii]	unconservative_chr1B_5031
1710	TraesCS2B02G507000	-1.62434	down	--	--	--	0.233333	0.052132	--	--	putative disease resistance RPP13-like protein 2 [Aegilops tauschii subsp. tauschii]	unconservative_chr6D_38716
1711	TraesCS6B02G296300	-1.62301	down	--	--	--	0.97	0.214824	--	--	predicted protein [Hordeum vulgare subsp. vulgare]	unconservative_chr3A_15302
1712	TraesCS4D02G278500	-1.62064	down	--	--	--	5.75333	1.4236	1.37167	--	histone-lysine N-methyltransferase, H3 lysine-9 specific SUVH1-like [Aegilops tauschii subsp. tauschii]	unconservative_chr5A_27334
1713	TraesCS4B02G322700	-1.62054	down	--	--	2.87333	0.793333	0.165317	--	--	Mlo protein [Triticum aestivum]	unconservative_chr2B_11823
1714	TraesCS5B02G239200	-1.61868	down	--	--	1.87667	0.72	0.177534	0.483371	--	protein transport protein SEC23-like [Aegilops tauschii subsp. tauschii]	--
1715	TraesCS5B02G469200	-1.61705	down	--	--	--	6.60667	1.59618	1.51181	--	probable cellulose synthase A catalytic subunit 2 [UDP-forming] isoform X1 [Aegilops tauschii subsp. tauschii]	unconservative_chr1B_1824
1716	TraesCS7D02G338800	-1.61502	down	--	--	--	3.9	0.938928	1.2605	--	receptor-like protein kinase HERK 1 isoform X2 [Aegilops tauschii subsp. tauschii]	unconservative_chr1B_2052
1717	TraesCS6A02G286900	-1.61456	down	--	--	0.7	1.47	0.385228	0.566323	--	cellulose synthase-like protein E2 [Aegilops tauschii subsp. tauschii]	--
1718	TraesCS7D02G096800	-1.61256	down	--	--	--	0.76	0.165158	--	--	cysteine synthase-like [Aegilops tauschii subsp. tauschii]	--
1719	TraesCS3A02G505400	-1.61116	down	--	--	--	0.85	0.219968	--	--	putative E3 ubiquitin-protein ligase SINA-like 6 [Aegilops tauschii subsp. tauschii]	unconservative_chr5A_27334
1720	TraesCS6A02G308800	-1.61061	down	--	--	--	5.24333	1.25808	1.21325	--	5-oxoprolinase [Aegilops tauschii subsp. tauschii]	--
1721	TraesCS5D02G240800	-1.60854	down	--	--	--	0.54	0.193777	0.162263	--	65-kDa microtubule-associated protein 6-like [Aegilops tauschii subsp. tauschii]	--
1722	TraesCS2A02G149200	-1.60721	down	--	--	--	2.78	0.65628	0.60598	--	leucine--tRNA ligase, cytoplasmic-like [Aegilops tauschii subsp. tauschii]	unconservative_chr6B_35822
1723	TraesCS6A02G077800	-1.60602	down	--	--	--	4.61	1.39997	1.48713	--	probable cellulose synthase A catalytic subunit 1 [UDP-forming] [Aegilops tauschii subsp. tauschii]	--
1724	TraesCS4D02G290100	-1.60574	down	--	--	--	2.76	0.709619	0.534485	--	solute carrier family 25 member 44 [Aegilops tauschii subsp. tauschii]	--
1725	TraesCS1A02G250100	-1.60517	down	--	--	--	1.31667	0.321976	--	--	endo-1,3;1,4-beta-D-glucanase-like [Aegilops tauschii subsp. tauschii]	unconservative_chr2B_11823
1726	TraesCS4D02G089000	-1.60417	down	--	--	--	0.656667	0.146869	--	--	coatomer subunit beta&apos;-2-like [Aegilops tauschii subsp. tauschii]	unconservative_chr6B_35822
1727	TraesCS2B02G343300	-1.60373	down	--	--	--	5.87	1.49787	--	--	vacuolar amino acid transporter 1-like [Aegilops tauschii subsp. tauschii]	--
1728	TraesCS2B02G449100	-1.60338	down	--	--	--	0.976667	0.251546	0.381168	--	predicted protein, partial [Hordeum vulgare subsp. vulgare]	--
1729	TraesCS5D02G387100	-1.60162	down	--	--	1.51667	0.42	0.098858	0.074135	--	protein NETWORKED 1B-like [Aegilops tauschii subsp. tauschii]	unconservative_chr2D_13220
1730	TraesCS6A02G190700	-1.60061	down	--	--	2.98667	1.29667	0.32941	0.431416	--	U-box domain-containing protein 4 [Aegilops tauschii subsp. tauschii]	--
1731	TraesCS6D02G142800	-1.60044	down	--	--	2.29667	1.17333	0.22544	0.477674	--	ubiquitin-conjugating enzyme E2 22-like isoform X1 [Aegilops tauschii subsp. tauschii]	--
1732	TraesCS5B02G339600	-1.59896	down	--	--	--	0.65	0.0960533	--	--	Beta-13-galactosyltransferase GALT1 [Zea mays]	unconservative_chr1B_4803
1733	TraesCS2B02G503400	-1.59823	down	--	--	--	0.76	0.169171	--	--	phosphatidylinositol 4-phosphate 5-kinase 9-like [Aegilops tauschii subsp. tauschii]	--
1734	TraesCS3D02G041500	-1.5981	down	--	--	55.5033	26.1833	6.64437	4.60236	--	probable calcium-binding protein CML16 [Aegilops tauschii subsp. tauschii]	--
1735	TraesCS7A02G213000	-1.59791	down	--	--	1.61667	0.8	0.162552	--	--	calcium/calmodulin-regulated receptor-like kinase 2 [Aegilops tauschii subsp. tauschii]	unconservative_chr7A_40967
1736	TraesCS3B02G377800	-1.59726	down	--	--	--	0.273333	0.068523	0.0261927	--	CBL-interacting protein kinase 11 [Triticum aestivum]	unconservative_chr5A_27334
1737	TraesCS4D02G253500	-1.59621	down	--	--	--	0.566667	0.152306	--	--	alpha-L-fucosidase 2-like [Aegilops tauschii subsp. tauschii]	--
1738	TraesCS2A02G278400	-1.59445	down	--	--	--	0.806667	0.206504	--	--	protein DETOXIFICATION 16-like [Aegilops tauschii subsp. tauschii]	--
1739	TraesCS2A02G170300	-1.59363	down	--	--	--	4.01	0.998931	--	--	protein STRICTOSIDINE SYNTHASE-LIKE 4 [Aegilops tauschii subsp. tauschii]	unconservative_chr7D_45171
1740	TraesCS5A02G024900	-1.59335	down	--	--	--	27.6433	7.05415	9.84768	--	5-methyltetrahydropteroyltriglutamate--homocysteine methyltransferase 1-like [Aegilops tauschii subsp. tauschii]	--
1741	TraesCS4A02G486100	-1.59324	down	--	--	--	2.38	0.681107	0.494981	--	monocopper oxidase-like protein SKU5 [Aegilops tauschii subsp. tauschii]	unconservative_chr6B_35822
1742	TraesCS3D02G283100	-1.59175	down	--	--	--	74.1067	19.249	--	--	oil body-associated protein 2B-like [Aegilops tauschii subsp. tauschii]	--
1743	TraesCS3A02G085200	-1.59047	down	--	--	--	3.05	0.79858	1.01648	--	Disease resistance RPP13-like protein 4 [Triticum urartu]	unconservative_chr6B_36689
1744	TraesCS4B02G191900	-1.59001	down	--	--	1.38	0.486667	0.176289	--	--	rab3 GTPase-activating protein catalytic subunit [Aegilops tauschii subsp. tauschii]	unconservative_chr1B_5031
1745	TraesCS5D02G470400	-1.58974	down	--	--	--	4.73	1.19416	1.37743	--	probable cellulose synthase A catalytic subunit 2 [UDP-forming] isoform X1 [Aegilops tauschii subsp. tauschii]	--
1746	TraesCS3D02G483200	-1.5892	down	--	--	17.41	1.48667	0.359981	--	--	probable calcium-binding protein CML10 [Aegilops tauschii subsp. tauschii]	unconservative_chr6B_37837
1747	TraesCS5A02G018200	-1.58687	down	--	--	1.69	4.53	1.13237	--	--	thaumatin-like pathogenesis-related protein 3 [Aegilops tauschii subsp. tauschii]	--
1748	TraesCS1A02G117600	-1.58608	down	--	--	--	0.656667	0.162807	0.0288827	--	pentatricopeptide repeat-containing protein At1g09900-like [Aegilops tauschii subsp. tauschii]	unconservative_chr6B_37837
1749	TraesCS6D02G297300	-1.58355	down	--	--	1.40667	0.246667	0.0561073	0.050095	--	probable RNA-binding protein ARP1 [Aegilops tauschii subsp. tauschii]	unconservative_chr5A_27334
1750	TraesCS7A02G255700	-1.58351	down	--	--	5.33	2.17	0.56648	0.82731	--	auxin-induced in root cultures protein 12-like [Aegilops tauschii subsp. tauschii]	--
1751	TraesCS6A02G107200	-1.58024	down	--	--	--	4.98	1.24094	1.61469	--	splicing factor 3B subunit 3-like [Aegilops tauschii subsp. tauschii]	--
1752	TraesCS1D02G179900	-1.58018	down	--	--	1151.59	56.7633	14.6153	--	--	photosystem II protein D1 (chloroplast) [Triticum aestivum]	--
1753	TraesCS1A02G297800	-1.57936	down	--	--	4.93333	1.51333	0.377569	0.138151	--	exocyst complex component EXO70B1-like [Aegilops tauschii subsp. tauschii]	unconservative_chr4D_25568
1754	TraesCS7B02G167800	-1.5774	down	--	--	3.82667	0.59	0.150843	0.0811713	--	predicted protein, partial [Hordeum vulgare subsp. vulgare]	--
1755	TraesCS6B02G149800	-1.5767	down	--	--	--	5.13333	1.33659	1.70987	--	ZTL [Triticum aestivum]	--
1756	TraesCS7D02G235900	-1.57549	down	--	--	--	3.19333	1.02273	--	--	U3 small nucleolar RNA-associated protein 25 [Aegilops tauschii subsp. tauschii]	--
1757	TraesCS2B02G604700	-1.57429	down	--	--	2.95667	1.14	0.369001	--	--	predicted protein, partial [Hordeum vulgare subsp. vulgare]	unconservative_chr6B_37837
1758	TraesCS7B02G121500	-1.57428	down	--	--	--	1.56	0.434329	--	--	DNA repair protein RAD4 [Aegilops tauschii subsp. tauschii]	unconservative_chr1B_3763
1759	TraesCS5A02G049400	-1.57221	down	--	--	10.45	1.92	0.481978	--	--	E3 ubiquitin-protein ligase RMA2-like [Aegilops tauschii subsp. tauschii]	--
1760	TraesCS4B02G278800	-1.5714	down	--	--	--	0.336667	0.083767	--	--	3-ketoacyl-CoA synthase 20-like [Aegilops tauschii subsp. tauschii]	--
1761	TraesCS3D02G023100	-1.57115	down	--	--	0.26	0.84	0.213324	--	--	glycosyltransferase, HGA-like,putative,expressed [Triticum aestivum]	--
1762	TraesCS7A02G043900	-1.5711	down	--	--	--	0.836667	0.210102	--	--	predicted protein [Hordeum vulgare subsp. vulgare]	--
1763	TraesCS4B02G116200	-1.56921	down	--	--	--	8.39333	2.17962	3.15501	--	UDP-glucose 6-dehydrogenase 4-like [Aegilops tauschii subsp. tauschii]	--
1764	TraesCS2D02G244500	-1.56673	down	--	--	--	1.24	0.483337	--	--	pentatricopeptide repeat-containing protein At2g41720 isoform X1 [Aegilops tauschii subsp. tauschii]	unconservative_chr6D_38716
1765	TraesCS5D02G219700	-1.56659	down	--	--	--	1.08667	0.219413	--	--	probable ethanolamine kinase [Aegilops tauschii subsp. tauschii]	--
1766	TraesCS6B02G352400	-1.56614	down	--	--	--	0.443333	0.0912687	--	--	methionine aminopeptidase 1D, chloroplastic/mitochondrial [Aegilops tauschii subsp. tauschii]	tae-miR9667-20p
1767	TraesCS3B02G165100	-1.56607	down	--	--	--	4.16667	1.07969	1.18677	--	RING-H2 finger protein ATL39-like [Aegilops tauschii subsp. tauschii]	--
1768	TraesCS4A02G086600	-1.56595	down	--	--	--	1.08	0.37062	0.407774	--	myosin-binding protein 2 [Aegilops tauschii subsp. tauschii]	unconservative_chr2B_11823
1769	TraesCS7B02G073600	-1.56564	down	--	--	--	0.576667	0.205202	--	--	Phosphoserine phosphatase, chloroplastic [Triticum urartu]	tae-miR1152a
1770	TraesCS5B02G442300	-1.5641	down	--	--	--	4.54667	1.22507	1.48552	--	U3 small nucleolar RNA-associated protein 18 homolog [Aegilops tauschii subsp. tauschii]	unconservative_chr5A_27334
1771	TraesCS2B02G372900	-1.56379	down	--	--	--	400.057	104.054	160.443	--	S-adenosylmethionine decarboxylase proenzyme [Aegilops tauschii subsp. tauschii]	--
1772	TraesCS2B02G145700	-1.56322	down	--	--	--	4.76	1.54755	1.76202	--	4-alpha-glucanotransferase DPE2 [Aegilops tauschii subsp. tauschii]	--
1773	TraesCS2D02G593800	-1.56316	down	--	--	--	0.626667	0.162151	--	--	F-box/LRR-repeat protein At2g42720-like [Aegilops tauschii subsp. tauschii]	--
1774	TraesCS6A02G380000	-1.56283	down	--	--	2.21333	0.58	0.183234	--	--	phosphate transporter PHO1-2-like isoform X2 [Aegilops tauschii subsp. tauschii]	--
1775	TraesCS6B02G072400	-1.56215	down	--	--	--	1.05333	0.21598	--	--	nucleolar GTP-binding protein 1 [Aegilops tauschii subsp. tauschii]	--
1776	TraesCS5A02G151300	-1.56172	down	--	--	0.93	2.12667	0.55939	--	--	SWR1 complex subunit 6 [Aegilops tauschii subsp. tauschii]	--
1777	TraesCS7D02G105900	-1.55943	down	--	--	--	1.69	0.464064	--	--	probable thiol methyltransferase 2 isoform X1 [Aegilops tauschii subsp. tauschii]	unconservative_chrUn_49144
1778	TraesCS4B02G340700	-1.5594	down	--	--	--	1.07667	0.341877	--	--	cycloartenol-C-24-methyltransferase 1 isoform X2 [Aegilops tauschii subsp. tauschii]	unconservative_chr6B_35822
1779	TraesCS6D02G184300	-1.55891	down	--	--	--	3.12667	0.813853	1.0655	--	probable protein phosphatase 2C 15 [Aegilops tauschii subsp. tauschii]	--
1780	TraesCS7A02G165600	-1.5542	down	--	--	0.4	1.06667	0.275615	--	--	growth regulating factor 2-A1 [Triticum aestivum]	unconservative_chr2D_12044
1781	TraesCS4B02G184300	-1.55324	down	--	--	--	0.936667	0.236553	--	--	bifunctional TENA2 protein [Aegilops tauschii subsp. tauschii]	unconservative_chr5A_26666
1782	TraesCS1A02G167100	-1.55218	down	--	--	27.56	7.96333	2.08034	1.23522	--	NDR1/HIN1-like protein 13 isoform X2 [Aegilops tauschii subsp. tauschii]	--
[truncated: 3,346 more rows]

## Sheet: Table S9
Table S9 List of differentially expressed miRNAs.
[truncated: 138 more rows]

## Sheet: Table S10
Table S10 List of differentially expressed lncRNAs.
[truncated: 275 more rows]

[truncated: 4 more sheets: Table S11, Table S12, Table S13, Table S14]
